# Supplementary material for: A receptor kinase complex refines cambium activity in Arabidopsis
Source: Proc Natl Acad Sci U S A. 2026 Jun 22;123(26):e2532481123. doi: 10.1073/pnas.2532481123 (PMC13321232; doi:10.1073/pnas.2532481123)
Supplement: Supplementary file 2 — Dataset S01 (XLSX) [file pnas.2532481123.sd01.xlsx]

## Sheet: Data_S1
Tab	contents	Notes
1A	DESeq2 normalised counts for transcriptomes from WT, er, IRX3:CLE41, and er IRX3:CLE41
1B	Differential gene expression IRX3:CLE41 vs er IRX3:CLE41
1C	Gene Ontology Analysis for Biological function (Genes with higher expression in IRX3:CLE41/er IRX3:CLE41)	Cut-offs for inclusion were q<0.05 with minimum fold-change of 1.5. GO categories represented in Figure S3 are in bold text.
1D	Gene Ontology Analysis for Biological function (Genes with higher expression in er IRX3:CLE41/IRX3:CLE41)	Cut-offs for inclusion were q<0.05 with minimum fold-change of 1.5. GO categories represented in Figure 3 are in bold text.
1E	Genes from Supplemental dataset 1B showing differential expression compared with those with enriched expression in xylem (Wendrich et al., 2020)

## Sheet: Dataset_S1A
Gene.stable.ID	Gene.description	Gene.name	Gene.type	NCBI.gene..formerly.Entrezgene..ID	er_2	er_3	er_4	er_IRX3_2	er_IRX3_3	er_IRX3_4	IRX3_1	IRX3_2	IRX3_3	WT_1	WT_2	WT_3	er_2_raw_count	er_3_raw_count	er_4_raw_count	er_IRX3_2_raw_count	er_IRX3_3_raw_count	er_IRX3_4_raw_count	IRX3_1_raw_count	IRX3_2_raw_count	IRX3_3_raw_count	WT_1_raw_count	WT_2_raw_count	WT_3_raw_count
0	0	0	0	0	1	1	1	2	2	2	3	3	3	4	4	4
AT1G01010	NAC domain containing protein 1 [Source:NCBI gene (formerly Entrezgene);Acc:839580]	NAC001	protein_coding	839580	1077.34	1002.03	1097.37	938.323	1133.02	922.26	670.137	588.964	781.718	918.921	935.403	948.555	1087	1069	1044	963	1016	1003	760	514	761	987	876	997
AT1G01020	ARV1 family protein [Source:NCBI gene (formerly Entrezgene);Acc:839569]	ARV1	protein_coding	839569	334.997	460.238	391.016	465.751	519.671	573.769	521.119	407.921	473.551	341.686	333.157	396.738	338	491	372	478	466	624	591	356	461	367	312	417
AT1G01030	AP2/B3-like transcriptional factor family protein [Source:NCBI gene (formerly Entrezgene);Acc:839321]	NGA3	protein_coding	839321	16.849	19.6843	16.8179	21.4362	13.3821	11.9535	0	8.02091	1.02723	24.2066	16.0172	33.2993	17	21	16	22	12	13	0	7	1	26	15	35
AT1G01040	dicer-like 1 [Source:NCBI gene (formerly Entrezgene);Acc:839574]	DCL1	protein_coding	839574	3452.06	3939.67	3627.41	4823.15	5556.92	5797.46	5279.09	3811.08	3664.11	4184.02	4271.24	3194.83	3483	4203	3451	4950	4983	6305	5987	3326	3567	4494	4000	3358
AT1G01046	ath-MIR838 [Source:miRBase;Acc:MI0005394]	ath-MIR838	miRNA	6240410	0.991116	2.81204	0	3.8975	7.80622	4.59751	2.64528	3.43753	2.05445	1.86205	3.20343	0	1	3	0	4	7	5	3	3	2	2	3	0
AT1G01050	pyrophosphorylase 1 [Source:NCBI gene (formerly Entrezgene);Acc:839579]	PPa1	protein_coding	839579	1253.76	1260.73	1556.71	1268.64	1217.77	1098.8	1458.43	1444.91	1334.37	1407.71	1605.99	1639.28	1265	1345	1481	1302	1092	1195	1654	1261	1299	1512	1504	1723
AT1G01060	Homeodomain-like superfamily protein [Source:NCBI gene (formerly Entrezgene);Acc:839341]	LHY	protein_coding	839341	2377.69	2114.66	3537.01	3972.53	3335.49	3273.43	1983.08	1152.72	850.542	3002.55	3991.48	3292.83	2399	2256	3365	4077	2991	3560	2249	1006	828	3225	3738	3461
AT1G01070	nodulin MtN21 /EamA-like transporter family protein [Source:NCBI gene (formerly Entrezgene);Acc:839550]	UMAMIT28	protein_coding	839550	1194.29	880.17	2166.36	2511.94	1992.82	2109.34	718.633	537.401	223.935	791.37	1029.37	975.194	1205	939	2061	2578	1787	2294	815	469	218	850	964	1025
AT1G01080	RNA-binding (RRM/RBD/RNP motifs) family protein [Source:NCBI gene (formerly Entrezgene);Acc:839463]	AT1G01080	protein_coding	839463	149.658	259.645	179.741	208.516	212.998	228.956	263.646	356.358	325.63	180.619	166.579	180.768	151	277	171	214	191	249	299	311	317	194	156	190
AT1G01090	pyruvate dehydrogenase E1 alpha [Source:NCBI gene (formerly Entrezgene);Acc:839429]	PDH-E1 ALPHA	protein_coding	839429	1340.98	1549.44	1522.02	1292.02	1349.36	1382.01	1293.54	1475.85	1292.25	1250.37	1242.93	1585.05	1353	1653	1448	1326	1210	1503	1467	1288	1258	1343	1164	1666
AT1G01100	60S acidic ribosomal protein family [Source:NCBI gene (formerly Entrezgene);Acc:839410]	AT1G01100	protein_coding	839410	5994.27	7013.24	6195.29	6235.02	5839.05	5771.71	5405.18	5154.01	5887.03	5375.73	5311.29	5304.11	6048	7482	5894	6399	5236	6277	6130	4498	5731	5774	4974	5575
AT1G01110	IQ-domain 18 [Source:NCBI gene (formerly Entrezgene);Acc:839394]	IQD18	protein_coding	839394	11.8934	12.1855	8.40895	20.4619	26.7642	11.034	4.40879	4.58338	13.3539	29.7928	11.7459	22.8338	12	13	8	21	24	12	5	4	13	32	11	24
AT1G01120	3-ketoacyl-CoA synthase 1 [Source:NCBI gene (formerly Entrezgene);Acc:839395]	KCS1	protein_coding	839395	97.1293	49.6794	120.879	95.4887	75.8319	82.7551	46.7332	136.356	136.621	110.792	123.866	210.261	98	53	115	98	68	90	53	119	133	119	116	221
AT1G01130	CBL-interacting Serine/Threonine-kinase [Source:NCBI gene (formerly Entrezgene);Acc:839359]	AT1G01130	protein_coding	839359	83.2537	76.8625	99.8563	68.2062	54.6436	44.1361	62.6049	71.0424	86.2869	76.344	61.933	61.8416	84	82	95	70	49	48	71	62	84	82	58	65
AT1G01140	CBL-interacting protein kinase 9 [Source:NCBI gene (formerly Entrezgene);Acc:839349]	CIPK9	protein_coding	839349	58.4758	61.865	51.5048	5.84625	3.34552	13.7925	13.2264	34.3753	20.5445	21.4136	57.6618	78.9669	59	66	49	6	3	15	15	30	20	23	54	83
AT1G01150	Homeodomain-like protein with RING/FYVE/PHD-type zinc finger domain-containing protein [Source:NCBI gene (formerly Entrezgene);Acc:839294]	AT1G01150	protein_coding	839294	1.98223	1.8747	9.46007	2.92312	1.11517	1.839	7.93583	19.4794	6.16335	7.44819	5.33906	8.56268	2	2	9	3	1	2	9	17	6	8	5	9
AT1G01160	GRF1-interacting factor 2 [Source:NCBI gene (formerly Entrezgene);Acc:839278]	GIF2	protein_coding	839278	346.891	358.067	391.016	515.444	466.143	472.624	595.187	440.004	430.407	377.996	326.75	350.119	350	382	372	529	418	514	675	384	419	406	306	368
AT1G01170	ozone-responsive stress-like protein (DUF1138) [Source:NCBI gene (formerly Entrezgene);Acc:839263]	AT1G01170	protein_coding	839263	21.8045	27.1831	22.0735	23.385	21.1883	32.1826	25.571	14.896	26.7079	18.6205	34.17	23.7852	22	29	21	24	19	35	29	13	26	20	32	25
AT1G01180	S-adenosyl-L-methionine-dependent methyltransferases superfamily protein [Source:NCBI gene (formerly Entrezgene);Acc:839239]	AT1G01180	protein_coding	839239	53.5202	39.3686	44.147	24.3594	7.80622	28.5045	7.05407	13.7501	4.1089	64.2407	54.4584	69.4529	54	42	42	25	7	31	8	12	4	69	51	73
AT1G01183	ath-MIR165a [Source:miRBase;Acc:MI0000199]	ath-MIR165a	miRNA	3766638	0	0	0	0	0	0	0	0	0	0	0	0	0	0	0	0	0	0	0	0	0	0	0	0
AT1G01190	cytochrome P450, family 78, subfamily A, polypeptide 8 [Source:NCBI gene (formerly Entrezgene);Acc:839233]	CYP78A8	protein_coding	839233	2383.63	3063.25	3965.87	5086.24	4882.23	5451.72	1257.39	1340.64	537.239	3048.17	2153.78	1647.84	2405	3268	3773	5220	4378	5929	1426	1170	523	3274	2017	1732
AT1G01200	RAB GTPase homolog A3 [Source:NCBI gene (formerly Entrezgene);Acc:839493]	RABA3	protein_coding	839493	98.1205	90.9228	69.3738	25.3337	46.8373	39.5386	68.7772	91.6676	108.886	58.6545	54.4584	68.5014	99	97	66	26	42	43	78	80	106	63	51	72
AT1G01210	DNA-directed RNA polymerase, subunit M, archaeal [Source:NCBI gene (formerly Entrezgene);Acc:839481]	AT1G01210	protein_coding	839481	353.828	467.737	333.205	440.417	446.07	445.039	455.869	352.92	350.284	304.445	332.089	308.257	357	499	317	452	400	484	517	308	341	327	311	324
AT1G01220	L-fucokinase/GDP-L-fucose pyrophosphorylase [Source:NCBI gene (formerly Entrezgene);Acc:839420]	FKGP	protein_coding	839420	742.346	756.44	770.47	640.164	740.476	773.301	800.637	787.195	832.052	757.854	860.656	727.828	749	807	733	657	664	841	908	687	810	814	806	765
AT1G01225	NC domain-containing protein-like protein [Source:NCBI gene (formerly Entrezgene);Acc:839358]	AT1G01225	protein_coding	839358	172.454	152.788	152.412	115.951	107.057	120.455	301.561	403.337	469.442	178.757	166.579	157.934	174	163	145	119	96	131	342	352	457	192	156	166
AT1G01230	ORMDL family protein [Source:NCBI gene (formerly Entrezgene);Acc:839331]	AT1G01230	protein_coding	839331	834.519	612.088	767.317	673.293	615.576	571.01	788.292	766.57	625.58	799.75	918.318	842.948	842	653	730	691	552	621	894	669	609	859	860	886
AT1G01240	transmembrane protein [Source:NCBI gene (formerly Entrezgene);Acc:839274]	AT1G01240	protein_coding	839274	862.271	914.852	1027.99	625.549	603.309	621.583	1571.29	1718.77	1606.58	1036.23	1225.85	1223.51	870	976	978	642	541	676	1782	1500	1564	1113	1148	1286
AT1G01250	Integrase-type DNA-binding superfamily protein [Source:NCBI gene (formerly Entrezgene);Acc:839322]	AT1G01250	protein_coding	839322	11.8934	2.81204	3.15336	9.74375	8.9214	12.873	0	0	0	7.44819	12.8137	5.70845	12	3	3	10	8	14	0	0	0	8	12	6
AT1G01260	basic helix-loop-helix (bHLH) DNA-binding superfamily protein [Source:NCBI gene (formerly Entrezgene);Acc:839545]	AT1G01260	protein_coding	839545	704.683	753.628	701.096	736.627	807.386	749.394	842.961	726.466	710.84	658.234	711.162	680.257	711	804	667	756	724	815	956	634	692	707	666	715
AT1G01270			tRNA		0	0	0	0	0	0	0	0	0	0	0	0	0	0	0	0	0	0	0	0	0	0	0	0
AT1G01280	cytochrome P450, family 703, subfamily A, polypeptide 2 [Source:NCBI gene (formerly Entrezgene);Acc:839470]	CYP703A2	protein_coding	839470	0	0	0	0	0	0	0	0	0	0	0	0	0	0	0	0	0	0	0	0	0	0	0	0
AT1G01290	cofactor of nitrate reductase and xanthine dehydrogenase 3 [Source:NCBI gene (formerly Entrezgene);Acc:839445]	CNX3	protein_coding	839445	631.341	634.585	659.051	614.83	660.183	722.728	755.667	503.026	538.266	604.235	679.128	666.938	637	677	627	631	592	786	857	439	524	649	636	701
AT1G01300	Eukaryotic aspartyl protease family protein [Source:NCBI gene (formerly Entrezgene);Acc:839375]	AT1G01300	protein_coding	839375	1421.26	1119.19	1139.41	1720.75	1677.22	1450.97	3758.06	5726.93	6710.86	1700.05	1309.14	1469.93	1434	1194	1084	1766	1504	1578	4262	4998	6533	1826	1226	1545
AT1G01305		AT1G01305	protein_coding	6240609	0	0	0	0	0	0.919502	0	0	0	0	0	0	0	0	0	0	0	1	0	0	0	0	0	0
AT1G01310	CAP (Cysteine-rich secretory proteins, Antigen 5, and Pathosis-related 1 protein) superfamily protein [Source:NCBI gene (formerly Entrezgene);Acc:839333]	AT1G01310	protein_coding	839333	9.91116	2.81204	5.25559	3.8975	5.57587	7.35601	0.881759	8.02091	1.02723	4.65512	5.33906	5.70845	10	3	5	4	5	8	1	7	1	5	5	6
AT1G01320	Tetratricopeptide repeat (TPR)-like superfamily protein [Source:NCBI gene (formerly Entrezgene);Acc:839293]	AT1G01320	protein_coding	839293	1230.97	1554.12	1320.2	1628.18	1670.53	1736.94	1924.88	1953.67	2090.4	1616.26	1418.05	1233.03	1242	1658	1256	1671	1498	1889	2183	1705	2035	1736	1328	1296
AT1G01335	auxin-responsive endogenous peptide protein [Source:NCBI gene (formerly Entrezgene);Acc:28716020]	AT1G01335	protein_coding	28716020	0	0	0	0	0	0	0	0	0	0	0	0	0	0	0	0	0	0	0	0	0	0	0	0
AT1G01340	cyclic nucleotide gated channel 10 [Source:NCBI gene (formerly Entrezgene);Acc:838832]	CNGC10	protein_coding	838832	131.818	136.853	160.821	473.546	538.629	380.674	251.301	123.751	185.928	136.861	128.137	172.205	133	146	153	486	483	414	285	108	181	147	120	181
AT1G01350	Zinc finger (CCCH-type/C3HC4-type RING finger) family protein [Source:NCBI gene (formerly Entrezgene);Acc:838964]	AT1G01350	protein_coding	838964	563.945	579.281	559.195	594.369	536.399	605.952	675.427	609.589	605.036	555.821	557.397	577.505	569	618	532	610	481	659	766	532	589	597	522	607
AT1G01355	Putative endonuclease or glycosyl hydrolase [Source:NCBI gene (formerly Entrezgene);Acc:6241268]	AT1G01355	protein_coding	6241268	30.7246	51.5541	32.5847	14.6156	20.0731	25.746	2.64528	1.14584	3.08168	40.034	36.3056	33.2993	31	55	31	15	18	28	3	1	3	43	34	35
AT1G01360	regulatory component of ABA receptor 1 [Source:NCBI gene (formerly Entrezgene);Acc:838452]	RCAR1	protein_coding	838452	1000.04	894.23	808.31	766.833	733.785	817.437	2763.43	1475.85	1579.87	1010.16	894.826	799.184	1009	954	769	787	658	889	3134	1288	1538	1085	838	840
AT1G01370	Histone superfamily protein [Source:NCBI gene (formerly Entrezgene);Acc:839104]	HTR12	protein_coding	839104	19.8223	22.4964	37.8403	23.385	25.649	17.4705	53.7873	98.5427	134.567	37.241	21.3562	23.7852	20	24	36	24	23	19	61	86	131	40	20	25
AT1G01380	Homeodomain-like superfamily protein [Source:NCBI gene (formerly Entrezgene);Acc:838096]	ETC1	protein_coding	838096	25.769	40.306	19.9713	29.2312	33.4552	19.3095	0.881759	1.14584	1.02723	39.103	45.9159	30.4451	26	43	19	30	30	21	1	1	1	42	43	32
AT1G01390	UDP-Glycosyltransferase superfamily protein [Source:NCBI gene (formerly Entrezgene);Acc:837790]	AT1G01390	protein_coding	837790	1.98223	1.8747	3.15336	2.92312	5.57587	0.919502	0	0	0	2.79307	0	1.90282	2	2	3	3	5	1	0	0	0	3	0	2
AT1G01400		AT1G01400	protein_coding	837049	0	0	0	0	0	0	0	0	0	0	0	0	0	0	0	0	0	0	0	0	0	0	0	0
AT1G01410	pumilio 22 [Source:NCBI gene (formerly Entrezgene);Acc:837547]	PUM22	protein_coding	837547	0	0	0	0	0	0	0	0	0	0	0	0	0	0	0	0	0	0	0	0	0	0	0	0
AT1G01420	UDP-glucosyl transferase 72B3 [Source:NCBI gene (formerly Entrezgene);Acc:837503]	UGT72B3	protein_coding	837503	129.836	90.9228	53.607	25.3337	10.0366	16.551	2.64528	6.87507	11.2995	160.136	144.155	195.99	131	97	51	26	9	18	3	6	11	172	135	206
AT1G01430	TRICHOME BIREFRINGENCE-LIKE 25 [Source:NCBI gene (formerly Entrezgene);Acc:837247]	TBL25	protein_coding	837247	782.981	686.139	551.837	438.469	381.39	382.513	190.46	189.064	169.492	569.787	553.126	509.004	790	732	525	450	342	416	216	165	165	612	518	535
AT1G01440		AT1G01440	protein_coding	837155	528.265	549.286	682.176	761.961	670.22	634.456	674.545	596.985	640.989	647.062	571.279	536.595	533	586	649	782	601	690	765	521	624	695	535	564
AT1G01448	ncRNA [Source:NCBI gene (formerly Entrezgene);Acc:5007657]	AT1G01448	lncRNA	5007657	111.996	157.474	148.208	227.029	255.375	296.079	263.646	222.294	209.554	140.585	147.358	138.906	113	168	141	233	229	322	299	194	204	151	138	146
AT1G01450	Protein kinase superfamily protein [Source:NCBI gene (formerly Entrezgene);Acc:837060]	AT1G01450	protein_coding	837060	0	0	0	0	0	0	0	0	0	0	0	0	0	0	0	0	0	0	0	0	0	0	0	0
AT1G01453	late embryosis abundant hydroxyproline-rich glycoprotein family protein [Source:NCBI gene (formerly Entrezgene);Acc:6240388]	AT1G01453	protein_coding	6240388	0	0	0	0.974375	0	0	0	0	0	0.931024	2.13562	0	0	0	0	1	0	0	0	0	0	1	2	0
AT1G01460	Phosphatidylinositol-4-phosphate 5-kinase, core [Source:NCBI gene (formerly Entrezgene);Acc:839469]	PIPK11	protein_coding	839469	2.97335	0.937348	1.05112	0	0	0	0	3.43753	0	0.931024	0	0.951409	3	1	1	0	0	0	0	3	0	1	0	1
AT1G01470	Late embryosis abundant protein [Source:NCBI gene (formerly Entrezgene);Acc:837071]	LEA14	protein_coding	837071	1172.49	1013.27	1113.13	796.064	821.884	874.446	1079.27	744.799	730.357	998.989	1619.87	1232.07	1183	1081	1059	817	737	951	1224	650	711	1073	1517	1295
AT1G01480	1-amino-cyclopropane-1-carboxylate synthase 2 [Source:NCBI gene (formerly Entrezgene);Acc:837082]	ACS2	protein_coding	837082	9.91116	3.74939	5.25559	0	37.9159	0.919502	3.52703	0	26.7079	0.931024	4.27124	2.85423	10	4	5	0	34	1	4	0	26	1	4	3
AT1G01490	Heavy metal transport/detoxification superfamily protein [Source:NCBI gene (formerly Entrezgene);Acc:839440]	AT1G01490	protein_coding	839440	1708.68	2001.24	2194.74	1476.18	1473.15	1292.82	831.498	799.8	846.434	2899.21	2486.93	2368.06	1724	2135	2088	1515	1321	1406	943	698	824	3114	2329	2489
AT1G01500	Erythronate-4-phosphate dehydrogenase family protein [Source:NCBI gene (formerly Entrezgene);Acc:839430]	AT1G01500	protein_coding	839430	315.175	295.265	265.933	180.259	168.391	137.006	143.727	301.357	191.064	291.411	265.885	307.305	318	315	253	185	151	149	163	263	186	313	249	323
AT1G01510	NAD(P)-binding Rossmann-fold superfamily protein [Source:NCBI gene (formerly Entrezgene);Acc:839401]	AN	protein_coding	839401	1775.09	1670.35	1847.87	1762.64	1618.12	1708.43	2696.42	2562.11	2598.88	1807.12	1788.58	1690.65	1791	1782	1758	1809	1451	1858	3058	2236	2530	1941	1675	1777
AT1G01520	Homeodomain-like superfamily protein [Source:NCBI gene (formerly Entrezgene);Acc:839337]	ASG4	protein_coding	839337	8.92004	13.1229	11.5623	13.6412	11.1517	23.907	22.9257	12.6043	16.4356	16.7584	8.54249	17.1254	9	14	11	14	10	26	26	11	16	18	8	18
AT1G01530	AGAMOUS-like 28 [Source:NCBI gene (formerly Entrezgene);Acc:837142]	AGL28	protein_coding	837142	8.92004	8.43613	12.6134	2.92312	0	0.919502	0	0	2.05445	13.0343	14.9494	7.61127	9	9	12	3	0	1	0	0	2	14	14	8
AT1G01540	Protein kinase superfamily protein [Source:NCBI gene (formerly Entrezgene);Acc:839533]	AT1G01540	protein_coding	839533	939.578	931.724	950.211	921.758	826.344	708.936	841.198	1010.64	908.067	1171.23	1271.76	1156.91	948	994	904	946	741	771	954	882	884	1258	1191	1216
AT1G01550	BPS1-like protein (DUF793) [Source:NCBI gene (formerly Entrezgene);Acc:839536]	BPS1	protein_coding	839536	5124.07	4433.66	4841.45	4048.53	4147.33	4365.79	2345.48	2512.84	2261.95	5471.63	5613.48	5249.87	5170	4730	4606	4155	3719	4748	2660	2193	2202	5877	5257	5518
AT1G01560	MAP kinase 11 [Source:NCBI gene (formerly Entrezgene);Acc:839523]	MPK11	protein_coding	839523	47.5736	30.9325	38.8914	12.6669	23.4187	25.746	5.29055	9.16676	22.599	102.413	154.833	76.1127	48	33	37	13	21	28	6	8	22	110	145	80
AT1G01570	transferring glycosyl group transferase (DUF604) [Source:NCBI gene (formerly Entrezgene);Acc:837183]	AT1G01570	protein_coding	837183	19.8223	14.0602	16.8179	5.84625	11.1517	4.59751	18.5169	25.2086	17.4628	16.7584	16.0172	25.688	20	15	16	6	10	5	21	22	17	18	15	27
AT1G01580	ferric reduction oxidase 2 [Source:NCBI gene (formerly Entrezgene);Acc:839411]	FRO2	protein_coding	839411	5.94669	8.43613	23.1246	0	0	0	0	0	0	15.8274	5.33906	5.70845	6	9	22	0	0	0	0	0	0	17	5	6
AT1G01590	ferric reduction oxidase 1 [Source:NCBI gene (formerly Entrezgene);Acc:837194]	FRO1	protein_coding	837194	0	0	0	0	0	0	0	0	0	0	0	0.951409	0	0	0	0	0	0	0	0	0	0	0	1
AT1G01600	cytochrome P450, family 86, subfamily A, polypeptide 4 [Source:NCBI gene (formerly Entrezgene);Acc:839347]	CYP86A4	protein_coding	839347	3.96446	6.56144	10.5112	4.87187	8.9214	3.67801	3.52703	11.4584	5.13613	9.31024	1.06781	2.85423	4	7	10	5	8	4	4	10	5	10	1	3
AT1G01610	glycerol-3-phosphate acyltransferase 4 [Source:NCBI gene (formerly Entrezgene);Acc:839297]	GPAT4	protein_coding	839297	67.3959	30.9325	72.5272	34.1031	28.9945	38.6191	20.2805	120.314	57.5246	59.5855	66.2043	139.857	68	33	69	35	26	42	23	105	56	64	62	147
AT1G01620	plasma membrane intrinsic protein 1C [Source:NCBI gene (formerly Entrezgene);Acc:839235]	PIP1C	protein_coding	839235	7393.72	6210.87	10982.1	15383.4	11110.5	12779.2	18501.9	23045.2	21060.2	9312.1	7982.96	9579.74	7460	6626	10448	15788	9963	13898	20983	20112	20502	10002	7476	10069
AT1G01630	Sec14p-like phosphatidylinositol transfer family protein [Source:NCBI gene (formerly Entrezgene);Acc:839231]	AT1G01630	protein_coding	839231	540.158	508.043	450.93	221.183	260.951	113.099	23.8075	29.792	65.7424	188.998	214.63	293.985	545	542	429	227	234	123	27	26	64	203	201	309
AT1G01640	BTB/POZ domain-containing protein [Source:NCBI gene (formerly Entrezgene);Acc:839534]	AT1G01640	protein_coding	839534	1025.8	1077.01	1525.17	1359.25	1273.53	1183.4	2185.88	1514.81	1466.88	1145.16	1236.53	1331.97	1035	1149	1451	1395	1142	1287	2479	1322	1428	1230	1158	1400
AT1G01650	SIGNAL PEPTIDE PEPTIDASE-LIKE 4 [Source:NCBI gene (formerly Entrezgene);Acc:839499]	SPPL4	protein_coding	839499	1139.78	866.11	971.234	946.118	817.423	826.632	770.657	641.673	907.04	1011.09	936.47	909.547	1150	924	924	971	733	899	874	560	883	1086	877	956
AT1G01660	RING/U-box superfamily protein [Source:NCBI gene (formerly Entrezgene);Acc:839461]	AT1G01660	protein_coding	839461	97.1293	127.479	125.083	114.002	152.779	150.798	208.095	142.085	156.138	121.964	146.29	113.218	98	136	119	117	137	164	236	124	152	131	137	119
AT1G01670	RING/U-box superfamily protein [Source:NCBI gene (formerly Entrezgene);Acc:839365]	AT1G01670	protein_coding	839365	142.721	184.658	152.412	194.875	210.768	224.358	268.055	191.356	205.445	158.274	142.019	156.031	144	197	145	200	189	244	304	167	200	170	133	164
AT1G01680	plant U-box 54 [Source:NCBI gene (formerly Entrezgene);Acc:839251]	PUB54	protein_coding	839251	14.8667	33.7445	10.5112	8.76937	7.80622	5.51701	9.69935	17.1877	47.2524	11.1723	12.8137	20.931	15	36	10	9	7	6	11	15	46	12	12	22
AT1G01690	putative recombination initiation defects 3 [Source:NCBI gene (formerly Entrezgene);Acc:839243]	PRD3	protein_coding	839243	143.712	162.161	150.31	176.362	162.815	209.646	269.818	315.107	294.814	128.481	130.273	130.343	145	173	143	181	146	228	306	275	287	138	122	137
AT1G01695	Phosphatidylinositol N-acetyglucosaminlytransferase subunit P-like protein [Source:NCBI gene (formerly Entrezgene);Acc:6241450]	TRM33	protein_coding	6241450	15.8579	29.9951	22.0735	34.1031	50.1829	63.4456	52.0238	51.563	64.7152	29.7928	35.2378	19.9796	16	32	21	35	45	69	59	45	63	32	33	21
AT1G01700	RHO guanyl-nucleotide exchange factor 2 [Source:NCBI gene (formerly Entrezgene);Acc:839250]	ROPGEF2	protein_coding	839250	107.04	140.602	125.083	156.874	198.501	211.485	405.609	443.442	573.192	185.274	168.714	147.468	108	150	119	161	178	230	460	387	558	199	158	155
AT1G01710	acyl-CoA thioesterase II [Source:NCBI gene (formerly Entrezgene);Acc:839254]	AT1G01710	protein_coding	839254	1225.02	1210.12	1244.52	958.785	984.699	931.455	865.887	818.133	869.033	1219.64	1276.03	1296.77	1236	1291	1184	984	883	1013	982	714	846	1310	1195	1363
AT1G01715		AT1G01715	protein_coding	28716021	149.658	170.597	154.514	160.772	148.318	181.142	189.578	173.023	151.002	107.068	133.476	100.849	151	182	147	165	133	197	215	151	147	115	125	106
AT1G01720	NAC (No Apical Meristem) domain transcriptional regulator superfamily protein [Source:NCBI gene (formerly Entrezgene);Acc:839265]	ATAF1	protein_coding	839265	1186.37	1175.43	1154.13	1171.2	1317.02	1257.88	1445.2	693.236	717.003	882.611	920.453	1260.62	1197	1254	1098	1202	1181	1368	1639	605	698	948	862	1325
AT1G01725	adenylosuccinate synthetase [Source:NCBI gene (formerly Entrezgene);Acc:839271]	AT1G01725	protein_coding	839271	13.8756	7.49878	15.7668	25.3337	17.8428	23.907	22.044	10.3126	8.2178	13.9654	30.9665	17.1254	14	8	15	26	16	26	25	9	8	15	29	18
AT1G01730		AT1G01730	protein_coding	839260	1953.49	1722.85	2234.68	1522.95	1576.86	1684.53	1738.83	1578.97	1732.93	1992.39	2178.33	1604.08	1971	1838	2126	1563	1414	1832	1972	1378	1687	2140	2040	1686
AT1G01740	kinase with tetratricopeptide repeat domain-containing protein [Source:NCBI gene (formerly Entrezgene);Acc:839253]	BSK4	protein_coding	839253	301.299	421.807	266.984	328.364	357.971	343.894	222.203	214.273	216.745	367.754	245.597	282.568	304	450	254	337	321	374	252	187	211	395	230	297
AT1G01750	actin depolymerizing factor 11 [Source:NCBI gene (formerly Entrezgene);Acc:839281]	ADF11	protein_coding	839281	4.95558	11.2482	8.40895	2.92312	2.23035	13.7925	15.8717	4.58338	13.3539	0.931024	1.06781	1.90282	5	12	8	3	2	15	18	4	13	1	1	2
AT1G01760	denosine deaminases acting on tRNA [Source:NCBI gene (formerly Entrezgene);Acc:839252]	AT1G01760	protein_coding	839252	69.3781	56.2409	97.754	114.002	92.5595	123.213	216.031	182.189	186.955	72.6199	69.4077	65.6472	70	60	93	117	83	134	245	159	182	78	65	69
AT1G01770	propionyl-CoA carboxylase [Source:NCBI gene (formerly Entrezgene);Acc:837323]	AT1G01770	protein_coding	837323	499.522	536.163	710.556	701.55	762.779	735.601	1147.17	827.3	770.419	568.856	651.365	648.861	504	572	676	720	684	800	1301	722	750	611	610	682
AT1G01780	GATA type zinc finger transcription factor family protein [Source:NCBI gene (formerly Entrezgene);Acc:839267]	PLIM2b	protein_coding	839267	183.356	226.838	234.399	229.952	325.631	308.953	417.072	273.857	277.351	213.205	209.291	241.658	185	242	223	236	292	336	473	239	270	229	196	254
AT1G01790	K+ efflux antiporter 1 [Source:NCBI gene (formerly Entrezgene);Acc:837332]	KEA1	protein_coding	837332	550.069	483.672	544.479	500.829	508.52	456.992	789.174	1100.01	1102.21	563.27	576.618	497.587	555	516	518	514	456	497	895	960	1073	605	540	523
AT1G01800	NAD(P)-binding Rossmann-fold superfamily protein [Source:NCBI gene (formerly Entrezgene);Acc:839259]	AT1G01800	protein_coding	839259	1385.58	1376.96	1479.98	1072.79	1178.74	869.848	952.299	918.968	1061.12	1310.88	1398.83	1261.57	1398	1469	1408	1101	1057	946	1080	802	1033	1408	1310	1326
AT1G01810		AT1G01810	protein_coding	839247	23.7868	22.4964	10.5112	32.1544	25.649	22.9875	15.8717	11.4584	14.3812	13.9654	17.085	19.0282	24	24	10	33	23	25	18	10	14	15	16	20
AT1G01820	peroxin 11c [Source:NCBI gene (formerly Entrezgene);Acc:839257]	PEX11C	protein_coding	839257	2065.49	2319.94	2531.09	3585.7	3588.63	3338.71	3028.84	2383.36	2111.98	2441.15	2397.24	2523.14	2084	2475	2408	3680	3218	3631	3435	2080	2056	2622	2245	2652
AT1G01830	ARM repeat superfamily protein [Source:NCBI gene (formerly Entrezgene);Acc:839264]	AT1G01830	protein_coding	839264	535.202	669.266	695.841	540.778	534.169	604.112	975.225	811.258	762.201	747.612	891.622	1042.74	540	714	662	555	479	657	1106	708	742	803	835	1096
AT1G01840	AP2-like ethylene-responsive transcription factor SNZ [Source:NCBI gene (formerly Entrezgene);Acc:839291]	AT1G01840	protein_coding	839291	0	0	0	0	0	0	0	0	0	0	0	0	0	0	0	0	0	0	0	0	0	0	0	0
AT1G01860	Ribosomal RNA adenine dimethylase family protein [Source:NCBI gene (formerly Entrezgene);Acc:839283]	PFC1	protein_coding	839283	111.005	122.793	117.725	123.746	156.124	149.879	135.791	122.605	148.948	104.275	116.391	131.294	112	131	112	127	140	163	154	107	145	112	109	138
AT1G01870			tRNA		0	0	0	0	0	0	0	0	0	0	0	0	0	0	0	0	0	0	0	0	0	0	0	0
AT1G01880	5'-3' exonuclease family protein [Source:NCBI gene (formerly Entrezgene);Acc:837373]	AT1G01880	protein_coding	837373	48.5647	35.6192	42.0447	66.2575	72.4864	75.3991	138.436	130.626	135.594	42.8271	49.1193	25.688	49	38	40	68	65	82	157	114	132	46	46	27
AT1G01890			tRNA		0	0	0	0	0	0	0	0	0	0	0	0	0	0	0	0	0	0	0	0	0	0	0	0
AT1G01900	subtilase family protein [Source:NCBI gene (formerly Entrezgene);Acc:839318]	SBTI1.1	protein_coding	839318	118.934	100.296	116.674	93.54	68.0257	80.9161	21.1622	52.7089	48.2796	98.6885	91.8318	57.0845	120	107	111	96	61	88	24	46	47	106	86	60
AT1G01910	P-loop containing nucleoside triphosphate hydrolases superfamily protein [Source:NCBI gene (formerly Entrezgene);Acc:839305]	AT1G01910	protein_coding	839305	848.395	826.741	823.026	765.859	794.004	832.149	613.704	766.57	693.377	738.302	764.553	753.516	856	882	783	786	712	905	696	669	675	793	716	792
AT1G01920	SET domain-containing protein [Source:NCBI gene (formerly Entrezgene);Acc:839313]	AT1G01920	protein_coding	839313	790.91	909.228	796.748	993.862	1037.11	961.799	1382.6	1035.84	1103.24	814.646	812.604	778.253	798	970	758	1020	930	1046	1568	904	1074	875	761	818
AT1G01930	zinc finger protein-like protein [Source:NCBI gene (formerly Entrezgene);Acc:839310]	AT1G01930	protein_coding	839310	377.615	403.997	380.505	367.339	318.94	396.305	436.471	356.358	357.474	390.099	424.989	408.154	381	431	362	377	286	431	495	311	348	419	398	429
AT1G01940	Cyclophilin-like peptidyl-prolyl cis-trans isomerase family protein [Source:NCBI gene (formerly Entrezgene);Acc:839309]	AT1G01940	protein_coding	839309	478.709	601.777	474.055	500.829	454.991	470.785	350.058	405.629	406.781	499.96	327.818	451.919	483	642	451	514	408	512	397	354	396	537	307	475
AT1G01950	armadillo repeat kinesin 2 [Source:NCBI gene (formerly Entrezgene);Acc:839306]	ARK2	protein_coding	839306	665.039	548.349	557.093	693.755	673.565	662.041	941.718	965.947	912.176	686.165	591.567	679.306	671	585	530	712	604	720	1068	843	888	737	554	714
AT1G01960	SEC7-like guanine nucleotide exchange family protein [Source:NCBI gene (formerly Entrezgene);Acc:839301]	EDA10	protein_coding	839301	4495.7	4071.84	4583.93	5031.67	4687.08	4842.1	5757	5314.43	5340.54	4507.09	4274.45	3839.89	4536	4344	4361	5164	4203	5266	6529	4638	5199	4841	4003	4036
AT1G01970	Tetratricopeptide repeat (TPR)-like superfamily protein [Source:NCBI gene (formerly Entrezgene);Acc:839299]	AT1G01970	protein_coding	839299	277.512	222.151	285.904	281.594	249.799	279.528	273.345	297.92	246.534	278.376	327.818	310.159	280	237	272	289	224	304	310	260	240	299	307	326
AT1G01980	FAD-binding Berberine family protein [Source:NCBI gene (formerly Entrezgene);Acc:839296]	AT1G01980	protein_coding	839296	19.8223	1.8747	11.5623	9.74375	1.11517	2.7585	0.881759	24.0627	1.02723	0.931024	0	5.70845	20	2	11	10	1	3	1	21	1	1	0	6
AT1G01990		AT1G01990	protein_coding	837456	554.034	586.78	545.531	481.341	552.011	466.187	506.129	541.985	463.279	499.96	502.939	531.838	559	626	519	494	495	507	574	473	451	537	471	559
AT1G02000	UDP-D-glucuronate 4-epimerase 2 [Source:NCBI gene (formerly Entrezgene);Acc:839289]	GAE2	protein_coding	839289	348.873	275.58	285.904	387.801	307.788	274.931	268.055	250.94	265.024	354.72	332.089	277.811	352	294	272	398	276	299	304	219	258	381	311	292
AT1G02010	secretory 1A [Source:NCBI gene (formerly Entrezgene);Acc:839288]	SEC1A	protein_coding	839288	424.198	566.158	618.058	608.984	625.613	634.456	620.758	441.15	518.749	567.925	542.448	463.336	428	604	588	625	561	690	704	385	505	610	508	487
AT1G02020	nitroreductase family protein [Source:NCBI gene (formerly Entrezgene);Acc:837477]	AT1G02020	protein_coding	837477	367.704	322.448	326.898	483.29	428.227	492.853	507.011	457.192	446.843	426.409	445.277	284.471	371	344	311	496	384	536	575	399	435	458	417	299
AT1G02030	C2H2-like zinc finger protein [Source:NCBI gene (formerly Entrezgene);Acc:839285]	AT1G02030	protein_coding	839285	99.1116	98.4215	17.869	20.4619	17.8428	22.068	1.76352	8.02091	9.24503	68.8958	35.2378	39.9592	100	105	17	21	16	24	2	7	9	74	33	42
AT1G02040	C2H2-type zinc finger family protein [Source:NCBI gene (formerly Entrezgene);Acc:839284]	AT1G02040	protein_coding	839284	0	0	0	0	1.11517	0	0	0	0	0.931024	0	0	0	0	0	0	1	0	0	0	0	1	0	0
AT1G02050	Chalcone and stilbene synthase family protein [Source:NCBI gene (formerly Entrezgene);Acc:839280]	LAP6	protein_coding	839280	318.148	378.689	334.256	438.469	570.969	581.125	677.191	598.131	459.17	431.064	432.464	343.459	321	404	318	450	512	632	768	522	447	463	405	361
AT1G02060	Tetratricopeptide repeat (TPR)-like superfamily protein [Source:NCBI gene (formerly Entrezgene);Acc:839279]	AT1G02060	protein_coding	839279	437.082	398.373	523.457	642.113	627.843	647.329	891.458	725.32	623.526	512.994	478.379	408.154	441	425	498	659	563	704	1011	633	607	551	448	429
AT1G02065	squamosa promoter binding protein-like 8 [Source:NCBI gene (formerly Entrezgene);Acc:839275]	SPL8	protein_coding	839275	0	0	0	0	0	0	0	0	0	0	1.06781	0	0	0	0	0	0	0	0	0	0	0	1	0
AT1G02067		AT1G02067	protein_coding	28716022	0	0	0	0	0	0	0	0	0	0	0	0	0	0	0	0	0	0	0	0	0	0	0	0
AT1G02070	zinc ion-binding protein [Source:NCBI gene (formerly Entrezgene);Acc:839270]	AT1G02070	protein_coding	839270	18.8312	17.8096	13.6645	299.133	282.139	162.752	77.5948	12.6043	9.24503	22.3446	2.13562	9.51409	19	19	13	307	253	177	88	11	9	24	2	10
AT1G02080	transcription regulator [Source:NCBI gene (formerly Entrezgene);Acc:839244]	AT1G02080	protein_coding	839244	6844.65	5953.1	6936.33	6940.47	6295.16	6177.21	8207.41	7529.35	7711.38	7016.2	7199.18	5564.79	6906	6351	6599	7123	5645	6718	9308	6571	7507	7536	6742	5849
AT1G02090	Proteasome component (PCI) domain protein [Source:NCBI gene (formerly Entrezgene);Acc:839241]	FUS5	protein_coding	839241	745.319	676.765	571.809	635.292	595.503	648.249	579.315	617.61	609.145	566.063	579.821	629.833	752	722	544	652	534	705	657	539	593	608	543	662
AT1G02100	Leucine carboxyl methyltransferase [Source:NCBI gene (formerly Entrezgene);Acc:837541]	SBI1	protein_coding	837541	1812.75	2030.3	2143.23	2218.65	2364.17	2041.29	2162.95	1756.58	1691.84	2031.49	2196.49	1843.83	1829	2166	2039	2277	2120	2220	2453	1533	1647	2182	2057	1938
AT1G02110	bZIP domain class transcription factor (DUF630 and DUF632) [Source:NCBI gene (formerly Entrezgene);Acc:839234]	AT1G02110	protein_coding	839234	746.31	804.245	922.882	1047.45	1004.77	1215.58	3394.77	2871.49	3736.02	913.335	727.179	834.386	753	858	878	1075	901	1322	3850	2506	3637	981	681	877
AT1G02120	GRAM domain family protein [Source:NCBI gene (formerly Entrezgene);Acc:839232]	VAD1	protein_coding	839232	4087.36	4251.81	4080.44	4635.1	4523.15	4429.24	4604.54	4008.17	3912.7	4324.61	4305.41	4018.75	4124	4536	3882	4757	4056	4817	5222	3498	3809	4645	4032	4224
AT1G02130	RAS 5 [Source:NCBI gene (formerly Entrezgene);Acc:837023]	RA-5	protein_coding	837023	894.977	1045.14	971.234	1139.04	1100.68	1234.89	976.989	1094.28	1092.97	951.507	877.741	928.575	903	1115	924	1169	987	1343	1108	955	1064	1022	822	976
AT1G02140	mago nashi family protein [Source:NCBI gene (formerly Entrezgene);Acc:837560]	MAGO	protein_coding	837560	2254.79	2393.99	1989.77	2129.01	2144.48	2388.86	2182.35	2125.54	2174.64	1781.98	1917.79	2000.81	2275	2554	1893	2185	1923	2598	2475	1855	2117	1914	1796	2103
AT1G02145	homolog of asparagine-linked glycosylation 12 [Source:NCBI gene (formerly Entrezgene);Acc:5007658]	ALG12	protein_coding	5007658	698.737	772.375	807.259	985.093	898.831	908.468	1053.7	838.758	913.203	791.37	831.825	771.593	705	824	768	1011	806	988	1195	732	889	850	779	811
AT1G02150	Tetratricopeptide repeat (TPR)-like superfamily protein [Source:NCBI gene (formerly Entrezgene);Acc:839577]	AT1G02150	protein_coding	839577	568.9	721.758	711.607	912.989	804.041	1026.16	1464.6	1025.53	1151.52	652.648	588.364	612.707	574	770	677	937	721	1116	1661	895	1121	701	551	644
AT1G02160	Cox19 family protein (CHCH motif) [Source:NCBI gene (formerly Entrezgene);Acc:839554]	AT1G02160	protein_coding	839554	596.652	727.382	597.035	451.136	504.059	500.209	395.028	373.545	383.155	502.753	483.718	553.72	602	776	568	463	452	544	448	326	373	540	453	582
AT1G02170	metacaspase 1 [Source:NCBI gene (formerly Entrezgene);Acc:839561]	MC1	protein_coding	839561	594.669	644.895	641.182	619.702	585.467	541.586	466.45	481.255	542.375	693.613	624.67	688.82	600	688	610	636	525	589	529	420	528	745	585	724
AT1G02180	ferredoxin-like protein [Source:NCBI gene (formerly Entrezgene);Acc:839543]	AT1G02180	protein_coding	839543	49.5558	43.118	52.5559	80.8731	55.7587	55.1701	164.889	175.314	141.757	64.2407	43.7803	58.9874	50	46	50	83	50	60	187	153	138	69	41	62
AT1G02190	Fatty acid hydroxylase superfamily [Source:NCBI gene (formerly Entrezgene);Acc:839541]	AT1G02190	protein_coding	839541	0	0	0	0	0	0	0	0	0	0	0	0	0	0	0	0	0	0	0	0	0	0	0	0
AT1G02205	Fatty acid hydroxylase superfamily [Source:NCBI gene (formerly Entrezgene);Acc:837602]	CER1	protein_coding	837602	6.93781	17.8096	5.25559	0	0	4.59751	0.881759	4.58338	1.02723	11.1723	10.6781	10.4655	7	19	5	0	0	5	1	4	1	12	10	11
AT1G02210	NAC (No Apical Meristem) domain transcriptional regulator superfamily protein [Source:NCBI gene (formerly Entrezgene);Acc:839482]	AT1G02210	protein_coding	839482	0	0	0	0	0	0	0	0	0	0	0	0	0	0	0	0	0	0	0	0	0	0	0	0
AT1G02220	NAC domain containing protein 3 [Source:NCBI gene (formerly Entrezgene);Acc:839476]	NAC003	protein_coding	839476	503.487	359.004	413.09	618.728	731.555	480.899	31.7433	27.5003	45.1979	448.754	623.602	369.147	508	383	393	635	656	523	36	24	44	482	584	388
AT1G02230	NAC domain containing protein 4 [Source:NCBI gene (formerly Entrezgene);Acc:837630]	NAC004	protein_coding	837630	16.849	24.371	22.0735	17.5387	16.7276	18.39	4.40879	1.14584	5.13613	26.9997	22.424	10.4655	17	26	21	18	15	20	5	1	5	29	21	11
AT1G02250	NAC domain containing protein 5 [Source:NCBI gene (formerly Entrezgene);Acc:839390]	NAC005	protein_coding	839390	8.92004	5.62409	8.40895	5.84625	0	2.7585	2.64528	0	0	4.65512	10.6781	1.90282	9	6	8	6	0	3	3	0	0	5	10	2
AT1G02260	Divalent ion symporter [Source:NCBI gene (formerly Entrezgene);Acc:839344]	AT1G02260	protein_coding	839344	290.397	370.252	304.824	383.904	480.64	437.683	117.274	106.564	53.4157	309.1	380.141	254.978	293	395	290	394	431	476	133	93	52	332	356	268
AT1G02270	Calcium-binding endonuclease/exonuclease/phosphatase family [Source:NCBI gene (formerly Entrezgene);Acc:839381]	AT1G02270	protein_coding	839381	408.34	339.32	417.294	418.981	372.468	411.937	414.427	420.525	374.937	431.995	405.768	462.385	412	362	397	430	334	448	470	367	365	464	380	486
AT1G02280	translocon at the outer envelope membrane of chloroplasts 33 [Source:NCBI gene (formerly Entrezgene);Acc:839248]	TOC33	protein_coding	839248	597.643	749.878	800.952	910.066	869.836	839.505	1046.65	938.447	812.535	714.095	753.875	750.662	603	800	762	934	780	913	1187	819	791	767	706	789
AT1G02290		AT1G02290	protein_coding	839255	270.575	328.072	311.131	361.493	307.788	342.974	492.903	451.463	521.83	333.307	258.41	285.423	273	350	296	371	276	373	559	394	508	358	242	300
AT1G02300	Cysteine proteinases superfamily protein [Source:NCBI gene (formerly Entrezgene);Acc:839576]	AT1G02300	protein_coding	839576	618.456	834.24	768.368	872.065	1081.72	1170.53	1492.82	1230.64	1204.94	814.646	863.859	904.79	624	890	731	895	970	1273	1693	1074	1173	875	809	951
AT1G02305	Cysteine proteinases superfamily protein [Source:NCBI gene (formerly Entrezgene);Acc:839538]	AT1G02305	protein_coding	839538	2926.76	2567.4	4462	3042	2485.72	2276.69	3620.5	2552.94	2514.65	4069.51	5622.03	6177.5	2953	2739	4245	3122	2229	2476	4106	2228	2448	4371	5265	6493
AT1G02310	Glycosyl hydrolase superfamily protein [Source:NCBI gene (formerly Entrezgene);Acc:839444]	MAN1	protein_coding	839444	2.97335	9.37348	8.40895	2.92312	1.11517	0	0	0	2.05445	4.65512	11.7459	9.51409	3	10	8	3	1	0	0	0	2	5	11	10
AT1G02320		AT1G02320	protein_coding	839425	0	0	0	0	0	0	0	0	0	0	0	0	0	0	0	0	0	0	0	0	0	0	0	0
AT1G02330	integrator complex subunit-like protein [Source:NCBI gene (formerly Entrezgene);Acc:839367]	AT1G02330	protein_coding	839367	728.47	724.57	641.182	630.42	719.288	765.025	583.724	616.464	723.167	607.959	652.433	675.5	735	773	610	647	645	832	662	538	704	653	611	710
AT1G02335	germin-like protein subfamily 2 member 2 [Source:NCBI gene (formerly Entrezgene);Acc:3766642]	GL22	protein_coding	3766642	882.093	1280.42	1009.07	910.066	1119.64	1319.48	261.882	411.358	375.964	946.851	796.587	712.605	890	1366	960	934	1004	1435	297	359	366	1017	746	749
AT1G02340	basic helix-loop-helix (bHLH) DNA-binding superfamily protein [Source:NCBI gene (formerly Entrezgene);Acc:839300]	HFR1	protein_coding	839300	25.769	30.9325	35.738	38.0006	15.6124	39.5386	10.5811	17.1877	2.05445	41.8961	37.3734	65.6472	26	33	34	39	14	43	12	15	2	45	35	69
AT1G02350	protoporphyrinogen oxidase-like protein [Source:NCBI gene (formerly Entrezgene);Acc:839490]	AT1G02350	protein_coding	839490	17.8401	32.8072	28.3802	14.6156	15.6124	22.068	18.5169	25.2086	17.4628	14.8964	27.7631	21.8824	18	35	27	15	14	24	21	22	17	16	26	23
AT1G02360	Chitinase family protein [Source:NCBI gene (formerly Entrezgene);Acc:837724]	AT1G02360	protein_coding	837724	254.717	89.9854	59.9138	105.232	134.936	45.0556	9.69935	16.0418	69.8513	113.585	194.342	126.537	257	96	57	108	121	49	11	14	68	122	182	133
AT1G02370	Tetratricopeptide repeat (TPR)-like superfamily protein [Source:NCBI gene (formerly Entrezgene);Acc:837735]	AT1G02370	protein_coding	837735	390.5	361.816	410.987	517.393	454.991	449.636	449.697	379.275	411.917	298.859	355.581	351.07	394	386	391	531	408	489	510	331	401	321	333	369
AT1G02380	transmembrane protein [Source:NCBI gene (formerly Entrezgene);Acc:837745]	AT1G02380	protein_coding	837745	42.618	59.9903	45.1981	62.36	49.0677	59.7676	82.0036	93.9593	115.049	60.5166	69.4077	44.7162	43	64	43	64	44	65	93	82	112	65	65	47
AT1G02390	glycerol-3-phosphate acyltransferase 2 [Source:NCBI gene (formerly Entrezgene);Acc:839558]	GPAT2	protein_coding	839558	1.98223	7.49878	0	0	0	0	0	2.29169	1.02723	3.7241	4.27124	0.951409	2	8	0	0	0	0	0	2	1	4	4	1
AT1G02400	gibberellin 2-oxidase 6 [Source:NCBI gene (formerly Entrezgene);Acc:839508]	GA2OX6	protein_coding	839508	29.7335	18.747	22.0735	47.7444	100.366	67.1236	16.7534	17.1877	19.5173	59.5855	41.6446	69.4529	30	20	21	49	90	73	19	15	19	64	39	73
AT1G02405	proline-rich family protein [Source:NCBI gene (formerly Entrezgene);Acc:837769]	AT1G02405	protein_coding	837769	0	0	0	0	1.11517	0	0	0	0	0	0	0	0	0	0	0	1	0	0	0	0	0	0	0
AT1G02410	cytochrome c oxidase assembly protein CtaG / Cox11 family [Source:NCBI gene (formerly Entrezgene);Acc:839364]	AT1G02410	protein_coding	839364	352.837	418.995	377.352	319.595	316.71	319.987	371.22	372.4	418.081	397.547	384.412	405.3	356	447	359	328	284	348	421	325	407	427	360	426
AT1G02420	Pentatricopeptide repeat (PPR) superfamily protein [Source:NCBI gene (formerly Entrezgene);Acc:837779]	AT1G02420	protein_coding	837779	7.92893	17.8096	6.30671	23.385	22.3035	17.4705	17.6352	10.3126	11.2995	2.79307	6.40687	16.174	8	19	6	24	20	19	20	9	11	3	6	17
AT1G02430	ADP-ribosylation factor D1B [Source:NCBI gene (formerly Entrezgene);Acc:839242]	ARFD1B	protein_coding	839242	2.97335	3.74939	0	1.94875	2.23035	3.67801	1.76352	1.14584	3.08168	2.79307	1.06781	0.951409	3	4	0	2	2	4	2	1	3	3	1	1
AT1G02440	ADP-ribosylation factor D1A [Source:NCBI gene (formerly Entrezgene);Acc:839230]	ARFD1A	protein_coding	839230	12.8845	11.2482	15.7668	17.5387	28.9945	30.3436	23.8075	10.3126	10.2723	9.31024	11.7459	5.70845	13	12	15	18	26	33	27	9	10	10	11	6
AT1G02450	NIM1-interacting 1 [Source:NCBI gene (formerly Entrezgene);Acc:837800]	NIMIN1	protein_coding	837800	32.7068	53.4288	33.6358	92.5656	60.2194	70.8016	51.142	21.7711	46.2251	15.8274	23.4918	24.7366	33	57	32	95	54	77	58	19	45	17	22	26
AT1G02460	Pectin lyase-like superfamily protein [Source:NCBI gene (formerly Entrezgene);Acc:839443]	AT1G02460	protein_coding	839443	169.481	176.221	284.853	76.0012	26.7642	79.9966	19.3987	40.1046	89.3686	374.272	254.139	267.346	171	188	271	78	24	87	22	35	87	402	238	281
AT1G02470	Polyketide cyclase/dehydrase and lipid transport superfamily protein [Source:NCBI gene (formerly Entrezgene);Acc:837812]	AT1G02470	protein_coding	837812	57.4847	68.4264	18.9201	32.1544	37.9159	33.1021	10.5811	9.16676	6.16335	66.1027	89.6961	101.801	58	73	18	33	34	36	12	8	6	71	84	107
AT1G02475	Polyketide cyclase/dehydrase and lipid transport superfamily protein [Source:NCBI gene (formerly Entrezgene);Acc:839236]	AT1G02475	protein_coding	839236	272.557	285.891	261.729	188.054	152.779	205.049	114.629	136.356	145.866	315.617	278.699	273.054	275	305	249	193	137	223	130	119	142	339	261	287
AT1G02480			tRNA		0	0	0	0	0	0	0	0	0	0	0	0	0	0	0	0	0	0	0	0	0	0	0	0
AT1G02490		AT1G02490	protein_coding	28716023	0.991116	0.937348	2.10224	0.974375	0	0.919502	1.76352	1.14584	5.13613	0	1.06781	0.951409	1	1	2	1	0	1	2	1	5	0	1	1
AT1G02500	S-adenosylmethionine synthetase 1 [Source:NCBI gene (formerly Entrezgene);Acc:839501]	SAM1	protein_coding	839501	32574	34860.9	14808.2	16461.1	17152.5	15917.5	7032.03	8842.48	8288.68	19605.5	22101.6	14979.9	32866	37191	14088	16894	15381	17311	7975	7717	8069	21058	20698	15745
AT1G02510	Outward rectifying potassium channel protein [Source:NCBI gene (formerly Entrezgene);Acc:837846]	TPK4	protein_coding	837846	0	0	0	0	0	0	0	0	0	0	0	0	0	0	0	0	0	0	0	0	0	0	0	0
AT1G02520	P-glycoprotein 11 [Source:NCBI gene (formerly Entrezgene);Acc:839353]	ABCB11	protein_coding	839353	415.277	247.46	470.901	991.913	669.105	609.63	103.166	82.5008	127.376	388.237	371.598	199.796	419	264	448	1018	600	663	117	72	124	417	348	210
AT1G02530	P-glycoprotein 12 [Source:NCBI gene (formerly Entrezgene);Acc:839282]	ABCB12	protein_coding	839282	102.085	87.1734	85.1406	57.4881	80.2926	94.7087	65.2501	29.792	38.0073	86.5852	69.4077	58.0359	103	93	81	59	72	103	74	26	37	93	65	61
AT1G02540		AT1G02540	protein_coding	839516	0	0	0	0	0	0	0	0	0	0	0	0	0	0	0	0	0	0	0	0	0	0	0	0
AT1G02550	Plant invertase/pectin methylesterase inhibitor superfamily protein [Source:NCBI gene (formerly Entrezgene);Acc:837879]	AT1G02550	protein_coding	837879	0	0	0	0	0	0	0	0	0	0	0	0	0	0	0	0	0	0	0	0	0	0	0	0
AT1G02560	nuclear encoded CLP protease 5 [Source:NCBI gene (formerly Entrezgene);Acc:839433]	CLPP5	protein_coding	839433	1259.71	1182	1279.21	1018.22	913.328	962.718	856.188	1070.22	1049.82	1233.61	1087.03	1502.27	1271	1261	1217	1045	819	1047	971	934	1022	1325	1018	1579
AT1G02570	transmembrane protein [Source:NCBI gene (formerly Entrezgene);Acc:839485]	AT1G02570	protein_coding	839485	66.4048	13.1229	0	15.59	10.0366	11.034	0	0	0	0.931024	3.20343	27.5909	67	14	0	16	9	12	0	0	0	1	3	29
AT1G02575	transmembrane protein [Source:NCBI gene (formerly Entrezgene);Acc:10723100]	AT1G02575	protein_coding	10723100	0	0	0	0	0	0	0	0	0	0	0	0	0	0	0	0	0	0	0	0	0	0	0	0
AT1G02580	SET domain-containing protein [Source:NCBI gene (formerly Entrezgene);Acc:839422]	MEA	protein_coding	839422	9.91116	9.37348	4.20447	1.94875	7.80622	4.59751	2.64528	8.02091	2.05445	3.7241	3.20343	5.70845	10	10	4	2	7	5	3	7	2	4	3	6
AT1G02590	Aldehyde oxidase/xanthine dehydrogenase, molybdopterin binding protein [Source:NCBI gene (formerly Entrezgene);Acc:839372]	AT1G02590	protein_coding	839372	0	0	0	0	0	0	0	0	0	0	0	0	0	0	0	0	0	0	0	0	0	0	0	0
AT1G02600			tRNA		0	0	0	0	0	0	0	0	0	0	0	0	0	0	0	0	0	0	0	0	0	0	0	0
AT1G02610	RING/FYVE/PHD zinc finger superfamily protein [Source:NCBI gene (formerly Entrezgene);Acc:837915]	AT1G02610	protein_coding	837915	61.4492	35.6192	147.157	100.361	84.7533	49.6531	117.274	145.522	112.995	80.9991	69.4077	143.663	62	38	140	103	76	54	133	127	110	87	65	151
AT1G02620	Ras-related small GTP-binding family protein [Source:NCBI gene (formerly Entrezgene);Acc:839269]	AT1G02620	protein_coding	839269	0	1.8747	11.5623	7.795	3.34552	7.35601	2.64528	2.29169	4.1089	2.79307	2.13562	6.65986	0	2	11	8	3	8	3	2	4	3	2	7
AT1G02630	Nucleoside transporter family protein [Source:NCBI gene (formerly Entrezgene);Acc:839240]	AT1G02630	protein_coding	839240	12.8845	14.9976	35.738	36.0519	52.4132	42.2971	2.64528	2.29169	4.1089	39.103	18.1528	15.2225	13	16	34	37	47	46	3	2	4	42	17	16
AT1G02640	beta-xylosidase 2 [Source:NCBI gene (formerly Entrezgene);Acc:837940]	BXL2	protein_coding	837940	915.791	1077.95	1002.77	890.579	574.315	587.561	339.477	497.297	371.856	1299.71	941.809	691.674	924	1150	954	914	515	639	385	434	362	1396	882	727
AT1G02650	Tetratricopeptide repeat (TPR)-like superfamily protein [Source:NCBI gene (formerly Entrezgene);Acc:837951]	AT1G02650	protein_coding	837951	8.92004	20.6217	6.30671	1.94875	1.11517	1.839	3.52703	4.58338	5.13613	21.4136	13.8815	26.6395	9	22	6	2	1	2	4	4	5	23	13	28
AT1G02660	alpha/beta-Hydrolases superfamily protein [Source:NCBI gene (formerly Entrezgene);Acc:839544]	AT1G02660	protein_coding	839544	110.014	119.043	104.061	81.8475	170.622	121.374	139.318	186.773	180.792	152.688	239.19	188.379	111	127	99	84	153	132	158	163	176	164	224	198
AT1G02670	P-loop containing nucleoside triphosphate hydrolases superfamily protein [Source:NCBI gene (formerly Entrezgene);Acc:839532]	AT1G02670	protein_coding	839532	10.9023	20.6217	5.25559	9.74375	15.6124	3.67801	16.7534	32.0837	31.844	5.58614	16.0172	9.51409	11	22	5	10	14	4	19	28	31	6	15	10
AT1G02680	TBP-associated factor 13 [Source:NCBI gene (formerly Entrezgene);Acc:837962]	TAF13	protein_coding	837962	295.352	366.503	329	296.21	380.275	373.318	296.271	330.003	329.739	376.134	343.835	332.993	298	391	313	304	341	406	336	288	321	404	322	350
AT1G02690	importin alpha [Source:NCBI gene (formerly Entrezgene);Acc:839517]	IMPA-6	protein_coding	839517	441.046	398.373	418.345	614.83	622.267	690.546	789.174	940.739	916.285	368.686	354.513	372.952	445	425	398	631	558	751	895	821	892	396	332	392
AT1G02700	GATA transcription factor-like protein [Source:NCBI gene (formerly Entrezgene);Acc:839492]	AT1G02700	protein_coding	839492	0	0	0	0.974375	0	0	0	3.43753	0	0	1.06781	0	0	0	0	1	0	0	0	3	0	0	1	0
AT1G02705		AT1G02705	protein_coding	28716024	0	0	0	0	0	0	0	0	0	0	0	0	0	0	0	0	0	0	0	0	0	0	0	0
AT1G02710	glycine-rich protein [Source:NCBI gene (formerly Entrezgene);Acc:839483]	AT1G02710	protein_coding	839483	0	0	0	0	0	0	0	0	0	0	0	0	0	0	0	0	0	0	0	0	0	0	0	0
AT1G02720	galacturonosyltransferase 5 [Source:NCBI gene (formerly Entrezgene);Acc:839475]	GATL5	protein_coding	839475	111.996	94.6721	84.0895	76.0012	69.1408	54.2506	66.1319	136.356	134.567	66.1027	77.9502	69.4529	113	101	80	78	62	59	75	119	131	71	73	73
AT1G02730	cellulose synthase-like D5 [Source:NCBI gene (formerly Entrezgene);Acc:839467]	CSLD5	protein_coding	839467	416.269	314.012	327.949	216.311	132.706	157.235	701.88	1766.89	1912.69	394.754	412.175	318.722	420	335	312	222	119	171	796	1542	1862	424	386	335
AT1G02740	MRG family protein [Source:NCBI gene (formerly Entrezgene);Acc:839455]	AT1G02740	protein_coding	839455	322.113	269.956	266.984	305.954	315.594	328.262	434.707	382.712	414.999	244.859	317.14	304.451	325	288	254	314	283	357	493	334	404	263	297	320
AT1G02750	Drought-responsive family protein [Source:NCBI gene (formerly Entrezgene);Acc:839432]	AT1G02750	protein_coding	839432	253.726	251.209	242.808	261.132	304.443	284.126	299.798	246.357	204.418	220.653	248.8	228.338	256	268	231	268	273	309	340	215	199	237	233	240
AT1G02760			tRNA		0	0	0	0	0	0	0	0	0	0	0	0	0	0	0	0	0	0	0	0	0	0	0	0
AT1G02770		AT1G02770	protein_coding	839421	34.6891	39.3686	25.2268	1.94875	3.34552	0.919502	0	0	3.08168	22.3446	40.5768	32.3479	35	42	24	2	3	1	0	0	3	24	38	34
AT1G02780	Ribosomal protein L19e family protein [Source:NCBI gene (formerly Entrezgene);Acc:839407]	emb2386	protein_coding	839407	12969.7	15142.9	12525.1	13752.3	12219	13018.3	11409.1	13179.5	14430.5	10876.2	10550	12077.2	13086	16155	11916	14114	10957	14158	12939	11502	14048	11682	9880	12694
AT1G02790	polygalacturonase 4 [Source:NCBI gene (formerly Entrezgene);Acc:839391]	PGA4	protein_coding	839391	65.4136	25.3084	24.1757	24.3594	4.4607	17.4705	11.4629	113.439	4.1089	29.7928	0	25.688	66	27	23	25	4	19	13	99	4	32	0	27
AT1G02800	cellulase 2 [Source:NCBI gene (formerly Entrezgene);Acc:839385]	CEL2	protein_coding	839385	2.97335	0.937348	3.15336	0	1.11517	0.919502	0	0	0	1.86205	3.20343	1.90282	3	1	3	0	1	1	0	0	0	2	3	2
AT1G02810	Plant invertase/pectin methylesterase inhibitor superfamily [Source:NCBI gene (formerly Entrezgene);Acc:838078]	AT1G02810	protein_coding	838078	53.5202	57.1782	50.4537	54.565	69.1408	60.6871	267.173	501.88	465.333	53.0684	67.2721	61.8416	54	61	48	56	62	66	303	438	453	57	63	65
AT1G02813	pectinesterase (Protein of unknown function, DUF538) [Source:NCBI gene (formerly Entrezgene);Acc:839360]	AT1G02813	protein_coding	839360	0	0	0	0	0	0	0	0	0	0	0	0	0	0	0	0	0	0	0	0	0	0	0	0
AT1G02816	pectinesterase (Protein of unknown function, DUF538) [Source:NCBI gene (formerly Entrezgene);Acc:839308]	AT1G02816	protein_coding	839308	220.028	232.462	210.224	227.029	212.998	152.637	141.963	167.293	156.138	187.136	185.799	237.852	222	248	200	233	191	166	161	146	152	201	174	250
AT1G02820	Late embryosis abundant 3 (LEA3) family protein [Source:NCBI gene (formerly Entrezgene);Acc:839304]	LEA3	protein_coding	839304	6.93781	9.37348	2.10224	2.92312	5.57587	9.19502	0.881759	3.43753	3.08168	3.7241	1.06781	3.80564	7	10	2	3	5	10	1	3	3	4	1	4
AT1G02830	Ribosomal L22e protein family [Source:NCBI gene (formerly Entrezgene);Acc:838098]	AT1G02830	protein_coding	838098	0	0	0	0.974375	1.11517	2.7585	0	0	0	0	0	0	0	0	0	1	1	3	0	0	0	0	0	0
AT1G02840	RNA-binding (RRM/RBD/RNP motifs) family protein [Source:NCBI gene (formerly Entrezgene);Acc:839262]	SR34	protein_coding	839262	6450.18	6370.22	6882.72	10474.5	10493.8	10533.8	13546.5	9680.1	9094.02	7489.16	7109.49	6758.81	6508	6796	6548	10750	9410	11456	15363	8448	8853	8044	6658	7104
AT1G02850	beta glucosidase 11 [Source:NCBI gene (formerly Entrezgene);Acc:839435]	BGLU11	protein_coding	839435	1130.86	1255.11	1419.01	1784.08	1518.87	1019.73	1800.55	886.884	1025.17	594.924	647.094	954.263	1141	1339	1350	1831	1362	1109	2042	774	998	639	606	1003
AT1G02860	SPX (SYG1/Pho81/XPR1) domain-containing protein [Source:NCBI gene (formerly Entrezgene);Acc:839559]	NLA	protein_coding	839559	421.224	390.874	345.818	1060.12	856.454	548.942	850.015	932.718	801.236	535.339	410.039	445.259	425	417	329	1088	768	597	964	814	780	575	384	468
AT1G02870	nucleolar-like protein [Source:NCBI gene (formerly Entrezgene);Acc:839496]	AT1G02870	protein_coding	839496	761.177	833.302	814.617	766.833	673.565	766.864	615.468	596.985	660.506	646.131	627.873	669.792	768	889	775	787	604	834	698	521	643	694	588	704
AT1G02880	thiamin pyrophosphokinase1 [Source:NCBI gene (formerly Entrezgene);Acc:839303]	TPK1	protein_coding	839303	231.921	289.641	266.984	229.952	255.375	211.485	180.761	189.064	191.064	230.894	274.427	222.63	234	309	254	236	229	230	205	165	186	248	257	234
AT1G02890	AAA-type ATPase family protein [Source:NCBI gene (formerly Entrezgene);Acc:839507]	AT1G02890	protein_coding	839507	3807.87	3266.66	3653.69	4016.37	3927.65	3809.49	4269.48	3807.64	3830.52	3966.16	3907.12	3317.56	3842	3485	3476	4122	3522	4143	4842	3323	3729	4260	3659	3487
AT1G02900	rapid alkalinization factor 1 [Source:NCBI gene (formerly Entrezgene);Acc:839389]	RALF1	protein_coding	839389	715.586	748.004	533.968	152.002	137.166	93.7892	49.3785	115.73	112.995	843.508	649.229	470.947	722	798	508	156	123	102	56	101	110	906	608	495
AT1G02910	tetratricopeptide repeat (TPR)-containing protein [Source:NCBI gene (formerly Entrezgene);Acc:839350]	LPA1	protein_coding	839350	457.895	505.231	471.952	502.777	622.267	525.035	658.674	629.069	569.083	531.615	489.058	508.052	462	539	449	516	558	571	747	549	554	571	458	534
AT1G02920	glutathione S-transferase 7 [Source:NCBI gene (formerly Entrezgene);Acc:839295]	GSTF7	protein_coding	839295	1089.24	894.23	698.994	3064.41	3216.16	845.941	124.328	225.731	450.952	552.097	889.487	1357.66	1099	954	665	3145	2884	920	141	197	439	593	833	1427
AT1G02930	glutathione S-transferase 6 [Source:NCBI gene (formerly Entrezgene);Acc:839515]	GSTF6	protein_coding	839515	616.474	395.561	210.224	2017.93	2181.28	600.434	82.0036	194.794	467.387	338.893	517.888	937.138	622	422	200	2071	1956	653	93	170	455	364	485	985
AT1G02940	glutathione S-transferase (class phi) 5 [Source:NCBI gene (formerly Entrezgene);Acc:839479]	GSTF5	protein_coding	839479	0	0	0	0	0	0	0	0	0	0	0	0	0	0	0	0	0	0	0	0	0	0	0	0
AT1G02950	glutathione S-transferase F4 [Source:NCBI gene (formerly Entrezgene);Acc:838240]	GSTF4	protein_coding	838240	44.6002	54.3662	50.4537	53.5906	59.1043	73.5601	21.1622	24.0627	43.1435	40.034	26.6953	19.0282	45	58	48	55	53	80	24	21	42	43	25	20
AT1G02952	ncRNA [Source:NCBI gene (formerly Entrezgene);Acc:5007660]	AT1G02952	lncRNA	5007660	0	0	0	0	0	0	0	0	0	0	0	0	0	0	0	0	0	0	0	0	0	0	0	0
AT1G02960	kinetochore protein [Source:NCBI gene (formerly Entrezgene);Acc:839363]	AT1G02960	protein_coding	839363	777.035	873.608	864.02	973.4	1018.15	1091.45	1158.63	984.281	1031.33	908.679	974.912	905.741	784	932	822	999	913	1187	1314	859	1004	976	913	952
AT1G02965		AT1G02965	protein_coding	839537	0	0	0	0	0	0	0.881759	0	1.02723	0	0	0	0	0	0	0	0	0	1	0	1	0	0	0
AT1G02970	WEE1-like kinase [Source:NCBI gene (formerly Entrezgene);Acc:839453]	WEE1	protein_coding	839453	25.769	24.371	15.7668	11.6925	12.2669	3.67801	22.044	61.8756	59.5791	21.4136	21.3562	18.0768	26	26	15	12	11	4	25	54	58	23	20	19
AT1G02980	cullin 2 [Source:NCBI gene (formerly Entrezgene);Acc:839415]	CUL2	protein_coding	839415	0	0	2.10224	0	1.11517	0.919502	0	0	4.1089	1.86205	0	0	0	0	2	0	1	1	0	0	4	2	0	0
AT1G02990		AT1G02990	protein_coding	839380	1015.89	895.167	999.614	1026.02	1014.81	1102.48	957.59	987.718	978.946	943.127	946.081	822.017	1025	955	951	1053	910	1199	1086	862	953	1013	886	864
AT1G03000	peroxin 6 [Source:NCBI gene (formerly Entrezgene);Acc:839315]	PEX6	protein_coding	839315	811.724	847.363	901.86	915.912	913.328	943.409	1326.17	1251.26	1263.49	952.438	1018.69	894.324	819	904	858	940	819	1026	1504	1092	1230	1023	954	940
AT1G03010	Phototropic-responsive NPH3 family protein [Source:NCBI gene (formerly Entrezgene);Acc:839556]	AT1G03010	protein_coding	839556	34.6891	21.559	46.2492	16.5644	24.5338	24.8265	246.892	58.4381	70.8785	44.6892	51.2549	39.0078	35	23	44	17	22	27	280	51	69	48	48	41
AT1G03020	Thioredoxin superfamily protein [Source:NCBI gene (formerly Entrezgene);Acc:839505]	AT1G03020	protein_coding	839505	213.09	271.831	168.179	72.1037	83.6381	107.582	216.031	168.439	297.895	159.205	205.02	114.169	215	290	160	74	75	117	245	147	290	171	192	120
AT1G03030	P-loop containing nucleoside triphosphate hydrolases superfamily protein [Source:NCBI gene (formerly Entrezgene);Acc:839473]	AT1G03030	protein_coding	839473	416.269	445.24	396.272	372.211	427.112	334.699	387.974	319.691	322.549	407.789	444.209	450.968	420	475	377	382	383	364	440	279	314	438	416	474
AT1G03040	basic helix-loop-helix (bHLH) DNA-binding superfamily protein [Source:NCBI gene (formerly Entrezgene);Acc:839446]	AT1G03040	protein_coding	839446	3225.09	3301.34	3047.19	4282.38	4323.53	3368.13	2101.23	2135.85	2023.63	2994.17	2788.05	2549.78	3254	3522	2899	4395	3877	3663	2383	1864	1970	3216	2611	2680
AT1G03050	ENTH/ANTH/VHS superfamily protein [Source:NCBI gene (formerly Entrezgene);Acc:839416]	AT1G03050	protein_coding	839416	15.8579	6.56144	2.10224	1.94875	3.34552	0.919502	0	14.896	0	4.65512	1.06781	4.75704	16	7	2	2	3	1	0	13	0	5	1	5
AT1G03055	beta-carotene isomerase D27-like protein [Source:NCBI gene (formerly Entrezgene);Acc:838334]	D27	protein_coding	838334	25.769	28.1204	10.5112	6.82062	4.4607	10.1145	0.881759	4.58338	3.08168	21.4136	11.7459	2.85423	26	30	10	7	4	11	1	4	3	23	11	3
AT1G03060	BEACH-DOMAIN HOMOLOG A1 [Source:NCBI gene (formerly Entrezgene);Acc:839323]	SPI	protein_coding	839323	3295.46	2912.34	3128.13	2893.89	2782.36	2729.08	3359.5	3080.03	3015.93	3392.65	3391.37	2438.46	3325	3107	2976	2970	2495	2968	3810	2688	2936	3644	3176	2563
AT1G03070	Bax inhibitor-1 family protein [Source:NCBI gene (formerly Entrezgene);Acc:839581]	AT1G03070	protein_coding	839581	59.4669	42.1807	59.9138	66.2575	64.6801	87.3526	34.3886	40.1046	38.0073	58.6545	61.933	48.5219	60	45	57	68	58	95	39	35	37	63	58	51
AT1G03080	kinase interacting (KIP1-like) family protein [Source:NCBI gene (formerly Entrezgene);Acc:838350]	NET1D	protein_coding	838350	5053.7	4654.87	5244.03	4406.12	4446.2	4345.56	4531.36	3820.25	3906.54	5647.59	5951.98	4695.2	5099	4966	4989	4522	3987	4726	5139	3334	3803	6066	5574	4935
AT1G03090	methylcrotonyl-CoA carboxylase alpha chain [Source:NCBI gene (formerly Entrezgene);Acc:838362]	MCCA	protein_coding	838362	655.127	532.414	679.023	536.88	594.388	634.456	613.704	563.756	578.328	626.579	758.146	820.115	661	568	646	551	533	690	696	492	563	673	710	862
AT1G03100	Pentatricopeptide repeat (PPR) superfamily protein [Source:NCBI gene (formerly Entrezgene);Acc:839573]	AT1G03100	protein_coding	839573	24.7779	46.8674	14.7157	48.7187	33.4552	54.2506	44.0879	33.2295	29.7895	29.7928	25.6275	32.3479	25	50	14	50	30	59	50	29	29	32	24	34
AT1G03103	Bifunctional inhibitor/lipid-transfer protein/seed storage 2S albumin superfamily protein [Source:NCBI gene (formerly Entrezgene);Acc:2745739]	AT1G03103	protein_coding	2745739	0	0	0	0	0	0	0	0	0	0	0	0	0	0	0	0	0	0	0	0	0	0	0	0
AT1G03106		AT1G03106	protein_coding	2745740	0	3.74939	0	0	0	0.919502	0	0	0	0.931024	0	0	0	4	0	0	0	1	0	0	0	1	0	0
AT1G03110	Transducin/WD40 repeat-like superfamily protein [Source:NCBI gene (formerly Entrezgene);Acc:839572]	TRM82	protein_coding	839572	419.242	442.428	293.262	357.596	451.646	417.454	395.028	364.379	435.543	301.652	186.867	311.111	423	472	279	367	405	454	448	318	424	324	175	327
AT1G03120	responsive to abscisic acid 28 [Source:NCBI gene (formerly Entrezgene);Acc:839571]	RAB28	protein_coding	839571	0	0	0	5.84625	0	0	2.64528	6.87507	6.16335	0	0	0.951409	0	0	0	6	0	0	3	6	6	0	0	1
AT1G03130	photosystem I subunit D-2 [Source:NCBI gene (formerly Entrezgene);Acc:838400]	PSAD-2	protein_coding	838400	459.878	344.944	831.435	215.337	257.605	207.807	113.747	464.067	203.391	656.372	520.024	728.779	464	368	791	221	231	226	129	405	198	705	487	766
AT1G03140	splicing factor Prp18 family protein [Source:NCBI gene (formerly Entrezgene);Acc:839567]	AT1G03140	protein_coding	839567	1786.98	1750.03	2083.32	1662.28	1692.84	1684.53	2250.25	1927.31	1941.46	1812.7	1979.72	2209.17	1803	1867	1982	1706	1518	1832	2552	1682	1890	1947	1854	2322
AT1G03150	Acyl-CoA N-acyltransferases (NAT) superfamily protein [Source:NCBI gene (formerly Entrezgene);Acc:839562]	AT1G03150	protein_coding	839562	376.624	508.98	352.125	296.21	299.982	329.182	168.416	226.877	229.071	414.306	426.057	401.495	380	543	335	304	269	358	191	198	223	445	399	422
AT1G03160	FZO-like protein [Source:NCBI gene (formerly Entrezgene);Acc:839566]	FZL	protein_coding	839566	374.642	431.18	494.026	470.623	496.253	565.493	574.025	577.506	580.382	444.098	457.023	461.433	378	460	470	483	445	615	651	504	565	477	428	485
AT1G03165		AT1G03165	protein_coding	28716025	0	0	0	0	0	0	0	0	0	0	0	0.951409	0	0	0	0	0	0	0	0	0	0	0	1
AT1G03170	FANTASTIC four-like protein (DUF3049) [Source:NCBI gene (formerly Entrezgene);Acc:839563]	FAF2	protein_coding	839563	13.8756	15.9349	6.30671	1.94875	10.0366	20.229	20.2805	21.7711	11.2995	9.31024	17.085	10.4655	14	17	6	2	9	22	23	19	11	10	16	11
AT1G03180	non-structural protein [Source:NCBI gene (formerly Entrezgene);Acc:839560]	AT1G03180	protein_coding	839560	51.538	44.0554	65.1694	71.1294	69.1408	45.9751	53.7873	64.1673	70.8785	26.0687	37.3734	40.9106	52	47	62	73	62	50	61	56	69	28	35	43
AT1G03190	RAD3-like DNA-binding helicase protein [Source:NCBI gene (formerly Entrezgene);Acc:839557]	UVH6	protein_coding	839557	498.531	448.99	467.748	557.342	504.059	601.354	584.606	473.234	537.239	462.719	416.446	479.51	503	479	445	572	452	654	663	413	523	497	390	504
AT1G03200		AT1G03200	protein_coding	839553	114.969	101.234	127.185	216.311	175.082	186.659	119.037	119.168	116.076	156.412	135.612	123.683	116	108	121	222	157	203	135	104	113	168	127	130
AT1G03210	Phenazine biosynthesis PhzC/PhzF protein [Source:NCBI gene (formerly Entrezgene);Acc:838493]	AT1G03210	protein_coding	838493	455.913	563.346	515.048	622.625	676.911	643.651	581.961	422.817	599.9	471.098	683.399	494.733	460	601	490	639	607	700	660	369	584	506	640	520
AT1G03220	Eukaryotic aspartyl protease family protein [Source:NCBI gene (formerly Entrezgene);Acc:838517]	AT1G03220	protein_coding	838517	862.271	680.515	950.211	1563.87	3048.89	628.02	994.624	1443.76	3025.18	776.474	650.297	1098.88	870	726	904	1605	2734	683	1128	1260	2945	834	609	1155
AT1G03230	Eukaryotic aspartyl protease family protein [Source:NCBI gene (formerly Entrezgene);Acc:838532]	AT1G03230	protein_coding	838532	153.623	151.85	278.546	540.778	523.017	342.055	254.828	541.985	1054.96	177.826	194.342	306.354	155	162	265	555	469	372	289	473	1027	191	182	322
AT1G03240		AT1G03240	protein_coding	838546	3.96446	9.37348	9.46007	20.4619	5.57587	8.27551	11.4629	3.43753	10.2723	8.37922	7.47468	5.70845	4	10	9	21	5	9	13	3	10	9	7	6
AT1G03250	R3H domain protein [Source:NCBI gene (formerly Entrezgene);Acc:838557]	AT1G03250	protein_coding	838557	590.705	511.792	445.674	480.367	475.064	493.772	396.791	445.734	537.239	541.856	422.853	550.866	596	546	424	493	426	537	450	389	523	582	396	579
AT1G03260	SNARE associated Golgi protein family [Source:NCBI gene (formerly Entrezgene);Acc:839546]	AT1G03260	protein_coding	839546	253.726	216.527	201.815	282.569	244.223	235.392	244.247	232.606	218.799	229.963	232.783	217.873	256	231	192	290	219	256	277	203	213	247	218	229
AT1G03270	CBS domain protein with a domain protein (DUF21) [Source:NCBI gene (formerly Entrezgene);Acc:838595]	AT1G03270	protein_coding	838595	79.2893	73.1131	73.5783	63.3344	74.7167	59.7676	134.909	144.376	162.302	63.3096	76.8824	62.793	80	78	70	65	67	65	153	126	158	68	72	66
AT1G03280	Transcription factor TFIIE, alpha subunit [Source:NCBI gene (formerly Entrezgene);Acc:838581]	AT1G03280	protein_coding	838581	1510.46	1538.19	1454.75	1492.74	1543.4	1664.3	1464.6	1452.93	1399.08	1428.19	1775.77	1678.29	1524	1641	1384	1532	1384	1810	1661	1268	1362	1534	1663	1764
AT1G03290	ELKS/Rab6-interacting/CAST family protein [Source:NCBI gene (formerly Entrezgene);Acc:838603]	AT1G03290	protein_coding	838603	1460.9	1343.22	1460	1295.92	1263.49	1234.89	1213.3	880.009	841.297	1395.61	1825.96	1633.57	1474	1433	1389	1330	1133	1343	1376	768	819	1499	1710	1717
AT1G03300	at domain protein (DOMAIN OF UNKNOWN FUNCTION 724 1) [Source:NCBI gene (formerly Entrezgene);Acc:838627]	ATDUF1	protein_coding	838627	0	0	0	0	0	0	0	0	0	0	0	0	0	0	0	0	0	0	0	0	0	0	0	0
AT1G03310	debranching enzyme 1 [Source:NCBI gene (formerly Entrezgene);Acc:839531]	DBE1	protein_coding	839531	558.989	448.052	476.157	372.211	354.626	347.572	614.586	687.507	629.689	486.926	633.212	479.51	564	478	453	382	318	378	697	600	613	523	593	504
AT1G03320		AT1G03320	protein_coding	839528	0	0	0	0	1.11517	0	0	0	0	0	0	0.951409	0	0	0	0	1	0	0	0	0	0	0	1
AT1G03325		AT1G03325	protein_coding	28716026	0	0	0	0	0	0	0	0	0	0	0	0	0	0	0	0	0	0	0	0	0	0	0	0
AT1G03330	Small nuclear ribonucleoprotein family protein [Source:NCBI gene (formerly Entrezgene);Acc:839526]	LSM2	protein_coding	839526	430.144	470.549	449.879	437.494	401.463	372.398	330.66	394.171	381.101	431.064	461.294	463.336	434	502	428	449	360	405	375	344	371	463	432	487
AT1G03340		AT1G03340	protein_coding	839525	1.98223	0	3.15336	0	2.23035	0.919502	0	1.14584	0	0	3.20343	1.90282	2	0	3	0	2	1	0	1	0	0	3	2
AT1G03350	BSD domain-containing protein [Source:NCBI gene (formerly Entrezgene);Acc:838679]	AT1G03350	protein_coding	838679	1047.61	927.975	1030.1	1117.61	966.856	963.638	753.904	776.883	758.092	1079.06	1114.79	1020.86	1057	990	980	1147	867	1048	855	678	738	1159	1044	1073
AT1G03360	ribosomal RNA processing 4 [Source:NCBI gene (formerly Entrezgene);Acc:839521]	RRP4	protein_coding	839521	291.388	314.012	257.524	403.391	349.05	456.073	346.531	297.92	391.373	146.171	179.392	269.249	294	335	245	414	313	496	393	260	381	157	168	283
AT1G03365	RING/U-box superfamily protein [Source:NCBI gene (formerly Entrezgene);Acc:10723112]	AT1G03365	protein_coding	10723112	554.034	563.346	599.138	631.395	651.262	570.091	764.485	576.36	649.206	602.373	681.264	643.152	559	601	570	648	584	620	867	503	632	647	638	676
AT1G03370	C2 calcium/lipid-binding and GRAM domain containing protein [Source:NCBI gene (formerly Entrezgene);Acc:839519]	AT1G03370	protein_coding	839519	1239.89	1040.46	1313.9	1145.86	1076.14	1009.61	1000.8	1046.16	1118.65	1352.78	1347.58	1197.82	1251	1110	1250	1176	965	1098	1135	913	1089	1453	1262	1259
AT1G03380	autophagy 18 G-like protein [Source:NCBI gene (formerly Entrezgene);Acc:838702]	ATG18G	protein_coding	838702	2110.09	1889.69	2641.46	2076.39	2077.57	2158.07	2736.1	2313.46	2222.92	2626.42	2922.6	2652.53	2129	2016	2513	2131	1863	2347	3103	2019	2164	2821	2737	2788
AT1G03390	HXXXD-type acyl-transferase family protein [Source:NCBI gene (formerly Entrezgene);Acc:838725]	AT1G03390	protein_coding	838725	0	0	0	0	0	0	0	0	0	0.931024	0	0	0	0	0	0	0	0	0	0	0	1	0	0
AT1G03395		AT1G03395	protein_coding	28716027	0	0	0	0	0	0	0	0	0	0	0	0	0	0	0	0	0	0	0	0	0	0	0	0
AT1G03400	2-oxoglutarate (2OG) and Fe(II)-dependent oxygenase superfamily protein [Source:NCBI gene (formerly Entrezgene);Acc:838751]	AT1G03400	protein_coding	838751	190.294	171.535	175.537	192.926	192.925	180.222	181.642	211.981	238.316	207.618	176.189	224.533	192	183	167	198	173	196	206	185	232	223	165	236
AT1G03410	2-oxoglutarate (2OG) and Fe(II)-dependent oxygenase superfamily protein [Source:NCBI gene (formerly Entrezgene);Acc:838763]	2A6	protein_coding	838763	30.7246	60.9276	30.4824	90.6169	90.3291	116.777	124.328	64.1673	89.3686	53.9994	34.17	26.6395	31	65	29	93	81	127	141	56	87	58	32	28
AT1G03430	histidine-containing phosphotransfer factor 5 [Source:NCBI gene (formerly Entrezgene);Acc:839506]	AHP5	protein_coding	839506	482.673	516.479	579.166	515.444	552.011	522.277	507.011	570.631	625.58	598.648	649.229	612.707	487	551	551	529	495	568	575	498	609	643	608	644
AT1G03440	Leucine-rich repeat (LRR) family protein [Source:NCBI gene (formerly Entrezgene);Acc:839504]	AT1G03440	protein_coding	839504	77.307	92.7975	90.3962	161.746	171.737	151.718	220.44	176.46	169.492	87.5163	71.5433	91.3353	78	99	86	166	154	165	250	154	165	94	67	96
AT1G03445	Serine/threonine protein phosphatase family protein [Source:NCBI gene (formerly Entrezgene);Acc:838804]	BSU1	protein_coding	838804	0	4.68674	0	0.974375	3.34552	0.919502	0	0	0	0	1.06781	0	0	5	0	1	3	1	0	0	0	0	1	0
AT1G03457	RNA-binding (RRM/RBD/RNP motifs) family protein [Source:NCBI gene (formerly Entrezgene);Acc:839497]	AT1G03457	protein_coding	839497	54.5114	46.8674	89.3451	94.5143	69.1408	69.8821	141.081	137.501	173.601	92.1714	59.7974	94.1895	55	50	85	97	62	76	160	120	169	99	56	99
AT1G03470	Kinase interacting (KIP1-like) family protein [Source:NCBI gene (formerly Entrezgene);Acc:839494]	NET3A	protein_coding	839494	56.4936	90.9228	74.6294	35.0775	51.298	47.8141	92.5847	140.939	147.92	80.0681	121.73	134.149	57	97	71	36	46	52	105	123	144	86	114	141
AT1G03475	Coproporphyrinogen III oxidase [Source:NCBI gene (formerly Entrezgene);Acc:839489]	LIN2	protein_coding	839489	661.074	641.146	645.387	546.624	681.372	596.756	669.255	727.611	798.154	712.233	702.62	691.674	667	684	614	561	611	649	759	635	777	765	658	727
AT1G03490	NAC domain containing protein 6 [Source:NCBI gene (formerly Entrezgene);Acc:839487]	NAC006	protein_coding	839487	0.991116	0	0	0	0	0	0	0	0	0	0	0	1	0	0	0	0	0	0	0	0	0	0	0
AT1G03495	HXXXD-type acyl-transferase family protein [Source:NCBI gene (formerly Entrezgene);Acc:3766646]	AT1G03495	protein_coding	3766646	231.921	251.209	179.741	232.876	298.867	429.407	123.446	167.293	156.138	98.6885	152.697	254.026	234	268	171	239	268	467	140	146	152	106	143	267
AT1G03502	ncRNA [Source:NCBI gene (formerly Entrezgene);Acc:3766647]	AT1G03502	snoRNA	3766647	0	0	0	0	0	0	0	0	0	0	0	0	0	0	0	0	0	0	0	0	0	0	0	0
AT1G03506	ncRNA [Source:NCBI gene (formerly Entrezgene);Acc:3766648]	AT1G03506	snoRNA	3766648	0	0	0	0	0	0	0	1.14584	0	0	1.06781	0.951409	0	0	0	0	0	0	0	1	0	0	1	1
AT1G03510	Tetratricopeptide repeat (TPR)-like superfamily protein [Source:NCBI gene (formerly Entrezgene);Acc:839478]	AT1G03510	protein_coding	839478	40.6357	71.2384	43.0959	71.1294	78.0622	71.7211	59.0778	52.7089	63.688	46.5512	52.3227	81.8212	41	76	41	73	70	78	67	46	62	50	49	86
AT1G03515			tRNA		0	0	0	0	0	0	0	0	0	0	0	0	0	0	0	0	0	0	0	0	0	0	0	0
AT1G03520	Core-2/I-branching beta-1,6-N-acetylglucosaminyltransferase family protein [Source:NCBI gene (formerly Entrezgene);Acc:839471]	AT1G03520	protein_coding	839471	332.024	302.763	307.978	404.366	440.494	517.679	790.056	768.862	567.028	360.306	452.752	454.773	335	323	293	415	395	563	896	671	552	387	424	478
AT1G03530	nuclear assembly factor 1 [Source:NCBI gene (formerly Entrezgene);Acc:839468]	NAF1	protein_coding	839468	896.96	791.122	748.396	1084.48	985.814	1296.5	1085.44	873.134	967.646	595.855	616.127	694.529	905	844	712	1113	884	1410	1231	762	942	640	577	730
AT1G03540	Pentatricopeptide repeat (PPR-like) superfamily protein [Source:NCBI gene (formerly Entrezgene);Acc:839466]	AT1G03540	protein_coding	839466	61.4492	53.4288	35.738	62.36	44.607	56.0896	74.0677	104.272	80.1236	38.172	40.5768	26.6395	62	57	34	64	40	61	84	91	78	41	38	28
AT1G03545	ncRNA [Source:NCBI gene (formerly Entrezgene);Acc:10723130]	AT1G03545	lncRNA	10723130	12.8845	9.37348	9.46007	8.76937	7.80622	22.068	19.3987	5.72922	14.3812	24.2066	13.8815	24.7366	13	10	9	9	7	24	22	5	14	26	13	26
AT1G03550	Secretory carrier membrane protein (SCAMP) family protein [Source:NCBI gene (formerly Entrezgene);Acc:839464]	SCAMP4	protein_coding	839464	30.7246	77.7999	37.8403	57.4881	62.4498	114.018	36.1521	30.9378	32.8712	40.9651	56.594	55.1817	31	83	36	59	56	124	41	27	32	44	53	58
AT1G03560	Pentatricopeptide repeat (PPR-like) superfamily protein [Source:NCBI gene (formerly Entrezgene);Acc:839458]	AT1G03560	protein_coding	839458	343.917	363.691	292.211	321.544	382.505	393.547	368.575	304.795	341.039	399.409	328.886	356.778	347	388	278	330	343	428	418	266	332	429	308	375
AT1G03570			tRNA		0	0	0	0	0	0	0	0	0	0	0	0	0	0	0	0	0	0	0	0	0	0	0	0
AT1G03590	Protein phosphatase 2C family protein [Source:NCBI gene (formerly Entrezgene);Acc:839447]	AT1G03590	protein_coding	839447	386.535	419.932	407.834	314.723	321.17	304.355	313.024	214.273	243.452	468.305	462.362	425.28	390	448	388	323	288	331	355	187	237	503	433	447
AT1G03600	photosystem II family protein [Source:NCBI gene (formerly Entrezgene);Acc:839449]	PSB27	protein_coding	839449	312.201	294.327	612.802	139.336	137.166	81.8356	335.068	808.966	437.598	557.683	428.192	506.15	315	314	583	143	123	89	380	706	426	599	401	532
AT1G03610	plant/protein (DUF789) [Source:NCBI gene (formerly Entrezgene);Acc:838961]	AT1G03610	protein_coding	838961	1866.27	2084.66	2583.65	1814.29	1978.32	1562.23	1790.85	1623.66	1912.69	2102.25	1960.5	2068.36	1883	2224	2458	1862	1774	1699	2031	1417	1862	2258	1836	2174
AT1G03620	ELMO/CED-12 family protein [Source:NCBI gene (formerly Entrezgene);Acc:839448]	AT1G03620	protein_coding	839448	1615.52	1840.95	1851.02	2372.6	2706.53	2201.29	5668.83	4097.54	3904.48	1753.12	1491.73	1231.12	1630	1964	1761	2435	2427	2394	6429	3576	3801	1883	1397	1294
AT1G03630	protochlorophyllide oxidoreductase C [Source:NCBI gene (formerly Entrezgene);Acc:839009]	POR C	protein_coding	839009	190.294	145.289	240.706	216.311	254.26	214.244	425.889	428.546	396.509	225.308	222.105	217.873	192	155	229	222	228	233	483	374	386	242	208	229
AT1G03640			tRNA		0	0	0	0	0	0	0	0	0	0	0	0	0	0	0	0	0	0	0	0	0	0	0	0
AT1G03650	Acyl-CoA N-acyltransferases (NAT) superfamily protein [Source:NCBI gene (formerly Entrezgene);Acc:839021]	AT1G03650	protein_coding	839021	67.3959	102.171	86.1917	78.9244	83.6381	125.052	61.7231	79.0633	82.178	79.137	83.2893	91.3353	68	109	82	81	75	136	70	69	80	85	78	96
AT1G03660	Ankyrin-repeat containing protein [Source:NCBI gene (formerly Entrezgene);Acc:28716028]	AT1G03660	protein_coding	28716028	4.95558	1.8747	7.35783	2.92312	4.4607	3.67801	11.4629	9.16676	9.24503	6.51717	18.1528	4.75704	5	2	7	3	4	4	13	8	9	7	17	5
AT1G03670	ankyrin repeat family protein [Source:NCBI gene (formerly Entrezgene);Acc:839438]	AT1G03670	protein_coding	839438	0	0	0	0.974375	0	2.7585	0.881759	0	0	0	0	0	0	0	0	1	0	3	1	0	0	0	0	0
AT1G03680	thioredoxin M-type 1 [Source:NCBI gene (formerly Entrezgene);Acc:839436]	THM1	protein_coding	839436	177.41	164.036	220.735	199.747	194.04	201.371	268.936	356.358	254.752	243.928	205.02	206.456	179	175	210	205	174	219	305	311	248	262	192	217
AT1G03687	DTW domain-containing protein [Source:NCBI gene (formerly Entrezgene);Acc:839052]	AT1G03687	protein_coding	839052	222.01	228.713	223.888	203.644	208.538	231.714	297.153	287.607	273.242	196.446	212.494	198.844	224	244	213	209	187	252	337	251	266	211	199	209
AT1G03700	Uncharacterized protein family (UPF0497) [Source:NCBI gene (formerly Entrezgene);Acc:839428]	AT1G03700	protein_coding	839428	1.98223	1.8747	2.10224	0.974375	0	2.7585	0	5.72922	3.08168	0.931024	5.33906	2.85423	2	2	2	1	0	3	0	5	3	1	5	3
AT1G03710	Cystatin/monellin superfamily protein [Source:NCBI gene (formerly Entrezgene);Acc:839427]	AT1G03710	protein_coding	839427	28.7424	39.3686	14.7157	5.84625	6.69105	9.19502	2.64528	0	1.02723	26.9997	44.8481	37.105	29	42	14	6	6	10	3	0	1	29	42	39
AT1G03720	Cysteine proteinases superfamily protein [Source:NCBI gene (formerly Entrezgene);Acc:839426]	AT1G03720	protein_coding	839426	0	0	0	0	0	0.919502	0	0	0	0	0	0	0	0	0	0	0	1	0	0	0	0	0	0
AT1G03730	pyrroline-5-carboxylate reductase [Source:NCBI gene (formerly Entrezgene);Acc:839106]	AT1G03730	protein_coding	839106	262.646	381.501	242.808	323.492	567.624	434.005	158.717	161.564	197.227	502.753	407.904	460.482	265	407	231	332	509	472	180	141	192	540	382	484
AT1G03740	Protein kinase superfamily protein [Source:NCBI gene (formerly Entrezgene);Acc:839423]	AT1G03740	protein_coding	839423	967.329	1128.57	1131	977.298	1108.48	878.124	592.542	590.11	619.417	1737.29	1258.95	1378.59	976	1204	1076	1003	994	955	672	515	603	1866	1179	1449
AT1G03743	ncRNA [Source:NCBI gene (formerly Entrezgene);Acc:3766653]	AT1G03743	snoRNA	3766653	0	0	0	0	0	0	0	0	0	0	0	0	0	0	0	0	0	0	0	0	0	0	0	0
AT1G03746	ncRNA [Source:NCBI gene (formerly Entrezgene);Acc:3766654]	AT1G03746	snoRNA	3766654	0	0	0	0	0	0.919502	0	0	0	0	0	0	0	0	0	0	0	1	0	0	0	0	0	0
AT1G03750	switch 2 [Source:NCBI gene (formerly Entrezgene);Acc:839417]	SWI2	protein_coding	839417	330.042	326.197	383.658	348.826	355.741	380.674	402.082	367.816	387.264	377.996	454.888	389.126	333	348	365	358	319	414	456	321	377	406	426	409
AT1G03760	Prefoldin chaperone subunit family protein [Source:NCBI gene (formerly Entrezgene);Acc:839119]	AT1G03760	protein_coding	839119	714.594	517.416	729.476	777.551	704.79	641.812	1020.19	561.464	678.996	692.682	650.297	616.513	721	552	694	798	632	698	1157	490	661	744	609	648
AT1G03770	RING 1B [Source:NCBI gene (formerly Entrezgene);Acc:839413]	RING1B	protein_coding	839413	480.691	450.864	546.582	444.315	459.452	482.738	276.872	291.045	374.937	470.167	649.229	617.464	485	481	520	456	412	525	314	254	365	505	608	649
AT1G03780	targeting protein for XKLP2 [Source:NCBI gene (formerly Entrezgene);Acc:839140]	TPX2	protein_coding	839140	43.6091	29.0578	35.738	27.2825	15.6124	17.4705	125.21	266.982	314.331	53.0684	50.1871	28.5423	44	31	34	28	14	19	142	233	306	57	47	30
AT1G03790	Zinc finger C-x8-C-x5-C-x3-H type family protein [Source:NCBI gene (formerly Entrezgene);Acc:839408]	SOM	protein_coding	839408	0	0	0	0	0	0	0	0	0	0	0	0	0	0	0	0	0	0	0	0	0	0	0	0
AT1G03800	ERF domain protein 10 [Source:NCBI gene (formerly Entrezgene);Acc:839173]	ERF10	protein_coding	839173	15.8579	28.1204	7.35783	0.974375	8.9214	6.43651	3.52703	12.6043	3.08168	13.0343	11.7459	11.4169	16	30	7	1	8	7	4	11	3	14	11	12
AT1G03810	Nucleic acid-binding, OB-fold-like protein [Source:NCBI gene (formerly Entrezgene);Acc:839403]	AT1G03810	protein_coding	839403	0	0	0	0	0	0	0	0	0	0.931024	0	0	0	0	0	0	0	0	0	0	0	1	0	0
AT1G03820	E6-like protein [Source:NCBI gene (formerly Entrezgene);Acc:839400]	AT1G03820	protein_coding	839400	1941.6	1581.31	1614.52	897.399	541.975	590.32	1525.44	2942.53	2739.61	1319.26	1407.38	902.887	1959	1687	1536	921	486	642	1730	2568	2667	1417	1318	949
AT1G03830	guanylate-binding family protein [Source:NCBI gene (formerly Entrezgene);Acc:839398]	AT1G03830	protein_coding	839398	597.643	633.647	558.144	599.24	633.419	676.753	910.857	737.924	858.76	568.856	611.856	548.963	603	676	531	615	568	736	1033	644	836	611	573	577
AT1G03840	C2H2 and C2HC zinc fingers superfamily protein [Source:NCBI gene (formerly Entrezgene);Acc:839396]	MGP	protein_coding	839396	2.97335	8.43613	4.20447	4.87187	4.4607	1.839	1.76352	0	2.05445	7.44819	8.54249	7.61127	3	9	4	5	4	2	2	0	2	8	8	8
AT1G03850	Glutaredoxin family protein [Source:NCBI gene (formerly Entrezgene);Acc:839392]	GRXS13	protein_coding	839392	15.8579	15.9349	38.8914	20.4619	41.2615	40.4581	25.571	16.0418	40.0618	22.3446	23.4918	34.2507	16	17	37	21	37	44	29	14	39	24	22	36
AT1G03860	prohibitin 2 [Source:NCBI gene (formerly Entrezgene);Acc:839228]	PHB2	protein_coding	839228	1320.17	1254.17	1221.4	1331.97	1280.22	1275.35	1419.63	1138.97	1161.79	1017.61	901.233	983.757	1332	1338	1162	1367	1148	1387	1610	994	1131	1093	844	1034
AT1G03870	FASCICLIN-like arabinoogalactan 9 [Source:NCBI gene (formerly Entrezgene);Acc:839384]	FLA9	protein_coding	839384	14.8667	19.6843	32.5847	21.4362	23.4187	13.7925	0.881759	8.02091	9.24503	37.241	43.7803	17.1254	15	21	31	22	21	15	1	7	9	40	41	18
AT1G03880	cruciferin 2 [Source:NCBI gene (formerly Entrezgene);Acc:839383]	CRU2	protein_coding	839383	0	0	0	0	0	0	0	0	0	0	0	0	0	0	0	0	0	0	0	0	0	0	0	0
AT1G03890	RmlC-like cupins superfamily protein [Source:NCBI gene (formerly Entrezgene);Acc:839379]	AT1G03890	protein_coding	839379	0	0	0	0	0	0	0	0	0	0	0	0	0	0	0	0	0	0	0	0	0	0	0	0
AT1G03900	non-intrinsic ABC protein 4 [Source:NCBI gene (formerly Entrezgene);Acc:839378]	ABCI18	protein_coding	839378	2880.18	3392.26	2904.24	2783.79	2828.08	2738.28	3162.87	2659.51	2906.02	2634.8	2760.29	2765.75	2906	3619	2763	2857	2536	2978	3587	2321	2829	2830	2585	2907
AT1G03905	P-loop containing nucleoside triphosphate hydrolases superfamily protein [Source:NCBI gene (formerly Entrezgene);Acc:839376]	ABCI19	protein_coding	839376	258.681	246.523	180.792	178.311	260.951	162.752	145.49	168.439	149.975	242.997	215.698	232.144	261	263	172	183	234	177	165	147	146	261	202	244
AT1G03910	cactus-binding carboxy-terminal, cactin [Source:NCBI gene (formerly Entrezgene);Acc:839371]	AT1G03910	protein_coding	839371	1927.72	1627.24	1969.8	2070.55	1886.88	2027.5	2477.74	2065.96	2028.77	1888.12	1906.04	1988.44	1945	1736	1874	2125	1692	2205	2810	1803	1975	2028	1785	2090
AT1G03920	Protein kinase family protein [Source:NCBI gene (formerly Entrezgene);Acc:839369]	AT1G03920	protein_coding	839369	675.941	814.555	354.227	163.695	172.852	261.138	30.8616	80.2091	56.4974	402.202	385.48	209.31	682	869	337	168	155	284	35	70	55	432	361	220
AT1G03930	dual specificity kinase 1 [Source:NCBI gene (formerly Entrezgene);Acc:839368]	ADK1	protein_coding	839368	985.169	912.04	859.815	731.755	736.015	764.106	663.964	629.069	669.751	975.713	952.488	863.879	994	973	818	751	660	831	753	549	652	1048	892	908
AT1G03935	ncRNA [Source:NCBI gene (formerly Entrezgene);Acc:3766655]	AT1G03935	snoRNA	3766655	0.991116	7.49878	2.10224	5.84625	4.4607	9.19502	7.05407	0	4.1089	5.58614	7.47468	3.80564	1	8	2	6	4	10	8	0	4	6	7	4
AT1G03940	HXXXD-type acyl-transferase family protein [Source:NCBI gene (formerly Entrezgene);Acc:839366]	AT1G03940	protein_coding	839366	162.543	239.024	107.214	89.6425	190.695	313.55	77.5948	104.272	117.104	57.7235	114.256	241.658	164	255	102	92	171	341	88	91	114	62	107	254
AT1G03950	vacuolar protein sorting-associated protein 2.3 [Source:NCBI gene (formerly Entrezgene);Acc:839362]	VPS2.3	protein_coding	839362	289.406	273.706	312.182	265.03	246.454	262.977	186.051	198.231	201.336	234.618	292.58	279.714	292	292	297	272	221	286	211	173	196	252	274	294
AT1G03960	Calcium-binding EF hand family protein [Source:NCBI gene (formerly Entrezgene);Acc:839361]	AT1G03960	protein_coding	839361	471.771	501.481	569.706	629.446	719.288	772.381	1025.49	963.655	876.223	563.27	553.126	483.316	476	535	542	646	645	840	1163	841	853	605	518	508
AT1G03970	G-box binding factor 4 [Source:NCBI gene (formerly Entrezgene);Acc:839356]	GBF4	protein_coding	839356	521.327	467.737	541.326	445.289	492.907	408.259	483.204	351.774	366.719	493.443	607.585	608.902	526	499	515	457	442	444	548	307	357	530	569	640
AT1G03980	phytochelatin synthase 2 [Source:NCBI gene (formerly Entrezgene);Acc:839354]	PCS2	protein_coding	839354	5.94669	8.43613	7.35783	11.6925	13.3821	20.229	14.9899	29.792	44.1707	4.65512	9.6103	12.3683	6	9	7	12	12	22	17	26	43	5	9	13
AT1G03982	PAK-box/P21-Rho-binding family protein [Source:NCBI gene (formerly Entrezgene);Acc:3766656]	AT1G03982	protein_coding	3766656	0	0	0	0	3.34552	0	0	0	0	0	0	0	0	0	0	0	3	0	0	0	0	0	0	0
AT1G03987	ncRNA [Source:NCBI gene (formerly Entrezgene);Acc:28716029]	AT1G03987	lncRNA	28716029	0.991116	0	0	0	0	0	0	0	0	0	0	0	1	0	0	0	0	0	0	0	0	0	0	0
AT1G03990	Long-chain fatty alcohol dehydrogenase family protein [Source:NCBI gene (formerly Entrezgene);Acc:839342]	AT1G03990	protein_coding	839342	105.058	118.106	117.725	167.592	197.386	195.854	111.983	87.0842	132.512	191.791	192.206	172.205	106	126	112	172	177	213	127	76	129	206	180	181
AT1G03993	ncRNA [Source:NCBI gene (formerly Entrezgene);Acc:28716030]	AT1G03993	lncRNA	28716030	0	0	0	0	0	0	0	0	0	0	0	0	0	0	0	0	0	0	0	0	0	0	0	0
AT1G03997	ncRNA [Source:NCBI gene (formerly Entrezgene);Acc:28716031]	AT1G03997	lncRNA	28716031	0	0	0	0	0	0	0	0	0	0	0	0	0	0	0	0	0	0	0	0	0	0	0	0
AT1G04000		AT1G04000	protein_coding	839339	280.486	388.062	310.08	402.417	431.573	457.912	224.848	315.107	317.413	373.341	302.191	288.277	283	414	295	413	387	498	255	275	309	401	283	303
AT1G04003	ncRNA [Source:NCBI gene (formerly Entrezgene);Acc:28716032]	AT1G04003	lncRNA	28716032	0	0	0	0	0	0	0	0	0	0	0	0	0	0	0	0	0	0	0	0	0	0	0	0
AT1G04007	ncRNA [Source:NCBI gene (formerly Entrezgene);Acc:28716033]	AT1G04007	lncRNA	28716033	0	0.937348	0	1.94875	1.11517	6.43651	0	0	1.02723	1.86205	1.06781	0.951409	0	1	0	2	1	7	0	0	1	2	1	1
AT1G04010	phospholipid sterol acyl transferase 1 [Source:NCBI gene (formerly Entrezgene);Acc:839335]	PSAT1	protein_coding	839335	507.451	493.982	548.684	575.855	483.986	492.853	575.788	482.401	559.838	493.443	516.821	395.786	512	527	522	591	434	536	653	421	545	530	484	416
AT1G04013	ncRNA [Source:NCBI gene (formerly Entrezgene);Acc:28716034]	AT1G04013	lncRNA	28716034	0	0	0	0	0	1.839	0	0	0	0	0	0	0	0	0	0	0	2	0	0	0	0	0	0
AT1G04017	ncRNA [Source:NCBI gene (formerly Entrezgene);Acc:28716035]	AT1G04017	lncRNA	28716035	0	0	0	0	0	0	0	0	0	0	0	0	0	0	0	0	0	0	0	0	0	0	0	0
AT1G04020	breast cancer associated RING 1 [Source:NCBI gene (formerly Entrezgene);Acc:839329]	BARD1	protein_coding	839329	61.4492	69.3638	52.5559	43.8469	47.9525	24.8265	80.24	168.439	207.499	57.7235	32.0343	62.793	62	74	50	45	43	27	91	147	202	62	30	66
AT1G04023	ncRNA [Source:NCBI gene (formerly Entrezgene);Acc:28716036]	AT1G04023	lncRNA	28716036	0	0	0	0	0	0	0	0	0	0	0	0	0	0	0	0	0	0	0	0	0	0	0	0
AT1G04027	ath-MIR2112 [Source:miRBase;Acc:MI0010632]	ath-MIR2112	miRNA	28716037	16.849	17.8096	10.5112	14.6156	12.2669	19.3095	20.2805	3.43753	11.2995	11.1723	20.2884	24.7366	17	19	10	15	11	21	23	3	11	12	19	26
AT1G04030	eisosome protein [Source:NCBI gene (formerly Entrezgene);Acc:839326]	AT1G04030	protein_coding	839326	71.3603	46.8674	49.4026	51.6419	46.8373	55.1701	72.3042	61.8756	73.9602	66.1027	64.0687	43.7648	72	50	47	53	42	60	82	54	72	71	60	46
AT1G04033	ncRNA [Source:NCBI gene (formerly Entrezgene);Acc:28716038]	AT1G04033	lncRNA	28716038	0	0	0	0	0	0	0	0	0	0	0	0	0	0	0	0	0	0	0	0	0	0	0	0
AT1G04037	ncRNA [Source:NCBI gene (formerly Entrezgene);Acc:28716039]	AT1G04037	lncRNA	28716039	30.7246	22.4964	11.5623	23.385	23.4187	34.9411	42.3244	26.3544	15.4084	30.7238	27.7631	16.174	31	24	11	24	21	38	48	23	15	33	26	17
AT1G04040	HAD superfamily, subfamily IIIB acid phosphatase [Source:NCBI gene (formerly Entrezgene);Acc:839325]	AT1G04040	protein_coding	839325	273.548	208.091	299.569	776.577	663.529	447.797	414.427	302.503	234.207	341.686	232.783	326.333	276	222	285	797	595	487	470	264	228	367	218	343
AT1G04043	ncRNA [Source:NCBI gene (formerly Entrezgene);Acc:28716040]	AT1G04043	lncRNA	28716040	0	0	0	0	0	0	0	0	0	0	0	0	0	0	0	0	0	0	0	0	0	0	0	0
AT1G04047	ncRNA [Source:NCBI gene (formerly Entrezgene);Acc:28716041]	AT1G04047	lncRNA	28716041	9.91116	8.43613	16.8179	18.5131	30.1097	22.068	15.8717	17.1877	22.599	11.1723	17.085	14.2711	10	9	16	19	27	24	18	15	22	12	16	15
AT1G04050	histone-lysine N-methyltransferase SUVR2-like protein [Source:NCBI gene (formerly Entrezgene);Acc:839320]	SUVR1	protein_coding	839320	474.744	452.739	470.901	439.443	424.882	466.187	515.829	523.651	567.028	506.477	581.957	478.559	479	483	448	451	381	507	585	457	552	544	545	503
AT1G04053	ncRNA [Source:NCBI gene (formerly Entrezgene);Acc:28716042]	AT1G04053	lncRNA	28716042	0	0	0	0	0	0	0	0	0	0	0	0	0	0	0	0	0	0	0	0	0	0	0	0
AT1G04057	ncRNA [Source:NCBI gene (formerly Entrezgene);Acc:28716043]	AT1G04057	ncRNA	28716043	0	0	0	0	0	0	0	0	0	0	0	0	0	0	0	0	0	0	0	0	0	0	0	0
AT1G04063	ncRNA [Source:NCBI gene (formerly Entrezgene);Acc:28716044]	AT1G04063	lncRNA	28716044	0	0	0	0	0	0	0	0	0	0	0	0	0	0	0	0	0	0	0	0	0	0	0	0
AT1G04067	ncRNA [Source:NCBI gene (formerly Entrezgene);Acc:28716045]	AT1G04067	lncRNA	28716045	0	0	0	0	0	0	0	0	0	0	0	0	0	0	0	0	0	0	0	0	0	0	0	0
AT1G04070	translocase of outer membrane 22-I [Source:NCBI gene (formerly Entrezgene);Acc:839317]	TOM22-I	protein_coding	839317	238.859	252.147	219.684	272.825	223.035	220.68	167.534	136.356	217.772	261.618	194.342	195.99	241	269	209	280	200	240	190	119	212	281	182	206
AT1G04073	ncRNA [Source:NCBI gene (formerly Entrezgene);Acc:28716046]	AT1G04073	lncRNA	28716046	0	0	0	0	0	0	0	0	0	0	0	0	0	0	0	0	0	0	0	0	0	0	0	0
AT1G04077	ncRNA [Source:NCBI gene (formerly Entrezgene);Acc:28716047]	AT1G04077	lncRNA	28716047	0	0	0	0	0	0	0	0	0	0	0	0	0	0	0	0	0	0	0	0	0	0	0	0
AT1G04080	Tetratricopeptide repeat (TPR)-like superfamily protein [Source:NCBI gene (formerly Entrezgene);Acc:839314]	PRP39	protein_coding	839314	3690.91	3373.52	3349.92	3460.98	3484.92	3343.31	3359.5	3059.41	3191.59	3166.41	3272.84	3217.67	3724	3599	3187	3552	3125	3636	3810	2670	3107	3401	3065	3382
AT1G04083	ncRNA [Source:NCBI gene (formerly Entrezgene);Acc:28716048]	AT1G04083	lncRNA	28716048	0	0	0	0	0	0	0	0	0	0	0	0	0	0	0	0	0	0	0	0	0	0	0	0
AT1G04087	ncRNA [Source:NCBI gene (formerly Entrezgene);Acc:28716049]	AT1G04087	lncRNA	28716049	0	0	0	0	0	0	0	0	0	0.931024	0	0	0	0	0	0	0	0	0	0	0	1	0	0
AT1G04090	vacuolar sorting-associated protein (DUF946) [Source:NCBI gene (formerly Entrezgene);Acc:839298]	AT1G04090	protein_coding	839298	63.4314	70.3011	60.9649	56.5137	60.2194	54.2506	29.9798	2.29169	13.3539	82.8611	68.3399	55.1817	64	75	58	58	54	59	34	2	13	89	64	58
AT1G04093	ncRNA [Source:NCBI gene (formerly Entrezgene);Acc:28716050]	AT1G04093	lncRNA	28716050	0	0	0	0	0	0	0.881759	1.14584	2.05445	0.931024	0	0.951409	0	0	0	0	0	0	1	1	2	1	0	1
AT1G04097	ncRNA [Source:NCBI gene (formerly Entrezgene);Acc:28716051]	AT1G04097	lncRNA	28716051	0	0	0	0.974375	1.11517	0	0.881759	0	1.02723	1.86205	0	0	0	0	0	1	1	0	1	0	1	2	0	0
AT1G04100	indoleacetic acid-induced protein 10 [Source:NCBI gene (formerly Entrezgene);Acc:839290]	IAA10	protein_coding	839290	176.419	219.339	156.617	125.694	130.475	122.294	59.0778	40.1046	49.3068	163.86	171.918	168.399	178	234	149	129	117	133	67	35	48	176	161	177
AT1G04103	ncRNA [Source:NCBI gene (formerly Entrezgene);Acc:28716052]	AT1G04103	lncRNA	28716052	0	0	0	0	0	0	0	0	0	0	0	0	0	0	0	0	0	0	0	0	0	0	0	0
AT1G04105		AT1G04105	protein_coding	28716053	0	0	0	0	0	0	0	0	0	0	0	0	0	0	0	0	0	0	0	0	0	0	0	0
AT1G04110	Subtilase family protein [Source:NCBI gene (formerly Entrezgene);Acc:839287]	SDD1	protein_coding	839287	0	0.937348	1.05112	0.974375	2.23035	0.919502	0	0	0	0.931024	1.06781	0.951409	0	1	1	1	2	1	0	0	0	1	1	1
AT1G04117	ncRNA [Source:NCBI gene (formerly Entrezgene);Acc:28716055]	AT1G04117	lncRNA	28716055	0	0	0	0	0	0	0	0	0	0	0	0	0	0	0	0	0	0	0	0	0	0	0	0
AT1G04120	multidrug resistance-associated protein 5 [Source:NCBI gene (formerly Entrezgene);Acc:839277]	ABCC5	protein_coding	839277	6361.97	4859.21	5423.77	4802.69	4472.97	4636.13	3859.46	3726.29	3969.2	4565.74	5294.21	4608.63	6419	5184	5160	4929	4011	5042	4377	3252	3864	4904	4958	4844
AT1G04123	ncRNA [Source:NCBI gene (formerly Entrezgene);Acc:28716056]	AT1G04123	lncRNA	28716056	0	0	0	0	0	0	0	0	0	0	0	0	0	0	0	0	0	0	0	0	0	0	0	0
AT1G04127	ncRNA [Source:NCBI gene (formerly Entrezgene);Acc:28716057]	AT1G04127	lncRNA	28716057	6.93781	2.81204	2.10224	3.8975	6.69105	3.67801	2.64528	0	4.1089	1.86205	1.06781	0.951409	7	3	2	4	6	4	3	0	4	2	1	1
AT1G04130	Tetratricopeptide repeat (TPR)-like superfamily protein [Source:NCBI gene (formerly Entrezgene);Acc:839276]	TPR2	protein_coding	839276	371.668	326.197	348.971	308.877	283.254	275.85	250.419	264.69	273.242	334.238	321.411	341.556	375	348	332	317	254	300	284	231	266	359	301	359
AT1G04133	ncRNA [Source:NCBI gene (formerly Entrezgene);Acc:28716058]	AT1G04133	lncRNA	28716058	0	0	0	0	0	0	0	0	0	0	0	0	0	0	0	0	0	0	0	0	0	0	0	0
AT1G04137	ncRNA [Source:NCBI gene (formerly Entrezgene);Acc:28716059]	AT1G04137	lncRNA	28716059	0	0	0	0	0	0	0	1.14584	0	0	1.06781	0	0	0	0	0	0	0	0	1	0	0	1	0
AT1G04140	Transducin family protein / WD-40 repeat family protein [Source:NCBI gene (formerly Entrezgene);Acc:839272]	AT1G04140	protein_coding	839272	4668.16	4300.55	5444.79	5878.4	5917.12	5702.75	6140.57	4610.88	4360.57	5142.05	5132.97	4964.45	4710	4588	5180	6033	5306	6202	6964	4024	4245	5523	4807	5218
AT1G04143	ncRNA [Source:NCBI gene (formerly Entrezgene);Acc:28716060]	AT1G04143	lncRNA	28716060	0	0	0	0	0	0	0	0	0	0	0	0	0	0	0	0	0	0	0	0	0	0	0	0
AT1G04147	ncRNA [Source:NCBI gene (formerly Entrezgene);Acc:28716061]	AT1G04147	lncRNA	28716061	0	0	0	0	0	0	0.881759	1.14584	0	0	1.06781	0	0	0	0	0	0	0	1	1	0	0	1	0
AT1G04150	C2 calcium/lipid-binding plant phosphoribosyltransferase family protein [Source:NCBI gene (formerly Entrezgene);Acc:839249]	AT1G04150	protein_coding	839249	0	0	0	0	0	0	0	0	0	0	0	0	0	0	0	0	0	0	0	0	0	0	0	0
AT1G04153	ncRNA [Source:NCBI gene (formerly Entrezgene);Acc:28716062]	AT1G04153	lncRNA	28716062	10.9023	7.49878	4.20447	1.94875	2.23035	7.35601	5.29055	3.43753	2.05445	0	5.33906	2.85423	11	8	4	2	2	8	6	3	2	0	5	3
AT1G04157	ncRNA [Source:NCBI gene (formerly Entrezgene);Acc:28716063]	AT1G04157	lncRNA	28716063	0	0	0	0	0	0	0	0	0	0	0	0	0	0	0	0	0	0	0	0	0	0	0	0
AT1G04160	myosin XI B [Source:NCBI gene (formerly Entrezgene);Acc:839246]	XIB	protein_coding	839246	273.548	183.72	173.435	136.412	161.7	116.777	178.997	273.857	399.591	214.136	194.342	160.788	276	196	165	140	145	127	203	239	389	230	182	169
AT1G04163	ncRNA [Source:NCBI gene (formerly Entrezgene);Acc:28716064]	AT1G04163	lncRNA	28716064	0	0	0	0	0	0	0	0	0	0	0	0	0	0	0	0	0	0	0	0	0	0	0	0
AT1G04167	ncRNA [Source:NCBI gene (formerly Entrezgene);Acc:28716065]	AT1G04167	lncRNA	28716065	0	0	0	0	0	0	0	2.29169	0	0.931024	0	0	0	0	0	0	0	0	0	2	0	1	0	0
AT1G04170	eukaryotic translation initiation factor 2 gamma subunit [Source:NCBI gene (formerly Entrezgene);Acc:839238]	EIF2 GAMMA	protein_coding	839238	2534.28	2275.88	2039.17	2638.61	2620.66	2759.42	2397.5	2305.44	2304.07	2042.67	1816.35	2237.71	2557	2428	1940	2708	2350	3001	2719	2012	2243	2194	1701	2352
AT1G04173	ncRNA [Source:NCBI gene (formerly Entrezgene);Acc:28716066]	AT1G04173	lncRNA	28716066	0	1.8747	0	0	1.11517	0.919502	0.881759	1.14584	0	0.931024	0	0	0	2	0	0	1	1	1	1	0	1	0	0
AT1G04177	ncRNA [Source:NCBI gene (formerly Entrezgene);Acc:28716067]	AT1G04177	lncRNA	28716067	0	0	0	0	0	0	0	0	0	0	0	0	0	0	0	0	0	0	0	0	0	0	0	0
AT1G04180	YUCCA 9 [Source:NCBI gene (formerly Entrezgene);Acc:837024]	YUC9	protein_coding	837024	5.94669	8.43613	4.20447	9.74375	8.9214	4.59751	52.0238	19.4794	35.9529	2.79307	7.47468	8.56268	6	9	4	10	8	5	59	17	35	3	7	9
AT1G04183	ncRNA [Source:NCBI gene (formerly Entrezgene);Acc:28716068]	AT1G04183	lncRNA	28716068	0	0	0	0.974375	4.4607	0	1.76352	2.29169	0	1.86205	1.06781	1.90282	0	0	0	1	4	0	2	2	0	2	1	2
AT1G04187	ncRNA [Source:NCBI gene (formerly Entrezgene);Acc:28716069]	AT1G04187	snoRNA	28716069	22.7957	16.8723	15.7668	14.6156	23.4187	13.7925	12.3446	16.0418	13.3539	12.1033	17.085	11.4169	23	18	15	15	21	15	14	14	13	13	16	12
AT1G04190	Tetratricopeptide repeat (TPR)-like superfamily protein [Source:NCBI gene (formerly Entrezgene);Acc:839442]	TPR3	protein_coding	839442	925.702	981.403	776.777	917.861	870.951	1033.52	1015.79	960.218	979.973	729.923	672.721	881.956	934	1047	739	942	781	1124	1152	838	954	784	630	927
AT1G04193	ncRNA [Source:NCBI gene (formerly Entrezgene);Acc:28716070]	AT1G04193	snoRNA	28716070	0	1.8747	0	0	0	0	0	0	0	0	0	0	0	2	0	0	0	0	0	0	0	0	0	0
AT1G04197	ncRNA [Source:NCBI gene (formerly Entrezgene);Acc:28716071]	AT1G04197	snoRNA	28716071	0.991116	3.74939	0	8.76937	2.23035	4.59751	2.64528	2.29169	0	2.79307	1.06781	1.90282	1	4	0	9	2	5	3	2	0	3	1	2
AT1G04200	dyggve-melchior-clausen syndrome protein [Source:NCBI gene (formerly Entrezgene);Acc:839439]	AT1G04200	protein_coding	839439	1401.44	1130.44	950.211	926.63	921.134	827.551	1010.5	953.343	1162.82	1201.02	991.997	1106.49	1414	1206	904	951	826	900	1146	832	1132	1290	929	1163
AT1G04203	ncRNA [Source:NCBI gene (formerly Entrezgene);Acc:28716072]	AT1G04203	lncRNA	28716072	0	0	0	0	0	0	0	0	0	0	0	0	0	0	0	0	0	0	0	0	0	0	0	0
AT1G04207	ncRNA [Source:NCBI gene (formerly Entrezgene);Acc:28716073]	AT1G04207	lncRNA	28716073	0	0	0	0	0	0	0	0	0	0	0	0	0	0	0	0	0	0	0	0	0	0	0	0
AT1G04210	Leucine-rich repeat protein kinase family protein [Source:NCBI gene (formerly Entrezgene);Acc:839441]	AT1G04210	protein_coding	839441	1698.77	1634.73	1697.56	2105.62	2258.23	2365.88	1909.01	1920.44	1928.1	1707.5	1781.11	1650.69	1714	1744	1615	2161	2025	2573	2165	1676	1877	1834	1668	1735
AT1G04213	ncRNA [Source:NCBI gene (formerly Entrezgene);Acc:28716074]	AT1G04213	snoRNA	28716074	0	0	0	0	0	0	0	0	0	0	0	0	0	0	0	0	0	0	0	0	0	0	0	0
AT1G04217	ncRNA [Source:NCBI gene (formerly Entrezgene);Acc:28716075]	AT1G04217	snoRNA	28716075	7.92893	13.1229	6.30671	7.795	17.8428	10.1145	5.29055	1.14584	3.08168	5.58614	14.9494	1.90282	8	14	6	8	16	11	6	1	3	6	14	2
AT1G04220	3-ketoacyl-CoA synthase 2 [Source:NCBI gene (formerly Entrezgene);Acc:839578]	KCS2	protein_coding	839578	10.9023	9.37348	7.35783	0.974375	11.1517	7.35601	1.76352	19.4794	11.2995	10.2413	14.9494	16.174	11	10	7	1	10	8	2	17	11	11	14	17
AT1G04223	ncRNA [Source:NCBI gene (formerly Entrezgene);Acc:28716076]	AT1G04223	snoRNA	28716076	4.95558	3.74939	4.20447	9.74375	8.9214	13.7925	4.40879	4.58338	5.13613	6.51717	7.47468	2.85423	5	4	4	10	8	15	5	4	5	7	7	3
AT1G04227	ncRNA [Source:NCBI gene (formerly Entrezgene);Acc:28716077]	AT1G04227	snoRNA	28716077	0	0	0	0	0	0	0	0	0	0	0	0	0	0	0	0	0	0	0	0	0	0	0	0
AT1G04230	rRNA-processing EFG1-like protein (DUF2361) [Source:NCBI gene (formerly Entrezgene);Acc:839575]	AT1G04230	protein_coding	839575	553.043	527.727	479.31	473.546	478.41	513.082	436.471	412.504	417.053	532.546	485.854	569.894	558	563	456	486	429	558	495	360	406	572	455	599
AT1G04233	ncRNA [Source:NCBI gene (formerly Entrezgene);Acc:28716078]	AT1G04233	lncRNA	28716078	0	0	0	0	0	0	0	0	0	0	0	0	0	0	0	0	0	0	0	0	0	0	0	0
AT1G04237	ncRNA [Source:NCBI gene (formerly Entrezgene);Acc:28716079]	AT1G04237	lncRNA	28716079	0	0	0	1.94875	3.34552	0.919502	0	2.29169	1.02723	0	0	0	0	0	0	2	3	1	0	2	1	0	0	0
AT1G04240	AUX/IAA transcriptional regulator family protein [Source:NCBI gene (formerly Entrezgene);Acc:839570]	SHY2	protein_coding	839570	211.108	210.903	208.121	429.699	436.033	486.416	426.771	403.337	338.984	296.066	387.615	229.29	213	225	198	441	391	529	484	352	330	318	363	241
AT1G04243	ncRNA [Source:NCBI gene (formerly Entrezgene);Acc:28716080]	AT1G04243	lncRNA	28716080	0	0	0	0	0	0	0	0	0	0	0	0	0	0	0	0	0	0	0	0	0	0	0	0
AT1G04247	ncRNA [Source:NCBI gene (formerly Entrezgene);Acc:28716081]	AT1G04247	lncRNA	28716081	8.92004	1.8747	6.30671	1.94875	4.4607	0	2.64528	3.43753	4.1089	4.65512	3.20343	10.4655	9	2	6	2	4	0	3	3	4	5	3	11
AT1G04250	AUX/IAA transcriptional regulator family protein [Source:NCBI gene (formerly Entrezgene);Acc:839568]	AXR3	protein_coding	839568	403.384	356.192	467.748	1039.66	1075.03	1092.37	1159.51	1975.44	3774.03	696.406	1014.42	596.533	407	380	445	1067	964	1188	1315	1724	3674	748	950	627
AT1G04253	ncRNA [Source:NCBI gene (formerly Entrezgene);Acc:28716082]	AT1G04253	lncRNA	28716082	0	0	0	0	0	0	0	0	0	0	0	0	0	0	0	0	0	0	0	0	0	0	0	0
AT1G04257	ncRNA [Source:NCBI gene (formerly Entrezgene);Acc:28716083]	AT1G04257	lncRNA	28716083	0	0	0	0	0	0	0	0	0	0	0	0	0	0	0	0	0	0	0	0	0	0	0	0
AT1G04260	CAMV movement protein interacting protein 7 [Source:NCBI gene (formerly Entrezgene);Acc:839565]	MPI7	protein_coding	839565	309.228	282.142	362.636	322.518	255.375	266.655	303.325	344.899	355.42	263.48	295.784	313.965	312	301	345	331	229	290	344	301	346	283	277	330
AT1G04263	ncRNA [Source:NCBI gene (formerly Entrezgene);Acc:28716084]	U5.6	snRNA	28716084	0	0	0	0	0	0	0	0	0	0	0	0	0	0	0	0	0	0	0	0	0	0	0	0
AT1G04267	ncRNA [Source:NCBI gene (formerly Entrezgene);Acc:28716085]	AT1G04267	snoRNA	28716085	0	0	0	0	0	0	0	0	0	0	0	0	0	0	0	0	0	0	0	0	0	0	0	0
AT1G04270	cytosolic ribosomal protein S15 [Source:NCBI gene (formerly Entrezgene);Acc:839564]	RPS15	protein_coding	839564	6322.33	7573.77	6262.56	6067.43	5975.11	6215.83	5839.89	6763.92	7169	5193.25	5009.1	6255.51	6379	8080	5958	6227	5358	6760	6623	5903	6979	5578	4691	6575
AT1G04273	ncRNA [Source:NCBI gene (formerly Entrezgene);Acc:28716086]	AT1G04273	snoRNA	28716086	0.991116	0.937348	0	0.974375	0	0.919502	1.76352	0	2.05445	0	0	0	1	1	0	1	0	1	2	0	2	0	0	0
AT1G04277	ncRNA [Source:NCBI gene (formerly Entrezgene);Acc:28716087]	AT1G04277	snoRNA	28716087	0.991116	3.74939	3.15336	10.7181	4.4607	3.67801	3.52703	1.14584	0	0.931024	0	0.951409	1	4	3	11	4	4	4	1	0	1	0	1
AT1G04280	P-loop containing nucleoside triphosphate hydrolases superfamily protein [Source:NCBI gene (formerly Entrezgene);Acc:839555]	AT1G04280	protein_coding	839555	1268.63	1165.12	1442.13	2172.86	1717.37	1628.44	1171.86	1110.32	1218.29	1482.19	1594.24	1418.55	1280	1243	1372	2230	1540	1771	1329	969	1186	1592	1493	1491
AT1G04283	ncRNA [Source:NCBI gene (formerly Entrezgene);Acc:28716088]	AT1G04283	lncRNA	28716088	0	0	0	0	0	0	0	0	0	0	0	0	0	0	0	0	0	0	0	0	0	0	0	0
AT1G04287	ncRNA [Source:NCBI gene (formerly Entrezgene);Acc:28716089]	AT1G04287	lncRNA	28716089	1.98223	0	0	0	0	0	0	0	0	0	0	0	2	0	0	0	0	0	0	0	0	0	0	0
AT1G04290	Thioesterase superfamily protein [Source:NCBI gene (formerly Entrezgene);Acc:839552]	AT1G04290	protein_coding	839552	2.97335	5.62409	5.25559	8.76937	8.9214	3.67801	2.64528	4.58338	1.02723	2.79307	4.27124	4.75704	3	6	5	9	8	4	3	4	1	3	4	5
AT1G04293	ncRNA [Source:NCBI gene (formerly Entrezgene);Acc:28716090]	AT1G04293	lncRNA	28716090	0	0	0	0	0	0	0	0	0	0	0	0	0	0	0	0	0	0	0	0	0	0	0	0
AT1G04295	ncRNA [Source:NCBI gene (formerly Entrezgene);Acc:5007661]	AT1G04295	lncRNA	5007661	0	0	0	0	0	0	0	0	0	0	0	0	0	0	0	0	0	0	0	0	0	0	0	0
AT1G04297	ncRNA [Source:NCBI gene (formerly Entrezgene);Acc:28716091]	AT1G04297	lncRNA	28716091	2.97335	4.68674	2.10224	5.84625	2.23035	2.7585	8.81759	4.58338	1.02723	1.86205	1.06781	3.80564	3	5	2	6	2	3	10	4	1	2	1	4
AT1G04300	TRAF-like superfamily protein [Source:NCBI gene (formerly Entrezgene);Acc:839551]	AT1G04300	protein_coding	839551	3625.5	3520.68	4483.02	4714.02	5071.81	4664.63	6158.2	4131.92	4061.65	4412.12	4459.18	4457.35	3658	3756	4265	4838	4548	5073	6984	3606	3954	4739	4176	4685
AT1G04303	ncRNA [Source:NCBI gene (formerly Entrezgene);Acc:28716092]	AT1G04303	lncRNA	28716092	0	0.937348	0	0.974375	0	0	0	0	1.02723	0	0	0	0	1	0	1	0	0	0	0	1	0	0	0
AT1G04307	ncRNA [Source:NCBI gene (formerly Entrezgene);Acc:28716093]	AT1G04307	lncRNA	28716093	0	0	0	0	0	0	0	0	0	0	0	0	0	0	0	0	0	0	0	0	0	0	0	0
AT1G04310	ethylene response sensor 2 [Source:NCBI gene (formerly Entrezgene);Acc:839549]	ERS2	protein_coding	839549	274.539	187.47	224.939	130.566	155.009	131.489	659.556	445.734	399.591	394.754	154.833	170.302	277	200	214	134	139	143	748	389	389	424	145	179
AT1G04313	ncRNA [Source:NCBI gene (formerly Entrezgene);Acc:28716094]	AT1G04313	lncRNA	28716094	0	0	0	0	0	0	0	0	0	0	0	0	0	0	0	0	0	0	0	0	0	0	0	0
AT1G04320			tRNA		0	0	0	0	0	0	0	0	0	0	0	0	0	0	0	0	0	0	0	0	0	0	0	0
AT1G04323	ncRNA [Source:NCBI gene (formerly Entrezgene);Acc:28716096]	AT1G04323	lncRNA	28716096	0	0	0	0	0	0	0	0	0	0	0	0	0	0	0	0	0	0	0	0	0	0	0	0
AT1G04327	ncRNA [Source:NCBI gene (formerly Entrezgene);Acc:28716097]	AT1G04327	lncRNA	28716097	0	0	0	0	0	0	0	0	0	0	0	0	0	0	0	0	0	0	0	0	0	0	0	0
AT1G04330		AT1G04330	protein_coding	839548	51.538	46.8674	35.738	41.8981	28.9945	33.1021	42.3244	25.2086	25.6806	58.6545	54.4584	51.3761	52	50	34	43	26	36	48	22	25	63	51	54
AT1G04333	ncRNA [Source:NCBI gene (formerly Entrezgene);Acc:28716098]	AT1G04333	lncRNA	28716098	0	0	0	0	0	0	0	0	0	0	0	0	0	0	0	0	0	0	0	0	0	0	0	0
AT1G04337	ncRNA [Source:NCBI gene (formerly Entrezgene);Acc:28716099]	AT1G04337	lncRNA	28716099	0	0	0	0	0	0	0	0	0	0	0	3.80564	0	0	0	0	0	0	0	0	0	0	0	4
AT1G04340	HR-like lesion-inducing protein-like protein [Source:NCBI gene (formerly Entrezgene);Acc:839547]	AT1G04340	protein_coding	839547	494.567	472.423	496.128	550.522	444.955	450.556	520.238	531.672	606.063	468.305	426.057	429.085	499	504	472	565	399	490	590	464	590	503	399	451
AT1G04343	ncRNA [Source:NCBI gene (formerly Entrezgene);Acc:28716100]	AT1G04343	lncRNA	28716100	0	0	0	0	0	0	0	0	0	0	0	0	0	0	0	0	0	0	0	0	0	0	0	0
AT1G04347	ncRNA [Source:NCBI gene (formerly Entrezgene);Acc:28716101]	AT1G04347	lncRNA	28716101	0	0	2.10224	0	2.23035	1.839	0.881759	1.14584	1.02723	0.931024	7.47468	3.80564	0	0	2	0	2	2	1	1	1	1	7	4
AT1G04350	2-oxoglutarate (2OG) and Fe(II)-dependent oxygenase superfamily protein [Source:NCBI gene (formerly Entrezgene);Acc:839542]	AT1G04350	protein_coding	839542	201.196	239.961	268.035	219.234	260.951	228.036	264.528	190.21	163.329	341.686	375.87	357.73	203	256	255	225	234	248	300	166	159	367	352	376
AT1G04353	ncRNA [Source:NCBI gene (formerly Entrezgene);Acc:28716102]	AT1G04353	lncRNA	28716102	0	0	0	0	0	0	0	0	0	0	0	0	0	0	0	0	0	0	0	0	0	0	0	0
AT1G04357	ncRNA [Source:NCBI gene (formerly Entrezgene);Acc:28716103]	AT1G04357	lncRNA	28716103	5.94669	3.74939	2.10224	4.87187	2.23035	0.919502	1.76352	1.14584	2.05445	1.86205	8.54249	2.85423	6	4	2	5	2	1	2	1	2	2	8	3
AT1G04360	RING/U-box superfamily protein [Source:NCBI gene (formerly Entrezgene);Acc:839540]	AT1G04360	protein_coding	839540	44.6002	44.9927	36.7892	29.2312	26.7642	15.6315	7.05407	43.5421	20.5445	35.3789	30.9665	58.9874	45	48	35	30	24	17	8	38	20	38	29	62
AT1G04363	ncRNA [Source:NCBI gene (formerly Entrezgene);Acc:28716104]	AT1G04363	lncRNA	28716104	0	0	0	0	0	0	0	0	0	0	0	0	0	0	0	0	0	0	0	0	0	0	0	0
AT1G04367	ncRNA [Source:NCBI gene (formerly Entrezgene);Acc:28716105]	AT1G04367	lncRNA	28716105	8.92004	5.62409	7.35783	5.84625	4.4607	3.67801	4.40879	2.29169	2.05445	10.2413	9.6103	3.80564	9	6	7	6	4	4	5	2	2	11	9	4
AT1G04370	Ethylene-responsive element binding factor 14 [Source:NCBI gene (formerly Entrezgene);Acc:839539]	ERF14	protein_coding	839539	261.655	287.766	56.7604	40.9237	172.852	12.873	37.0339	11.4584	12.3267	104.275	11.7459	90.3839	264	307	54	42	155	14	42	10	12	112	11	95
AT1G04373	ncRNA [Source:NCBI gene (formerly Entrezgene);Acc:28716106]	AT1G04373	lncRNA	28716106	0	0	0	0	0	0	0	0	0	0	0	0	0	0	0	0	0	0	0	0	0	0	0	0
AT1G04377	ncRNA [Source:NCBI gene (formerly Entrezgene);Acc:28716107]	AT1G04377	lncRNA	28716107	0	0	0	0	0	0	0	0	0	0	0	0	0	0	0	0	0	0	0	0	0	0	0	0
AT1G04380	2-oxoglutarate (2OG) and Fe(II)-dependent oxygenase superfamily protein [Source:NCBI gene (formerly Entrezgene);Acc:839535]	AT1G04380	protein_coding	839535	23.7868	7.49878	21.0224	5.84625	8.9214	0.919502	10.5811	50.4172	27.7351	14.8964	16.0172	10.4655	24	8	20	6	8	1	12	44	27	16	15	11
AT1G04383	ncRNA [Source:NCBI gene (formerly Entrezgene);Acc:28716108]	AT1G04383	lncRNA	28716108	0	0	0	0	0	0	0	0	0	0	0	0	0	0	0	0	0	0	0	0	0	0	0	0
AT1G04387	ncRNA [Source:NCBI gene (formerly Entrezgene);Acc:28716109]	AT1G04387	lncRNA	28716109	0	0	0	0	0	0	0	0	0	0	0	0	0	0	0	0	0	0	0	0	0	0	0	0
AT1G04390	BTB/POZ domain-containing protein [Source:NCBI gene (formerly Entrezgene);Acc:839530]	AT1G04390	protein_coding	839530	517.362	572.72	625.416	576.83	674.681	787.093	796.228	705.84	666.669	652.648	691.942	586.068	522	611	595	592	605	856	903	616	649	701	648	616
AT1G04393	ath-MIR5640 [Source:miRBase;Acc:MI0019213]	ath-MIR5640	miRNA	28716110	0.991116	1.8747	1.05112	0.974375	4.4607	0	0	1.14584	1.02723	0.931024	4.27124	1.90282	1	2	1	1	4	0	0	1	1	1	4	2
AT1G04397	ncRNA [Source:NCBI gene (formerly Entrezgene);Acc:28716111]	AT1G04397	lncRNA	28716111	0	0	0	0.974375	1.11517	1.839	0	0	0	0.931024	0	0	0	0	0	1	1	2	0	0	0	1	0	0
AT1G04400	cryptochrome 2 [Source:NCBI gene (formerly Entrezgene);Acc:839529]	CRY2	protein_coding	839529	2773.14	2142.78	2672.99	2181.63	2082.03	2148.88	2748.44	2653.78	2683.11	3172	3402.05	3551.61	2798	2286	2543	2239	1867	2337	3117	2316	2612	3407	3186	3733
AT1G04403	ncRNA [Source:NCBI gene (formerly Entrezgene);Acc:28716112]	AT1G04403	lncRNA	28716112	0	0	0	0	0	0	0	0	0	0	0	0	0	0	0	0	0	0	0	0	0	0	0	0
AT1G04407	ncRNA [Source:NCBI gene (formerly Entrezgene);Acc:28716113]	AT1G04407	lncRNA	28716113	0	0	0	0	0	0	0	0	0	0	0	0	0	0	0	0	0	0	0	0	0	0	0	0
AT1G04410	Lactate/malate dehydrogenase family protein [Source:NCBI gene (formerly Entrezgene);Acc:839527]	c-NAD-MDH1	protein_coding	839527	10630.7	9673.43	9254.05	8468.29	7104.78	6594.66	4989.87	7232.57	6977.94	8593.35	8311.84	9509.33	10726	10320	8804	8691	6371	7172	5659	6312	6793	9230	7784	9995
AT1G04413	ncRNA [Source:NCBI gene (formerly Entrezgene);Acc:28716114]	AT1G04413	lncRNA	28716114	0	1.8747	0	0	0	0	2.64528	0	0	0	0	0	0	2	0	0	0	0	3	0	0	0	0	0
AT1G04417	ncRNA [Source:NCBI gene (formerly Entrezgene);Acc:28716115]	AT1G04417	lncRNA	28716115	0	0.937348	1.05112	0	1.11517	0.919502	0	0	1.02723	0	0	0	0	1	1	0	1	1	0	0	1	0	0	0
AT1G04420	NAD(P)-linked oxidoreductase superfamily protein [Source:NCBI gene (formerly Entrezgene);Acc:839524]	AT1G04420	protein_coding	839524	146.685	180.908	177.639	107.181	83.6381	129.65	173.706	231.461	231.126	188.067	194.342	213.116	148	193	169	110	75	141	197	202	225	202	182	224
AT1G04423	ath-MIR5656 [Source:miRBase;Acc:MI0019240]	ath-MIR5656	miRNA	28716116	4.95558	2.81204	2.10224	2.92312	10.0366	1.839	0.881759	1.14584	2.05445	1.86205	5.33906	3.80564	5	3	2	3	9	2	1	1	2	2	5	4
AT1G04425	ncRNA [Source:NCBI gene (formerly Entrezgene);Acc:6240819]	AT1G04425	ncRNA	6240819	74.3337	116.231	85.1406	42.8725	16.7276	31.2631	160.48	258.961	379.046	86.5852	100.374	67.55	75	124	81	44	15	34	182	226	369	93	94	71
AT1G04427	ncRNA [Source:NCBI gene (formerly Entrezgene);Acc:28716117]	AT1G04427	lncRNA	28716117	0	2.81204	1.05112	9.74375	7.80622	10.1145	3.52703	9.16676	4.1089	7.44819	5.33906	1.90282	0	3	1	10	7	11	4	8	4	8	5	2
AT1G04430	S-adenosyl-L-methionine-dependent methyltransferases superfamily protein [Source:NCBI gene (formerly Entrezgene);Acc:839522]	AT1G04430	protein_coding	839522	3144.81	2026.55	2811.74	2597.68	2173.48	1843.6	2471.57	2650.34	2352.35	3193.41	2839.31	2837.1	3173	2162	2675	2666	1949	2005	2803	2313	2290	3430	2659	2982
AT1G04433	ncRNA [Source:NCBI gene (formerly Entrezgene);Acc:28716118]	AT1G04433	lncRNA	28716118	0	0	0	0	0	0	0	0	0	0	0	0	0	0	0	0	0	0	0	0	0	0	0	0
AT1G04437	ncRNA [Source:NCBI gene (formerly Entrezgene);Acc:28716119]	AT1G04437	lncRNA	28716119	0	0	0	0	0	0	0	0	0	0	0	0.951409	0	0	0	0	0	0	0	0	0	0	0	1
AT1G04440	casein kinase like 13 [Source:NCBI gene (formerly Entrezgene);Acc:839520]	CKL13	protein_coding	839520	1606.6	1627.24	1928.8	1416.74	1584.66	1343.39	1689.45	1722.2	1613.77	1822.01	1679.67	1828.61	1621	1736	1835	1454	1421	1461	1916	1503	1571	1957	1573	1922
AT1G04443	ncRNA [Source:NCBI gene (formerly Entrezgene);Acc:28716120]	AT1G04443	lncRNA	28716120	0	0	0	0	0	0	0	0	0	0	0	0	0	0	0	0	0	0	0	0	0	0	0	0
AT1G04445	C2H2-like zinc finger protein [Source:NCBI gene (formerly Entrezgene);Acc:28716121]	AT1G04445	protein_coding	28716121	3.96446	0	1.05112	0.974375	1.11517	0	0	4.58338	1.02723	0	5.33906	5.70845	4	0	1	1	1	0	0	4	1	0	5	6
AT1G04447	ncRNA [Source:NCBI gene (formerly Entrezgene);Acc:28716122]	AT1G04447	lncRNA	28716122	0.991116	0	0	0	0	0	0	0	0	0	0	0	1	0	0	0	0	0	0	0	0	0	0	0
AT1G04450	ROP-interactive CRIB motif-containing protein 3 [Source:NCBI gene (formerly Entrezgene);Acc:839513]	RIC3	protein_coding	839513	0	0	0	0	0	0	0	0	0	1.86205	0	0	0	0	0	0	0	0	0	0	0	2	0	0
AT1G04453	ncRNA [Source:NCBI gene (formerly Entrezgene);Acc:28716123]	AT1G04453	lncRNA	28716123	0	0	0	0	0	0	0	0	0	0	0	0	0	0	0	0	0	0	0	0	0	0	0	0
AT1G04455		AT1G04455	protein_coding	28716124	0	0	0	0	0	0	0	0	0	0	0	0	0	0	0	0	0	0	0	0	0	0	0	0
AT1G04463	ncRNA [Source:NCBI gene (formerly Entrezgene);Acc:28716125]	AT1G04463	lncRNA	28716125	0	0	0	0	0	0	0	0	0	0	0	0	0	0	0	0	0	0	0	0	0	0	0	0
AT1G04467	ncRNA [Source:NCBI gene (formerly Entrezgene);Acc:28716126]	AT1G04467	lncRNA	28716126	2.97335	0	0	1.94875	0	2.7585	1.76352	0	0	0	0	0.951409	3	0	0	2	0	3	2	0	0	0	0	1
AT1G04470		AT1G04470	protein_coding	839512	21.8045	0.937348	1.05112	1.94875	0	0	0	18.3335	2.05445	6.51717	0	1.90282	22	1	1	2	0	0	0	16	2	7	0	2
AT1G04473	ncRNA [Source:NCBI gene (formerly Entrezgene);Acc:28716127]	AT1G04473	lncRNA	28716127	0	0	0	0.974375	4.4607	5.51701	2.64528	5.72922	6.16335	1.86205	5.33906	0.951409	0	0	0	1	4	6	3	5	6	2	5	1
AT1G04477	ncRNA [Source:NCBI gene (formerly Entrezgene);Acc:28716128]	AT1G04477	lncRNA	28716128	6.93781	8.43613	15.7668	3.8975	6.69105	8.27551	12.3446	10.3126	9.24503	8.37922	2.13562	2.85423	7	9	15	4	6	9	14	9	9	9	2	3
AT1G04480	Ribosomal protein L14p/L23e family protein [Source:NCBI gene (formerly Entrezgene);Acc:839511]	AT1G04480	protein_coding	839511	2201.27	2791.42	2186.33	2570.4	2532.56	2439.44	1687.69	1972	2219.83	1761.5	1586.77	2122.59	2221	2978	2080	2638	2271	2653	1914	1721	2161	1892	1486	2231
AT1G04483	ncRNA [Source:NCBI gene (formerly Entrezgene);Acc:28716129]	AT1G04483	lncRNA	28716129	0	0.937348	0	0	1.11517	2.7585	0	2.29169	1.02723	0	0	0	0	1	0	0	1	3	0	2	1	0	0	0
AT1G04487	ncRNA [Source:NCBI gene (formerly Entrezgene);Acc:28716130]	AT1G04487	lncRNA	28716130	0	0	0	0	0	0	0	0	0	0	0	0	0	0	0	0	0	0	0	0	0	0	0	0
AT1G04490		AT1G04490	protein_coding	839509	163.534	166.848	132.441	69.1806	64.6801	132.408	23.8075	13.7501	20.5445	200.17	275.495	222.63	165	178	126	71	58	144	27	12	20	215	258	234
AT1G04493	ncRNA [Source:NCBI gene (formerly Entrezgene);Acc:28716131]	AT1G04493	lncRNA	28716131	0	0	0	0	0	0	0	0	0	0	0	0	0	0	0	0	0	0	0	0	0	0	0	0
AT1G04497	ncRNA [Source:NCBI gene (formerly Entrezgene);Acc:28716132]	AT1G04497	lncRNA	28716132	0	0	0	0	0	0	0	0	0	0	0	0	0	0	0	0	0	0	0	0	0	0	0	0
AT1G04500	CCT motif family protein [Source:NCBI gene (formerly Entrezgene);Acc:839510]	AT1G04500	protein_coding	839510	0	0	0	0	0	0	0	0	0	0	1.06781	0	0	0	0	0	0	0	0	0	0	0	1	0
AT1G04503	ncRNA [Source:NCBI gene (formerly Entrezgene);Acc:28716133]	AT1G04503	lncRNA	28716133	0	0	0	0	0	0	0	0	0	0	0	0	0	0	0	0	0	0	0	0	0	0	0	0
AT1G04507	ncRNA [Source:NCBI gene (formerly Entrezgene);Acc:28716134]	AT1G04507	lncRNA	28716134	0	0	0	0	0	0	0	0	0	0	0	0	0	0	0	0	0	0	0	0	0	0	0	0
AT1G04510	MOS4-associated complex 3A [Source:NCBI gene (formerly Entrezgene);Acc:839503]	MAC3A	protein_coding	839503	1589.75	1410.71	1705.97	1705.16	1764.21	1702.92	2097.7	1818.46	1939.4	1383.5	1337.97	1551.75	1604	1505	1623	1750	1582	1852	2379	1587	1888	1486	1253	1631
AT1G04513	ncRNA [Source:NCBI gene (formerly Entrezgene);Acc:28716135]	AT1G04513	lncRNA	28716135	0	0	0	0	0	0	0	0	0	0	0	0	0	0	0	0	0	0	0	0	0	0	0	0
AT1G04517	ncRNA [Source:NCBI gene (formerly Entrezgene);Acc:28716136]	AT1G04517	snoRNA	28716136	0	0	0	0	0	0	0	0	0	0	0	0	0	0	0	0	0	0	0	0	0	0	0	0
AT1G04520	plasmodesmata-located protein 2 [Source:NCBI gene (formerly Entrezgene);Acc:839502]	PDLP2	protein_coding	839502	149.658	124.667	109.316	98.4118	89.214	80.9161	133.146	175.314	217.772	46.5512	82.2215	71.3557	151	133	104	101	80	88	151	153	212	50	77	75
AT1G04523	ncRNA [Source:NCBI gene (formerly Entrezgene);Acc:28716137]	AT1G04523	lncRNA	28716137	0	0	0	0	0	0	0	0	0	0	0	0	0	0	0	0	0	0	0	0	0	0	0	0
AT1G04527	ncRNA [Source:NCBI gene (formerly Entrezgene);Acc:28716138]	AT1G04527	snoRNA	28716138	0	0	0	0	0	0	0	0	0	0	0	0	0	0	0	0	0	0	0	0	0	0	0	0
AT1G04530	Tetratricopeptide repeat (TPR)-like superfamily protein [Source:NCBI gene (formerly Entrezgene);Acc:839500]	TPR4	protein_coding	839500	865.244	725.507	844.048	709.345	638.995	728.245	1169.21	1079.39	1103.24	845.37	1118	925.721	873	774	803	728	573	792	1326	942	1074	908	1047	973
AT1G04533	ncRNA [Source:NCBI gene (formerly Entrezgene);Acc:28716139]	AT1G04533	lncRNA	28716139	0	0	0	0	0	0	0	0	0	0	0	0	0	0	0	0	0	0	0	0	0	0	0	0
AT1G04537	ncRNA [Source:NCBI gene (formerly Entrezgene);Acc:28716140]	AT1G04537	lncRNA	28716140	0	0	0	0	0	0	0	0	0	0	0	0	0	0	0	0	0	0	0	0	0	0	0	0
AT1G04540	Calcium-dependent lipid-binding (CaLB domain) family protein [Source:NCBI gene (formerly Entrezgene);Acc:839498]	AT1G04540	protein_coding	839498	430.144	315.886	338.46	528.111	647.916	471.704	969.935	836.467	727.275	310.031	414.311	248.318	434	337	322	542	581	513	1100	730	708	333	388	261
AT1G04547	ncRNA [Source:NCBI gene (formerly Entrezgene);Acc:28716142]	AT1G04547	snoRNA	28716142	7.92893	5.62409	4.20447	3.8975	1.11517	2.7585	0	0	0	2.79307	12.8137	8.56268	8	6	4	4	1	3	0	0	0	3	12	9
AT1G04550	AUX/IAA transcriptional regulator family protein [Source:NCBI gene (formerly Entrezgene);Acc:839495]	IAA12	protein_coding	839495	1044.64	942.972	994.358	1955.57	1707.33	1719.47	2554.45	2424.61	2020.55	956.162	1191.68	958.069	1054	1006	946	2007	1531	1870	2897	2116	1967	1027	1116	1007
AT1G04555	transmembrane protein [Source:NCBI gene (formerly Entrezgene);Acc:5007662]	AT1G04555	protein_coding	5007662	220.028	166.848	158.719	169.541	120.439	113.099	185.169	146.668	131.485	227.17	186.867	247.366	222	178	151	174	108	123	210	128	128	244	175	260
AT1G04557	ncRNA [Source:NCBI gene (formerly Entrezgene);Acc:28716143]	AT1G04557	lncRNA	28716143	0	0	0	0	0	0	0	0	0	0	0	0	0	0	0	0	0	0	0	0	0	0	0	0
AT1G04560	AWPM-19-like family protein [Source:NCBI gene (formerly Entrezgene);Acc:839491]	AT1G04560	protein_coding	839491	0.991116	2.81204	0	0	0	0.919502	0	0	0	2.79307	1.06781	0.951409	1	3	0	0	0	1	0	0	0	3	1	1
AT1G04563	ncRNA [Source:NCBI gene (formerly Entrezgene);Acc:28716144]	AT1G04563	lncRNA	28716144	2.97335	0.937348	1.05112	0.974375	2.23035	0.919502	1.76352	0	4.1089	0	1.06781	7.61127	3	1	1	1	2	1	2	0	4	0	1	8
AT1G04567	ncRNA [Source:NCBI gene (formerly Entrezgene);Acc:28716145]	AT1G04567	lncRNA	28716145	0	0	0	0	1.11517	0	7.05407	1.14584	4.1089	0	3.20343	0	0	0	0	0	1	0	8	1	4	0	3	0
AT1G04570	Major facilitator superfamily protein [Source:NCBI gene (formerly Entrezgene);Acc:839486]	AT1G04570	protein_coding	839486	200.205	191.219	134.543	111.079	165.046	141.603	74.9495	65.3132	50.334	127.55	162.307	122.732	202	204	128	114	148	154	85	57	49	137	152	129
AT1G04573	ncRNA [Source:NCBI gene (formerly Entrezgene);Acc:28716146]	AT1G04573	lncRNA	28716146	0	0	0	0	0	0	0	0	0	0	0	0	0	0	0	0	0	0	0	0	0	0	0	0
AT1G04577	ncRNA [Source:NCBI gene (formerly Entrezgene);Acc:28716147]	AT1G04577	lncRNA	28716147	0.991116	1.8747	3.15336	1.94875	2.23035	1.839	0.881759	0	1.02723	0	0	0.951409	1	2	3	2	2	2	1	0	1	0	0	1
AT1G04580	aldehyde oxidase 4 [Source:NCBI gene (formerly Entrezgene);Acc:839488]	AO4	protein_coding	839488	372.66	179.971	161.872	30.2056	45.7222	41.3776	4.40879	1.14584	3.08168	139.654	225.308	254.026	376	192	154	31	41	45	5	1	3	150	211	267
AT1G04583	ncRNA [Source:NCBI gene (formerly Entrezgene);Acc:28716148]	AT1G04583	lncRNA	28716148	0	0	0	0	0	0	0	0	0	0	0	0	0	0	0	0	0	0	0	0	0	0	0	0
AT1G04587	ncRNA [Source:NCBI gene (formerly Entrezgene);Acc:28716149]	AT1G04587	lncRNA	28716149	0	0	0	0	1.11517	0.919502	0	0	0	1.86205	1.06781	0	0	0	0	0	1	1	0	0	0	2	1	0
AT1G04590	PPR containing-like protein [Source:NCBI gene (formerly Entrezgene);Acc:839484]	AT1G04590	protein_coding	839484	468.798	541.787	488.77	546.624	438.264	492.853	552.863	477.817	541.348	445.029	447.413	515.664	473	578	465	561	393	536	627	417	527	478	419	542
AT1G04593	ncRNA [Source:NCBI gene (formerly Entrezgene);Acc:28716150]	AT1G04593	lncRNA	28716150	0.991116	0.937348	0	0	0	0	0	0	0	0.931024	0	0	1	1	0	0	0	0	0	0	0	1	0	0
AT1G04597	ncRNA [Source:NCBI gene (formerly Entrezgene);Acc:28716151]	AT1G04597	lncRNA	28716151	0	0	0	0	0	0	0	0	0	0	0	0	0	0	0	0	0	0	0	0	0	0	0	0
AT1G04600	myosin XI A [Source:NCBI gene (formerly Entrezgene);Acc:839480]	XIA	protein_coding	839480	24.7779	15.9349	34.6869	10.7181	22.3035	7.35601	14.9899	32.0837	40.0618	26.9997	34.17	48.5219	25	17	33	11	20	8	17	28	39	29	32	51
AT1G04603	ncRNA [Source:NCBI gene (formerly Entrezgene);Acc:28716152]	AT1G04603	lncRNA	28716152	0	0	0	0	0	0	0	0	0	0	0	0	0	0	0	0	0	0	0	0	0	0	0	0
AT1G04607	ncRNA [Source:NCBI gene (formerly Entrezgene);Acc:28716153]	AT1G04607	lncRNA	28716153	0	0	0	0	0	0	0	0	0	0	0	0	0	0	0	0	0	0	0	0	0	0	0	0
AT1G04610	YUCCA 3 [Source:NCBI gene (formerly Entrezgene);Acc:839474]	YUC3	protein_coding	839474	2.97335	1.8747	0	0	2.23035	0	0	0	0	0	0	0	3	2	0	0	2	0	0	0	0	0	0	0
AT1G04620	coenzyme F420 hydrogenase family / dehydrogenase, beta subunit family [Source:NCBI gene (formerly Entrezgene);Acc:839472]	HCAR	protein_coding	839472	142.721	164.973	170.281	280.62	327.861	290.562	598.714	491.567	504.368	134.998	152.697	165.545	144	176	162	288	294	316	679	429	491	145	143	174
AT1G04623	ncRNA [Source:NCBI gene (formerly Entrezgene);Acc:28716155]	AT1G04623	lncRNA	28716155	0	0	0	0	0	0	0	0	0	0	0	0	0	0	0	0	0	0	0	0	0	0	0	0
AT1G04625	Polynucleotidyl transferase, ribonuclease H-like superfamily protein [Source:NCBI gene (formerly Entrezgene);Acc:3766658]	AT1G04625	protein_coding	3766658	1.98223	0.937348	3.15336	0	0	0	0	0	0	2.79307	0	0.951409	2	1	3	0	0	0	0	0	0	3	0	1
AT1G04630	GRIM-19 protein [Source:NCBI gene (formerly Entrezgene);Acc:839465]	MEE4	protein_coding	839465	327.068	319.636	343.716	355.647	296.636	362.284	308.616	393.025	376.992	361.237	356.649	334.896	330	341	327	365	266	394	350	343	367	388	334	352
AT1G04635	ribonuclease P family protein / Rpp14 family protein [Source:NCBI gene (formerly Entrezgene);Acc:839460]	EMB1687	protein_coding	839460	55.5025	61.865	50.4537	40.9237	35.6856	61.6066	25.571	32.0837	28.7623	43.7581	40.5768	35.2021	56	66	48	42	32	67	29	28	28	47	38	37
AT1G04640	lipoyltransferase 2 [Source:NCBI gene (formerly Entrezgene);Acc:839462]	LIP2	protein_coding	839462	44.6002	43.118	24.1757	53.5906	41.2615	34.0216	37.0339	45.8338	49.3068	40.034	32.0343	47.5704	45	46	23	55	37	37	42	40	48	43	30	50
AT1G04643	ncRNA [Source:NCBI gene (formerly Entrezgene);Acc:28716156]	AT1G04643	lncRNA	28716156	0	0	0	0	0	0	0	0	0	0	0	0	0	0	0	0	0	0	0	0	0	0	0	0
AT1G04645	Plant self-incompatibility protein S1 family [Source:NCBI gene (formerly Entrezgene);Acc:839459]	AT1G04645	protein_coding	839459	0	0	0	0	0	0	0	0	0	0	0	0	0	0	0	0	0	0	0	0	0	0	0	0
AT1G04647	ncRNA [Source:NCBI gene (formerly Entrezgene);Acc:28716157]	AT1G04647	lncRNA	28716157	0	0	0	0	0	0	0	0	0	0	0	0	0	0	0	0	0	0	0	0	0	0	0	0
AT1G04650	holliday junction resolvase [Source:NCBI gene (formerly Entrezgene);Acc:839457]	AT1G04650	protein_coding	839457	50.5469	47.8047	49.4026	43.8469	49.0677	51.4921	103.166	88.23	105.804	70.7578	54.4584	53.2789	51	51	47	45	44	56	117	77	103	76	51	56
AT1G04653	ncRNA [Source:NCBI gene (formerly Entrezgene);Acc:28716158]	AT1G04653	lncRNA	28716158	0	0	0	0	0	0	0	0	0	0	0	0	0	0	0	0	0	0	0	0	0	0	0	0
AT1G04657	ncRNA [Source:NCBI gene (formerly Entrezgene);Acc:28716159]	AT1G04657	lncRNA	28716159	0	0	0	0	0	0	0	0	0	0	0	0	0	0	0	0	0	0	0	0	0	0	0	0
AT1G04660	glycine-rich protein [Source:NCBI gene (formerly Entrezgene);Acc:839454]	AT1G04660	protein_coding	839454	1356.84	913.914	792.543	261.132	147.203	159.993	3.52703	1.14584	4.1089	802.543	568.076	443.357	1369	975	754	268	132	174	4	1	4	862	532	466
AT1G04667	ncRNA [Source:NCBI gene (formerly Entrezgene);Acc:28716160]	AT1G04667	lncRNA	28716160	0	0	0	0	0	0	0	0	0	0	0	0	0	0	0	0	0	0	0	0	0	0	0	0
AT1G04670		AT1G04670	protein_coding	839451	1.98223	4.68674	1.05112	0.974375	6.69105	1.839	0.881759	0	1.02723	0.931024	0	0	2	5	1	1	6	2	1	0	1	1	0	0
AT1G04673	ncRNA [Source:NCBI gene (formerly Entrezgene);Acc:28716161]	AT1G04673	lncRNA	28716161	0	0	0	0	0	0	0	0	0	0	0	1.90282	0	0	0	0	0	0	0	0	0	0	0	2
AT1G04677	ncRNA [Source:NCBI gene (formerly Entrezgene);Acc:28716162]	AT1G04677	lncRNA	28716162	0.991116	0	1.05112	0	1.11517	0	0	0	0	0	0	0	1	0	1	0	1	0	0	0	0	0	0	0
AT1G04680	Pectin lyase-like superfamily protein [Source:NCBI gene (formerly Entrezgene);Acc:839452]	AT1G04680	protein_coding	839452	6896.18	5941.85	5127.36	1637.92	1130.79	1298.34	2611.77	3950.87	5032.38	4343.23	4297.94	3070.2	6958	6339	4878	1681	1014	1412	2962	3448	4899	4665	4025	3227
AT1G04683	ncRNA [Source:NCBI gene (formerly Entrezgene);Acc:28716163]	AT1G04683	lncRNA	28716163	0	0	0	0	0	1.839	0	0	0	0	0	0	0	0	0	0	0	2	0	0	0	0	0	0
AT1G04687	ncRNA [Source:NCBI gene (formerly Entrezgene);Acc:28716164]	AT1G04687	lncRNA	28716164	0	0	0	0	0	0	0	0	0	0	0	0	0	0	0	0	0	0	0	0	0	0	0	0
AT1G04690	potassium channel beta subunit 1 [Source:NCBI gene (formerly Entrezgene);Acc:839450]	KAB1	protein_coding	839450	3038.76	2524.28	2509.02	2123.16	1968.28	1889.58	1399.35	1722.2	1615.83	2348.97	2533.92	2528.85	3066	2693	2387	2179	1765	2055	1587	1503	1573	2523	2373	2658
AT1G04693	ncRNA [Source:NCBI gene (formerly Entrezgene);Acc:28716165]	AT1G04693	lncRNA	28716165	0	0	0	0	0	0	0	0	0	0	0	0	0	0	0	0	0	0	0	0	0	0	0	0
AT1G04697	ncRNA [Source:NCBI gene (formerly Entrezgene);Acc:28716166]	AT1G04697	lncRNA	28716166	0.991116	1.8747	0	0	0	0	0	0	0	1.86205	0	0	1	2	0	0	0	0	0	0	0	2	0	0
AT1G04700	PB1 domain-containing protein tyrosine kinase [Source:NCBI gene (formerly Entrezgene);Acc:839437]	AT1G04700	protein_coding	839437	76.3159	61.865	56.7604	76.9756	70.256	73.5601	84.6488	60.7298	84.2325	53.0684	98.2386	79.9184	77	66	54	79	63	80	96	53	82	57	92	84
AT1G04703	ncRNA [Source:NCBI gene (formerly Entrezgene);Acc:28716167]	AT1G04703	lncRNA	28716167	0	0	0	0	0	0	0	0	0	0	0	0	0	0	0	0	0	0	0	0	0	0	0	0
AT1G04707	ncRNA [Source:NCBI gene (formerly Entrezgene);Acc:28716168]	AT1G04707	lncRNA	28716168	0	0	0	0	0	0	0	0	0	0	0	0	0	0	0	0	0	0	0	0	0	0	0	0
AT1G04710	peroxisomal 3-ketoacyl-CoA thiolase 4 [Source:NCBI gene (formerly Entrezgene);Acc:839434]	PKT4	protein_coding	839434	182.365	192.156	153.463	157.849	168.391	112.179	170.179	234.898	183.873	211.342	228.512	210.261	184	205	146	162	151	122	193	205	179	227	214	221
AT1G04713	ncRNA [Source:NCBI gene (formerly Entrezgene);Acc:28716169]	AT1G04713	lncRNA	28716169	0	0	0	0	0	0	0	0	0	0	0	0	0	0	0	0	0	0	0	0	0	0	0	0
AT1G04717	ncRNA [Source:NCBI gene (formerly Entrezgene);Acc:28716170]	AT1G04717	lncRNA	28716170	0	0	0	0	0	0	0	0	0	0	0	0	0	0	0	0	0	0	0	0	0	0	0	0
AT1G04720			tRNA		0	0	0	0	0	0	0	0	0	0	0	0	0	0	0	0	0	0	0	0	0	0	0	0
AT1G04723	ncRNA [Source:NCBI gene (formerly Entrezgene);Acc:28716171]	AT1G04723	lncRNA	28716171	0.991116	0	1.05112	1.94875	2.23035	2.7585	0	2.29169	4.1089	0.931024	0	0.951409	1	0	1	2	2	3	0	2	4	1	0	1
AT1G04730	P-loop containing nucleoside triphosphate hydrolases superfamily protein [Source:NCBI gene (formerly Entrezgene);Acc:839431]	CTF18	protein_coding	839431	79.2893	104.046	60.9649	69.1806	74.7167	39.5386	91.7029	175.314	289.678	80.9991	91.8318	111.315	80	111	58	71	67	43	104	153	282	87	86	117
AT1G04733	ncRNA [Source:NCBI gene (formerly Entrezgene);Acc:28716172]	U2.11	snRNA	28716172	0	0	0	0	0	0	0	0	0	0	0	0	0	0	0	0	0	0	0	0	0	0	0	0
AT1G04737	ncRNA [Source:NCBI gene (formerly Entrezgene);Acc:28716173]	AT1G04737	lncRNA	28716173	0	0	0	0	0	0	0	1.14584	0	0	0	0	0	0	0	0	0	0	0	1	0	0	0	0
AT1G04743	ncRNA [Source:NCBI gene (formerly Entrezgene);Acc:28716174]	AT1G04743	lncRNA	28716174	0	0	0	0	0	0	0	0	0	0	0	0	0	0	0	0	0	0	0	0	0	0	0	0
AT1G04747	ncRNA [Source:NCBI gene (formerly Entrezgene);Acc:28716175]	AT1G04747	lncRNA	28716175	0	0	0	0	0	0	0	0	0	0	0	1.90282	0	0	0	0	0	0	0	0	0	0	0	2
AT1G04750	vesicle-associated membrane protein 721 [Source:NCBI gene (formerly Entrezgene);Acc:839419]	VAMP721	protein_coding	839419	2351.92	2387.43	2398.65	2347.27	2233.69	2255.54	2458.34	2499.09	2463.29	2225.15	2250.95	2310.97	2373	2547	2282	2409	2003	2453	2788	2181	2398	2390	2108	2429
AT1G04753	ncRNA [Source:NCBI gene (formerly Entrezgene);Acc:28716176]	AT1G04753	lncRNA	28716176	0	0.937348	0	0	0	0	0	0	0	0	0	0	0	1	0	0	0	0	0	0	0	0	0	0
AT1G04760	vesicle-associated membrane protein 726 [Source:NCBI gene (formerly Entrezgene);Acc:839424]	VAMP726	protein_coding	839424	47.5736	36.5566	23.1246	16.5644	14.4973	24.8265	67.8954	131.772	142.784	26.9997	19.2206	21.8824	48	39	22	17	13	27	77	115	139	29	18	23
AT1G04763	ncRNA [Source:NCBI gene (formerly Entrezgene);Acc:28716177]	AT1G04763	lncRNA	28716177	0	0	0	0	0	0	0	0	0	0	0	0	0	0	0	0	0	0	0	0	0	0	0	0
AT1G04767	ncRNA [Source:NCBI gene (formerly Entrezgene);Acc:28716178]	AT1G04767	lncRNA	28716178	0	0	0	0	0	0	0	0	0	0	0	0	0	0	0	0	0	0	0	0	0	0	0	0
AT1G04770	Tetratricopeptide repeat (TPR)-like superfamily protein [Source:NCBI gene (formerly Entrezgene);Acc:839418]	AT1G04770	protein_coding	839418	422.215	285.891	610.7	741.499	495.138	272.172	512.302	476.671	222.908	364.03	442.074	219.775	426	305	581	761	444	296	581	416	217	391	414	231
AT1G04773	ncRNA [Source:NCBI gene (formerly Entrezgene);Acc:28716179]	AT1G04773	lncRNA	28716179	0	0	0	0	0	0	0	0	0	0	0	0	0	0	0	0	0	0	0	0	0	0	0	0
AT1G04778		AT1G04778	protein_coding	5007663	47.5736	41.2433	50.4537	66.2575	49.0677	69.8821	298.034	293.336	246.534	45.6202	39.509	48.5219	48	44	48	68	44	76	338	256	240	49	37	51
AT1G04780	Ankyrin repeat family protein [Source:NCBI gene (formerly Entrezgene);Acc:839414]	AT1G04780	protein_coding	839414	2130.9	1919.69	2208.4	1855.21	1852.31	1743.37	1705.32	1645.43	1543.92	2262.39	2168.72	2109.27	2150	2048	2101	1904	1661	1896	1934	1436	1503	2430	2031	2217
AT1G04783	ncRNA [Source:NCBI gene (formerly Entrezgene);Acc:28716180]	AT1G04783	lncRNA	28716180	0	0	1.05112	0	0	0	0	0	0	0	1.06781	0	0	0	1	0	0	0	0	0	0	0	1	0
AT1G04787	ncRNA [Source:NCBI gene (formerly Entrezgene);Acc:28716181]	AT1G04787	lncRNA	28716181	0	0	0	0	0	0	0	0	0	0	0	0	0	0	0	0	0	0	0	0	0	0	0	0
AT1G04790	RING/U-box superfamily protein [Source:NCBI gene (formerly Entrezgene);Acc:839412]	AT1G04790	protein_coding	839412	787.937	723.633	768.368	943.195	873.182	897.433	1016.67	967.093	993.327	768.095	837.164	750.662	795	772	731	968	783	976	1153	844	967	825	784	789
AT1G04793	ncRNA [Source:NCBI gene (formerly Entrezgene);Acc:28716182]	AT1G04793	lncRNA	28716182	0	0.937348	4.20447	0	1.11517	0	0	5.72922	0	0	0	0.951409	0	1	4	0	1	0	0	5	0	0	0	1
AT1G04797	ncRNA [Source:NCBI gene (formerly Entrezgene);Acc:28716183]	AT1G04797	lncRNA	28716183	0.991116	2.81204	1.05112	1.94875	1.11517	3.67801	2.64528	0	4.1089	0.931024	2.13562	1.90282	1	3	1	2	1	4	3	0	4	1	2	2
AT1G04800	glycine-rich protein [Source:NCBI gene (formerly Entrezgene);Acc:839406]	AT1G04800	protein_coding	839406	1.98223	0	0	1.94875	0	0	0	0	0	0.931024	0	1.90282	2	0	0	2	0	0	0	0	0	1	0	2
AT1G04803	ncRNA [Source:NCBI gene (formerly Entrezgene);Acc:28716184]	AT1G04803	lncRNA	28716184	0	0	0	0	0	0	0	0	0	0	0	0	0	0	0	0	0	0	0	0	0	0	0	0
AT1G04807	ncRNA [Source:NCBI gene (formerly Entrezgene);Acc:28716185]	AT1G04807	lncRNA	28716185	0	0	0	0	0	0	0	0	0	0	0	0	0	0	0	0	0	0	0	0	0	0	0	0
AT1G04810	26S proteasome regulatory complex, non-ATPase subcomplex, Rpn2/Psmd1 subunit [Source:NCBI gene (formerly Entrezgene);Acc:839409]	AT1G04810	protein_coding	839409	2261.73	1798.77	2690.86	2742.86	2485.72	2303.35	3352.45	2944.82	2660.51	2427.18	2524.31	2353.79	2282	1919	2560	2815	2229	2505	3802	2570	2590	2607	2364	2474
AT1G04813	ncRNA [Source:NCBI gene (formerly Entrezgene);Acc:28716186]	AT1G04813	lncRNA	28716186	0	0	0	0	0	0	0	0	0	0	0	0	0	0	0	0	0	0	0	0	0	0	0	0
AT1G04817	ncRNA [Source:NCBI gene (formerly Entrezgene);Acc:28716187]	AT1G04817	lncRNA	28716187	0.991116	2.81204	1.05112	3.8975	3.34552	0.919502	20.2805	9.16676	19.5173	0	1.06781	0	1	3	1	4	3	1	23	8	19	0	1	0
AT1G04820	tubulin alpha-4 chain [Source:NCBI gene (formerly Entrezgene);Acc:839405]	TUA4	protein_coding	839405	8249.06	7301	4881.39	6260.36	6352.03	6896.26	8215.35	9976.87	11020.1	5478.15	4937.56	5163.3	8323	7789	4644	6425	5696	7500	9317	8707	10728	5884	4624	5427
AT1G04823	ncRNA [Source:NCBI gene (formerly Entrezgene);Acc:28716188]	AT1G04823	lncRNA	28716188	0	0	0	0	0	0	0	0	0	0	0	0	0	0	0	0	0	0	0	0	0	0	0	0
AT1G04827	ncRNA [Source:NCBI gene (formerly Entrezgene);Acc:28716189]	AT1G04827	lncRNA	28716189	6.93781	10.3108	4.20447	14.6156	23.4187	16.551	7.93583	10.3126	15.4084	16.7584	7.47468	9.51409	7	11	4	15	21	18	9	9	15	18	7	10
AT1G04830	Ypt/Rab-GAP domain of gyp1p superfamily protein [Source:NCBI gene (formerly Entrezgene);Acc:839404]	AT1G04830	protein_coding	839404	554.034	600.84	607.547	601.189	666.874	565.493	618.113	584.381	564.974	577.235	625.737	653.618	559	641	578	617	598	615	701	510	550	620	586	687
AT1G04833	ncRNA [Source:NCBI gene (formerly Entrezgene);Acc:28716190]	AT1G04833	lncRNA	28716190	0	0	0	0	0	0	0	0	0	0	0	0	0	0	0	0	0	0	0	0	0	0	0	0
AT1G04837	ncRNA [Source:NCBI gene (formerly Entrezgene);Acc:28716191]	AT1G04837	lncRNA	28716191	0	0	0	0	0	0	0	0	0	0	0	0	0	0	0	0	0	0	0	0	0	0	0	0
AT1G04840	Tetratricopeptide repeat (TPR)-like superfamily protein [Source:NCBI gene (formerly Entrezgene);Acc:839402]	AT1G04840	protein_coding	839402	67.3959	81.5493	64.1182	62.36	86.9836	76.3186	68.7772	67.6048	72.933	60.5166	59.7974	42.8134	68	87	61	64	78	83	78	59	71	65	56	45
AT1G04847	ncRNA [Source:NCBI gene (formerly Entrezgene);Acc:28716192]	AT1G04847	lncRNA	28716192	0	0	0	0	0	0	0	0	0	0	0	0	0	0	0	0	0	0	0	0	0	0	0	0
AT1G04850	ubiquitin-associated (UBA)/TS-N domain-containing protein [Source:NCBI gene (formerly Entrezgene);Acc:839399]	AT1G04850	protein_coding	839399	2889.1	2659.26	2914.75	2721.43	2409.89	2165.43	2542.99	2382.21	2412.95	2547.28	2669.53	2779.07	2915	2837	2773	2793	2161	2355	2884	2079	2349	2736	2500	2921
AT1G04853	ncRNA [Source:NCBI gene (formerly Entrezgene);Acc:28716193]	AT1G04853	lncRNA	28716193	0	0	0	2.92312	0	0	0	2.29169	0	0	0	0	0	0	0	3	0	0	0	2	0	0	0	0
AT1G04857	ncRNA [Source:NCBI gene (formerly Entrezgene);Acc:28716194]	AT1G04857	lncRNA	28716194	0	0	0	0	0	0	0	0	1.02723	0	2.13562	0	0	0	0	0	0	0	0	0	1	0	2	0
AT1G04860	ubiquitin-specific protease 2 [Source:NCBI gene (formerly Entrezgene);Acc:839397]	UBP2	protein_coding	839397	1169.52	1221.36	1112.08	1012.38	1263.49	1099.72	865.887	838.758	853.624	1185.19	1082.76	1011.35	1180	1303	1058	1039	1133	1196	982	732	831	1273	1014	1063
AT1G04863	ncRNA [Source:NCBI gene (formerly Entrezgene);Acc:28716195]	AT1G04863	lncRNA	28716195	0	0	0	0	0	0	0	0	0	0	0	0	0	0	0	0	0	0	0	0	0	0	0	0
AT1G04867	ncRNA [Source:NCBI gene (formerly Entrezgene);Acc:28716196]	AT1G04867	ncRNA	28716196	0	0	0	0	0	0	0	0	0	0	0	0	0	0	0	0	0	0	0	0	0	0	0	0
AT1G04870	protein arginine methyltransferase 10 [Source:NCBI gene (formerly Entrezgene);Acc:839393]	PRMT10	protein_coding	839393	1638.31	1586.93	1759.57	2044.24	1893.57	2056.01	2072.13	1820.75	1630.21	1517.57	1579.29	1564.12	1653	1693	1674	2098	1698	2236	2350	1589	1587	1630	1479	1644
AT1G04873	ncRNA [Source:NCBI gene (formerly Entrezgene);Acc:28716197]	AT1G04873	lncRNA	28716197	0	0	0	0	0	0	0	0	0	0	0	0	0	0	0	0	0	0	0	0	0	0	0	0
AT1G04877	ncRNA [Source:NCBI gene (formerly Entrezgene);Acc:28716198]	AT1G04877	lncRNA	28716198	0	0	1.05112	0	0	0	0	3.43753	3.08168	0	0	0	0	0	1	0	0	0	0	3	3	0	0	0
AT1G04880	HMG (high mobility group) box protein with ARID/BRIGHT DNA-binding domain-containing protein [Source:NCBI gene (formerly Entrezgene);Acc:839388]	AT1G04880	protein_coding	839388	21.8045	30.9325	13.6645	7.795	12.2669	7.35601	13.2264	21.7711	19.5173	8.37922	7.47468	10.4655	22	33	13	8	11	8	15	19	19	9	7	11
AT1G04883	ncRNA [Source:NCBI gene (formerly Entrezgene);Acc:28716199]	AT1G04883	lncRNA	28716199	0	0	0	0	0	0	0	0	0	0	0	0	0	0	0	0	0	0	0	0	0	0	0	0
AT1G04887	ncRNA [Source:NCBI gene (formerly Entrezgene);Acc:28716200]	AT1G04887	lncRNA	28716200	0	0	0	0	0	0	0	0	0	0	0	0	0	0	0	0	0	0	0	0	0	0	0	0
AT1G04890	zein-binding protein (Protein of unknown function, DUF593) [Source:NCBI gene (formerly Entrezgene);Acc:839387]	AT1G04890	protein_coding	839387	0	0	0	0	0	0	0	0	0	0	0	0	0	0	0	0	0	0	0	0	0	0	0	0
AT1G04893	ncRNA [Source:NCBI gene (formerly Entrezgene);Acc:28716201]	AT1G04893	lncRNA	28716201	0	0.937348	1.05112	2.92312	1.11517	0	0	0	0	0	0	0	0	1	1	3	1	0	0	0	0	0	0	0
AT1G04895		AT1G04895	protein_coding	28716202	0	0	0	0	0	0	0	0	0	0	0	0	0	0	0	0	0	0	0	0	0	0	0	0
AT1G04897	ncRNA [Source:NCBI gene (formerly Entrezgene);Acc:28716203]	U4.6	snRNA	28716203	0	0	0	0	0	0	0	0	0	0	0	0	0	0	0	0	0	0	0	0	0	0	0	0
AT1G04900	NADH dehydrogenase ubiquinone complex I, assembly factor-like protein (DUF185) [Source:NCBI gene (formerly Entrezgene);Acc:839386]	AT1G04900	protein_coding	839386	228.948	287.766	238.604	272.825	262.066	249.185	249.538	203.96	266.051	195.515	184.731	187.428	231	307	227	280	235	271	283	178	259	210	173	197
AT1G04907	ncRNA [Source:NCBI gene (formerly Entrezgene);Acc:28716205]	U1.10	snRNA	28716205	0	1.8747	0	4.87187	4.4607	2.7585	3.52703	0	1.02723	1.86205	1.06781	1.90282	0	2	0	5	4	3	4	0	1	2	1	2
AT1G04910	O-fucosyltransferase family protein [Source:NCBI gene (formerly Entrezgene);Acc:839373]	AT1G04910	protein_coding	839373	831.546	846.425	818.821	758.064	740.476	727.326	648.974	593.548	661.533	797.888	785.909	691.674	839	903	779	778	664	791	736	518	644	857	736	727
AT1G04913	ncRNA [Source:NCBI gene (formerly Entrezgene);Acc:28716206]	AT1G04913	lncRNA	28716206	1.98223	0	0	0.974375	2.23035	2.7585	0.881759	1.14584	2.05445	0	1.06781	2.85423	2	0	0	1	2	3	1	1	2	0	1	3
AT1G04917	ncRNA [Source:NCBI gene (formerly Entrezgene);Acc:28716207]	AT1G04917	lncRNA	28716207	0	0	0	0	0	0	0	0	0	0	0	0	0	0	0	0	0	0	0	0	0	0	0	0
AT1G04920	sucrose phosphate synthase 3F [Source:NCBI gene (formerly Entrezgene);Acc:839382]	SPS3F	protein_coding	839382	25.769	30.9325	17.869	7.795	16.7276	9.19502	4.40879	8.02091	5.13613	22.3446	21.3562	9.51409	26	33	17	8	15	10	5	7	5	24	20	10
AT1G04923	ncRNA [Source:NCBI gene (formerly Entrezgene);Acc:28716208]	AT1G04923	lncRNA	28716208	0	0	0	0	0	0	0	0	0	0	0	0	0	0	0	0	0	0	0	0	0	0	0	0
AT1G04927	ncRNA [Source:NCBI gene (formerly Entrezgene);Acc:28716209]	AT1G04927	lncRNA	28716209	0.991116	1.8747	0	0.974375	2.23035	0	0.881759	3.43753	0	2.79307	3.20343	2.85423	1	2	0	1	2	0	1	3	0	3	3	3
AT1G04930	hydroxyproline-rich glycoprotein family protein [Source:NCBI gene (formerly Entrezgene);Acc:839377]	AT1G04930	protein_coding	839377	134.792	171.535	120.879	161.746	146.088	207.807	110.22	138.647	122.24	129.412	121.73	112.266	136	183	115	166	131	226	125	121	119	139	114	118
AT1G04933	ncRNA [Source:NCBI gene (formerly Entrezgene);Acc:28716210]	AT1G04933	lncRNA	28716210	0	0	0	0	0	0	0	0	0	0	0	0	0	0	0	0	0	0	0	0	0	0	0	0
AT1G04937	ncRNA [Source:NCBI gene (formerly Entrezgene);Acc:28716211]	AT1G04937	lncRNA	28716211	0	0	0	0	0	0	0	0	0	0	0	0	0	0	0	0	0	0	0	0	0	0	0	0
AT1G04940	translocon at the inner envelope membrane of chloroplasts 20 [Source:NCBI gene (formerly Entrezgene);Acc:839374]	Tic20-I	protein_coding	839374	0	1.8747	1.05112	0	1.11517	1.839	2.64528	1.14584	2.05445	0	3.20343	0	0	2	1	0	1	2	3	1	2	0	3	0
AT1G04943	ncRNA [Source:NCBI gene (formerly Entrezgene);Acc:28716212]	AT1G04943	lncRNA	28716212	0	0	0	0	0	0	0	0	0	0.931024	0	0	0	0	0	0	0	0	0	0	0	1	0	0
AT1G04945	HIT-type Zinc finger family protein [Source:NCBI gene (formerly Entrezgene);Acc:5007664]	AT1G04945	protein_coding	5007664	534.211	603.652	344.767	456.007	516.326	647.329	330.66	321.982	360.556	312.824	285.106	394.835	539	644	328	468	463	704	375	281	351	336	267	415
AT1G04947	ncRNA [Source:NCBI gene (formerly Entrezgene);Acc:28716213]	AT1G04947	lncRNA	28716213	0	0	0	0	0	0	0	0	0	0	0	0	0	0	0	0	0	0	0	0	0	0	0	0
AT1G04950	TATA BOX ASSOCIATED FACTOR II 59 [Source:NCBI gene (formerly Entrezgene);Acc:839370]	TAFII59	protein_coding	839370	815.688	815.493	979.643	991.913	940.092	982.947	1462.84	1122.93	1002.57	979.437	989.861	899.081	823	870	932	1018	843	1069	1659	980	976	1052	927	945
AT1G04953	ncRNA [Source:NCBI gene (formerly Entrezgene);Acc:28716214]	AT1G04953	lncRNA	28716214	0	0	0	0	0	0	0	0	0	0	0	0	0	0	0	0	0	0	0	0	0	0	0	0
AT1G04957	ncRNA [Source:NCBI gene (formerly Entrezgene);Acc:28716215]	AT1G04957	lncRNA	28716215	0	0	0	0	0	0	0	0	0	0.931024	0	0	0	0	0	0	0	0	0	0	0	1	0	0
AT1G04960	golgin family A protein (DUF1664) [Source:NCBI gene (formerly Entrezgene);Acc:839346]	AT1G04960	protein_coding	839346	467.807	500.544	440.419	470.623	531.938	541.586	297.153	368.962	356.447	484.132	553.126	526.129	472	534	419	483	477	589	337	322	347	520	518	553
AT1G04963	ncRNA [Source:NCBI gene (formerly Entrezgene);Acc:28716216]	AT1G04963	lncRNA	28716216	0	0	0	0	0	0	0	0	0	0	0	0	0	0	0	0	0	0	0	0	0	0	0	0
AT1G04967	ncRNA [Source:NCBI gene (formerly Entrezgene);Acc:28716217]	AT1G04967	lncRNA	28716217	0.991116	0	0	0	0	0	0	0	0	0	0	0	1	0	0	0	0	0	0	0	0	0	0	0
AT1G04970	lipid-binding serum glycoprotein family protein [Source:NCBI gene (formerly Entrezgene);Acc:839357]	AT1G04970	protein_coding	839357	613.501	564.284	716.863	552.47	483.986	481.819	335.068	330.003	350.284	757.854	738.925	731.634	619	602	682	567	434	524	380	288	341	814	692	769
AT1G04973	ncRNA [Source:NCBI gene (formerly Entrezgene);Acc:28716218]	AT1G04973	lncRNA	28716218	4.95558	8.43613	4.20447	0.974375	4.4607	8.27551	3.52703	3.43753	4.1089	4.65512	5.33906	2.85423	5	9	4	1	4	9	4	3	4	5	5	3
AT1G04977	ncRNA [Source:NCBI gene (formerly Entrezgene);Acc:28716219]	AT1G04977	lncRNA	28716219	0	0	0	0	0	0	0	0	0	0	0	0	0	0	0	0	0	0	0	0	0	0	0	0
AT1G04980	PDI-like 2-2 [Source:NCBI gene (formerly Entrezgene);Acc:839355]	PDIL2-2	protein_coding	839355	163.534	117.169	83.0384	191.952	102.596	149.879	82.8853	112.293	111.968	59.5855	81.1536	166.497	165	125	79	197	92	163	94	98	109	64	76	175
AT1G04983	ncRNA [Source:NCBI gene (formerly Entrezgene);Acc:28716220]	AT1G04983	lncRNA	28716220	0	0	0	0	0	0	0	0	0	0	0	0	0	0	0	0	0	0	0	0	0	0	0	0
AT1G04985	triacylglycerol lipase-like protein [Source:NCBI gene (formerly Entrezgene);Acc:839352]	AT1G04985	protein_coding	839352	455.913	552.098	524.508	517.393	534.169	623.422	506.129	405.629	409.863	541.856	617.195	553.72	460	589	499	531	479	678	574	354	399	582	578	582
AT1G04987	ncRNA [Source:NCBI gene (formerly Entrezgene);Acc:28716221]	AT1G04987	lncRNA	28716221	0	0	0	0	0	0	0	0	0	0	0	0	0	0	0	0	0	0	0	0	0	0	0	0
AT1G04990	Zinc finger C-x8-C-x5-C-x3-H type family protein [Source:NCBI gene (formerly Entrezgene);Acc:839351]	AT1G04990	protein_coding	839351	578.812	523.978	392.067	221.183	342.359	274.931	420.599	514.484	487.932	388.237	390.819	319.673	584	559	373	227	307	299	477	449	475	417	366	336
AT1G04993	ath-MIR8166 [Source:miRBase;Acc:MI0026794]	ath-MIR8166	miRNA	28716222	0	0	0	0	0	0	0	0	0	0	0	0	0	0	0	0	0	0	0	0	0	0	0	0
AT1G04997	ncRNA [Source:NCBI gene (formerly Entrezgene);Acc:28716223]	AT1G04997	lncRNA	28716223	0	0	1.05112	0	0	0	0	2.29169	0	0	0	0	0	0	1	0	0	0	0	2	0	0	0	0
AT1G05000	Phosphotyrosine protein phosphatases superfamily protein [Source:NCBI gene (formerly Entrezgene);Acc:839348]	PFA-DSP1	protein_coding	839348	34.6891	47.8047	39.9425	61.3856	45.7222	30.3436	44.9697	61.8756	46.2251	34.4479	25.6275	42.8134	35	51	38	63	41	33	51	54	45	37	24	45
AT1G05003	ncRNA [Source:NCBI gene (formerly Entrezgene);Acc:28716224]	AT1G05003	lncRNA	28716224	0	0	0	0	0	0	0	0	0	0	0	0	0	0	0	0	0	0	0	0	0	0	0	0
AT1G05005	PPR containing protein [Source:NCBI gene (formerly Entrezgene);Acc:28716225]	AT1G05005	protein_coding	28716225	0	0	0	0	0	0	0	0	0	0	0	0	0	0	0	0	0	0	0	0	0	0	0	0
AT1G05007	ncRNA [Source:NCBI gene (formerly Entrezgene);Acc:28716226]	AT1G05007	lncRNA	28716226	0	1.8747	0	0.974375	0	0	0	0	0	0	1.06781	0	0	2	0	1	0	0	0	0	0	0	1	0
AT1G05010	ethylene-forming enzyme [Source:NCBI gene (formerly Entrezgene);Acc:839345]	EFE	protein_coding	839345	1839.51	1684.41	1277.11	853.552	809.617	565.493	216.031	207.398	286.596	1555.74	1333.7	1729.66	1856	1797	1215	876	726	615	245	181	279	1671	1249	1818
AT1G05013	ncRNA [Source:NCBI gene (formerly Entrezgene);Acc:28716227]	AT1G05013	lncRNA	28716227	0.991116	0	0	0	1.11517	0	0	0	0	0	0	1.90282	1	0	0	0	1	0	0	0	0	0	0	2
AT1G05017	ncRNA [Source:NCBI gene (formerly Entrezgene);Acc:28716228]	AT1G05017	lncRNA	28716228	0	0	0	0	0	0	0	1.14584	0	0	0	0	0	0	0	0	0	0	0	1	0	0	0	0
AT1G05020	ENTH/ANTH/VHS superfamily protein [Source:NCBI gene (formerly Entrezgene);Acc:839343]	AT1G05020	protein_coding	839343	0	3.74939	2.10224	0	0	1.839	0	2.29169	0	0.931024	1.06781	1.90282	0	4	2	0	0	2	0	2	0	1	1	2
AT1G05023	ncRNA [Source:NCBI gene (formerly Entrezgene);Acc:28716229]	AT1G05023	lncRNA	28716229	0	0	0	0	0	0.919502	1.76352	2.29169	2.05445	0.931024	0	0	0	0	0	0	0	1	2	2	2	1	0	0
AT1G05027	ncRNA [Source:NCBI gene (formerly Entrezgene);Acc:28716230]	AT1G05027	lncRNA	28716230	0	0	0	0	0	0.919502	0	1.14584	0	0	0	0	0	0	0	0	0	1	0	1	0	0	0	0
AT1G05030	Major facilitator superfamily protein [Source:NCBI gene (formerly Entrezgene);Acc:839340]	AT1G05030	protein_coding	839340	327.068	256.833	314.284	318.621	291.061	246.426	320.078	296.774	288.65	331.445	261.614	288.277	330	274	299	327	261	268	363	259	281	356	245	303
AT1G05033	ncRNA [Source:NCBI gene (formerly Entrezgene);Acc:28716231]	AT1G05033	lncRNA	28716231	0	0	0	0	0	0	0	0	0	0	0	0	0	0	0	0	0	0	0	0	0	0	0	0
AT1G05035		AT1G05035	protein_coding	28716232	0	0	0	0	0	0	0	0	0	0	1.06781	0.951409	0	0	0	0	0	0	0	0	0	0	1	1
AT1G05037	ncRNA [Source:NCBI gene (formerly Entrezgene);Acc:28716233]	AT1G05037	lncRNA	28716233	0	0	0	0	0	0	0	0	0	0	0	0	0	0	0	0	0	0	0	0	0	0	0	0
AT1G05040	UBA-like domain protein [Source:NCBI gene (formerly Entrezgene);Acc:839338]	AT1G05040	protein_coding	839338	0	0	0	0	0	0	0	1.14584	0	0	2.13562	0	0	0	0	0	0	0	0	1	0	0	2	0
AT1G05043	ncRNA [Source:NCBI gene (formerly Entrezgene);Acc:28716234]	AT1G05043	lncRNA	28716234	2.97335	11.2482	2.10224	4.87187	2.23035	5.51701	8.81759	4.58338	14.3812	1.86205	4.27124	1.90282	3	12	2	5	2	6	10	4	14	2	4	2
AT1G05047	ncRNA [Source:NCBI gene (formerly Entrezgene);Acc:28716235]	AT1G05047	lncRNA	28716235	0	0	0	0	0	0	0	0	0	0	0	0	0	0	0	0	0	0	0	0	0	0	0	0
AT1G05053	ncRNA [Source:NCBI gene (formerly Entrezgene);Acc:28716236]	AT1G05053	lncRNA	28716236	0	0	0	0.974375	0	0	0	0	0	0	0	0	0	0	0	1	0	0	0	0	0	0	0	0
AT1G05055	ral transcription factor II H2 [Source:NCBI gene (formerly Entrezgene);Acc:839332]	GTF2H2	protein_coding	839332	344.908	329.009	283.802	336.159	356.856	388.03	341.241	281.878	343.093	323.065	250.936	300.645	348	351	270	345	320	422	387	246	334	347	235	316
AT1G05057	ncRNA [Source:NCBI gene (formerly Entrezgene);Acc:28716237]	U2.14	snRNA	28716238	0.991116	0.937348	2.10224	1.94875	1.11517	0.919502	0.881759	2.29169	3.08168	0	5.33906	7.61127	1	1	2	2	1	1	1	2	3	0	5	8
AT1G05060	coiled-coil protein [Source:NCBI gene (formerly Entrezgene);Acc:839336]	AT1G05060	protein_coding	839336	1234.93	1120.13	1365.4	1096.17	1057.19	961.799	990.215	748.237	767.337	1403.05	1761.89	1436.63	1246	1195	1299	1125	948	1046	1123	653	747	1507	1650	1510
AT1G05065	CLAVATA3/ESR-RELATED 20 [Source:NCBI gene (formerly Entrezgene);Acc:28716239]	CLE20	protein_coding	28716239	47.5736	34.6819	46.2492	14.6156	18.958	12.873	36.1521	19.4794	25.6806	26.9997	42.7124	16.174	48	37	44	15	17	14	41	17	25	29	40	17
AT1G05067	ncRNA [Source:NCBI gene (formerly Entrezgene);Acc:28716240]	AT1G05067	lncRNA	28716240	0	0	0	0	0	0	0	0	0	0	0	0	0	0	0	0	0	0	0	0	0	0	0	0
AT1G05070	transmembrane protein, putative (DUF1068) [Source:NCBI gene (formerly Entrezgene);Acc:839330]	AT1G05070	protein_coding	839330	522.318	442.428	549.735	443.341	403.693	450.556	622.522	569.485	505.395	481.339	476.244	459.531	527	472	523	455	362	490	706	497	492	517	446	483
AT1G05073	ncRNA [Source:NCBI gene (formerly Entrezgene);Acc:28716241]	AT1G05073	lncRNA	28716241	0	0	0	0	0	0	0	0	0	0	0	0	0	0	0	0	0	0	0	0	0	0	0	0
AT1G05077	ncRNA [Source:NCBI gene (formerly Entrezgene);Acc:28716242]	AT1G05077	lncRNA	28716242	0	0.937348	0	0.974375	0	0.919502	0	0	0	0	1.06781	0	0	1	0	1	0	1	0	0	0	0	1	0
AT1G05080	F-box/RNI-like/FBD-like domains-containing protein [Source:NCBI gene (formerly Entrezgene);Acc:839328]	AT1G05080	protein_coding	839328	5.94669	11.2482	8.40895	0	0	1.839	0	0	0	0.931024	5.33906	8.56268	6	12	8	0	0	2	0	0	0	1	5	9
AT1G05083	ncRNA [Source:NCBI gene (formerly Entrezgene);Acc:28716243]	AT1G05083	lncRNA	28716243	4.95558	2.81204	1.05112	2.92312	3.34552	4.59751	1.76352	0	2.05445	3.7241	3.20343	2.85423	5	3	1	3	3	5	2	0	2	4	3	3
AT1G05085		AT1G05085	protein_coding	2745742	0	0	0	0	0	0	0	0	1.02723	0	0	0	0	0	0	0	0	0	0	0	1	0	0	0
AT1G05087	dentin sialophosphoprotein [Source:NCBI gene (formerly Entrezgene);Acc:28716244]	AT1G05087	protein_coding	28716244	83.2537	59.0529	63.0671	88.6681	82.5229	89.1916	104.929	65.3132	99.6408	58.6545	54.4584	60.8902	84	63	60	91	74	97	119	57	97	63	51	64
AT1G05090	dentin sialophosphoprotein-like protein [Source:NCBI gene (formerly Entrezgene);Acc:839327]	AT1G05090	protein_coding	839327	34.6891	63.7397	70.4249	69.1806	92.5595	69.8821	74.0677	69.8965	64.7152	55.8614	60.8652	47.5704	35	68	67	71	83	76	84	61	63	60	57	50
AT1G05093	ncRNA [Source:NCBI gene (formerly Entrezgene);Acc:28716245]	AT1G05093	lncRNA	28716245	0	0	0	0	0	0	0	0	0	0	0	0	0	0	0	0	0	0	0	0	0	0	0	0
AT1G05097	ncRNA [Source:NCBI gene (formerly Entrezgene);Acc:28716246]	AT1G05097	lncRNA	28716246	0	0	0	0	0	0	0	0	0	0	0	0	0	0	0	0	0	0	0	0	0	0	0	0
AT1G05100	mitogen-activated protein kinase kinase kinase 18 [Source:NCBI gene (formerly Entrezgene);Acc:839324]	MAPKKK18	protein_coding	839324	71.3603	37.4939	19.9713	35.0775	28.9945	35.8606	13.2264	25.2086	15.4084	44.6892	37.3734	31.3965	72	40	19	36	26	39	15	22	15	48	35	33
AT1G05103	ncRNA [Source:NCBI gene (formerly Entrezgene);Acc:28716247]	AT1G05103	lncRNA	28716247	0	0	0	0	0	0	0	0	0	0	0	0	0	0	0	0	0	0	0	0	0	0	0	0
AT1G05107	ncRNA [Source:NCBI gene (formerly Entrezgene);Acc:28716248]	AT1G05107	lncRNA	28716248	0	0	0	0	1.11517	0	0	0	0	0	0	0	0	0	0	0	1	0	0	0	0	0	0	0
AT1G05113	ncRNA [Source:NCBI gene (formerly Entrezgene);Acc:28716249]	AT1G05113	lncRNA	28716249	0	0	0	0	0	0	0	0	0	0	0	0	0	0	0	0	0	0	0	0	0	0	0	0
AT1G05117	ncRNA [Source:NCBI gene (formerly Entrezgene);Acc:28716250]	AT1G05117	lncRNA	28716250	0	0	0	0	0	0	0	0	0	0	0	0	0	0	0	0	0	0	0	0	0	0	0	0
AT1G05120	Helicase protein with RING/U-box domain-containing protein [Source:NCBI gene (formerly Entrezgene);Acc:839319]	AT1G05120	protein_coding	839319	1269.62	1131.38	1385.37	1595.05	1552.32	1630.28	1964.56	1763.46	1583.98	1313.67	1390.29	1388.11	1281	1207	1318	1637	1392	1773	2228	1539	1542	1411	1302	1459
AT1G05123	ncRNA [Source:NCBI gene (formerly Entrezgene);Acc:28716251]	AT1G05123	lncRNA	28716251	0	0	0	0	0	0	0	0	0	0	0	0	0	0	0	0	0	0	0	0	0	0	0	0
AT1G05127	ncRNA [Source:NCBI gene (formerly Entrezgene);Acc:28716252]	AT1G05127	lncRNA	28716252	0	0	0	0	0	0	0	0	0	0	0	0	0	0	0	0	0	0	0	0	0	0	0	0
AT1G05133	ncRNA [Source:NCBI gene (formerly Entrezgene);Acc:28716253]	AT1G05133	lncRNA	28716253	0	0	0	4.87187	2.23035	2.7585	0	0	0	0	6.40687	3.80564	0	0	0	5	2	3	0	0	0	0	6	4
AT1G05136		AT1G05136	protein_coding	6240520	0	0	0	0	0	0	0	0	0	0.931024	0	0	0	0	0	0	0	0	0	0	0	1	0	0
AT1G05137	ncRNA [Source:NCBI gene (formerly Entrezgene);Acc:28716254]	AT1G05137	snoRNA	28716254	0	0	0	0	0	0	0	0	0	0	0	0	0	0	0	0	0	0	0	0	0	0	0	0
AT1G05140	Peptidase M50 family protein [Source:NCBI gene (formerly Entrezgene);Acc:839307]	AT1G05140	protein_coding	839307	220.028	253.084	259.626	220.209	216.344	224.358	302.443	297.92	314.331	228.101	252.003	237.852	222	270	247	226	194	244	343	260	306	245	236	250
AT1G05143	ncRNA [Source:NCBI gene (formerly Entrezgene);Acc:28716255]	AT1G05143	lncRNA	28716255	4.95558	9.37348	2.10224	9.74375	3.34552	3.67801	7.05407	6.87507	15.4084	9.31024	4.27124	0.951409	5	10	2	10	3	4	8	6	15	10	4	1
AT1G05147	ncRNA [Source:NCBI gene (formerly Entrezgene);Acc:28716256]	AT1G05147	lncRNA	28716256	0	0	0	0	0	0	0	0	0	0	0	0	0	0	0	0	0	0	0	0	0	0	0	0
AT1G05150	Calcium-binding tetratricopeptide family protein [Source:NCBI gene (formerly Entrezgene);Acc:839312]	AT1G05150	protein_coding	839312	1392.52	1310.41	1618.72	1686.64	1428.54	1446.38	1552.78	1748.56	1737.04	1780.12	1743.74	1506.08	1405	1398	1540	1731	1281	1573	1761	1526	1691	1912	1633	1583
AT1G05153	ncRNA [Source:NCBI gene (formerly Entrezgene);Acc:28716257]	AT1G05153	lncRNA	28716257	0	0	1.05112	4.87187	1.11517	1.839	1.76352	0	5.13613	0	0	0	0	0	1	5	1	2	2	0	5	0	0	0
AT1G05160	cytochrome P450, family 88, subfamily A, polypeptide 3 [Source:NCBI gene (formerly Entrezgene);Acc:839311]	CYP88A3	protein_coding	839311	829.564	787.372	878.735	887.655	970.202	959.96	1253.86	1027.82	1005.65	1015.75	1116.93	836.289	837	840	836	911	870	1044	1422	897	979	1091	1046	879
AT1G05163	ncRNA [Source:NCBI gene (formerly Entrezgene);Acc:28716259]	AT1G05163	lncRNA	28716259	0	0	0	0	0	0	0	0	0	0	0	0	0	0	0	0	0	0	0	0	0	0	0	0
AT1G05170	Galactosyltransferase family protein [Source:NCBI gene (formerly Entrezgene);Acc:839292]	AT1G05170	protein_coding	839292	1088.25	1079.82	632.773	286.466	344.589	324.584	83.7671	112.293	127.376	818.37	1048.59	666.938	1098	1152	602	294	309	353	95	98	124	879	982	701
AT1G05173	ncRNA [Source:NCBI gene (formerly Entrezgene);Acc:28716261]	AT1G05173	lncRNA	28716261	0.991116	0	0	0	0	0	0	0	0	0	0	0	1	0	0	0	0	0	0	0	0	0	0	0
AT1G05177	ncRNA [Source:NCBI gene (formerly Entrezgene);Acc:28716262]	AT1G05177	lncRNA	28716262	1.98223	0	0	0	0	0	0	0	0	0	0	0	2	0	0	0	0	0	0	0	0	0	0	0
AT1G05180	NAD(P)-binding Rossmann-fold superfamily protein [Source:NCBI gene (formerly Entrezgene);Acc:839286]	AXR1	protein_coding	839286	1376.66	1286.04	1288.67	1202.38	1195.47	1124.55	1037.83	1093.14	1090.91	1194.5	1127.61	1238.73	1389	1372	1226	1234	1072	1223	1177	954	1062	1283	1056	1302
AT1G05183	ncRNA [Source:NCBI gene (formerly Entrezgene);Acc:28716263]	AT1G05183	lncRNA	28716263	0	0	0	0	0	0	0	0	0	0	0	0	0	0	0	0	0	0	0	0	0	0	0	0
AT1G05187	ncRNA [Source:NCBI gene (formerly Entrezgene);Acc:28716264]	AT1G05187	lncRNA	28716264	0	0	0	0	0	0	0	0	0	0	0	0	0	0	0	0	0	0	0	0	0	0	0	0
AT1G05190	Ribosomal protein L6 family [Source:NCBI gene (formerly Entrezgene);Acc:839273]	emb2394	protein_coding	839273	307.246	351.506	374.198	250.414	265.412	246.426	286.572	417.087	389.318	364.961	354.513	359.633	310	375	356	257	238	268	325	364	379	392	332	378
AT1G05193	ncRNA [Source:NCBI gene (formerly Entrezgene);Acc:28716265]	AT1G05193	lncRNA	28716265	0	0	0	0	0	0	0	0	0	0	0	0	0	0	0	0	0	0	0	0	0	0	0	0
AT1G05197	ncRNA [Source:NCBI gene (formerly Entrezgene);Acc:28716266]	AT1G05197	lncRNA	28716266	0	0	0	0	0	0	0	0	0	0	0	0	0	0	0	0	0	0	0	0	0	0	0	0
AT1G05200	glutamate receptor 3.4 [Source:NCBI gene (formerly Entrezgene);Acc:839268]	GLR3.4	protein_coding	839268	967.329	1075.14	1020.64	991.913	1102.91	1001.34	1035.18	957.926	760.147	1337.88	1048.59	959.972	976	1147	971	1018	989	1089	1174	836	740	1437	982	1009
AT1G05203	ncRNA [Source:NCBI gene (formerly Entrezgene);Acc:28716267]	AT1G05203	lncRNA	28716267	0	0	0	0	0	0	0	0	0	0	0	0	0	0	0	0	0	0	0	0	0	0	0	0
AT1G05205	hexokinase-1 protein [Source:NCBI gene (formerly Entrezgene);Acc:839266]	AT1G05205	protein_coding	839266	21.8045	38.4313	15.7668	28.2569	18.958	22.9875	11.4629	21.7711	27.7351	18.6205	10.6781	13.3197	22	41	15	29	17	25	13	19	27	20	10	14
AT1G05207	ncRNA [Source:NCBI gene (formerly Entrezgene);Acc:28716268]	AT1G05207	lncRNA	28716268	0	0.937348	0	0	1.11517	0	0	0	4.1089	0.931024	0	0	0	1	0	0	1	0	0	0	4	1	0	0
AT1G05210	Transmembrane protein 97, Putative [Source:NCBI gene (formerly Entrezgene);Acc:839261]	AT1G05210	protein_coding	839261	20.8134	17.8096	19.9713	14.6156	15.6124	10.1145	32.6251	58.4381	57.5246	9.31024	14.9494	9.51409	21	19	19	15	14	11	37	51	56	10	14	10
AT1G05213	ncRNA [Source:NCBI gene (formerly Entrezgene);Acc:28716269]	AT1G05213	lncRNA	28716269	82.2626	95.6095	66.2205	60.4112	78.0622	34.0216	52.0238	80.2091	72.933	87.5163	54.4584	80.8698	83	102	63	62	70	37	59	70	71	94	51	85
AT1G05217	ncRNA [Source:NCBI gene (formerly Entrezgene);Acc:28716270]	AT1G05217	lncRNA	28716270	0	1.8747	1.05112	0	0	6.43651	0	0	0	2.79307	0	5.70845	0	2	1	0	0	7	0	0	0	3	0	6
AT1G05220	Transmembrane protein 97, Putative [Source:NCBI gene (formerly Entrezgene);Acc:839258]	AT1G05220	protein_coding	839258	2.97335	0.937348	6.30671	1.94875	7.80622	2.7585	4.40879	3.43753	10.2723	2.79307	2.13562	1.90282	3	1	6	2	7	3	5	3	10	3	2	2
AT1G05223	ncRNA [Source:NCBI gene (formerly Entrezgene);Acc:28716271]	AT1G05223	lncRNA	28716271	0	0	0	0	0	0	0	0	0	0	0	0	0	0	0	0	0	0	0	0	0	0	0	0
AT1G05227	ncRNA [Source:NCBI gene (formerly Entrezgene);Acc:28716272]	AT1G05227	lncRNA	28716272	0	0	0	0	0	0	0	0	0	0	0	0	0	0	0	0	0	0	0	0	0	0	0	0
AT1G05230	homeodomain GLABROUS 2 [Source:NCBI gene (formerly Entrezgene);Acc:839256]	HDG2	protein_coding	839256	2.97335	1.8747	0	2.92312	3.34552	0	3.52703	8.02091	2.05445	3.7241	1.06781	2.85423	3	2	0	3	3	0	4	7	2	4	1	3
AT1G05233	ncRNA [Source:NCBI gene (formerly Entrezgene);Acc:28716273]	AT1G05233	lncRNA	28716273	0	0	0	0	0	0	0	0	0	0	0	0	0	0	0	0	0	0	0	0	0	0	0	0
AT1G05237	ncRNA [Source:NCBI gene (formerly Entrezgene);Acc:28716274]	AT1G05237	lncRNA	28716274	0	0	0	0	0	0	0	0	0	0	0	0	0	0	0	0	0	0	0	0	0	0	0	0
AT1G05240	Peroxidase superfamily protein [Source:NCBI gene (formerly Entrezgene);Acc:839237]	AT1G05240	protein_coding	839237	0.991116	4.68674	2.10224	1.94875	3.34552	0	3.52703	0	6.16335	0.931024	4.27124	5.70845	1	5	2	2	3	0	4	0	6	1	4	6
AT1G05243	ncRNA [Source:NCBI gene (formerly Entrezgene);Acc:28716275]	AT1G05243	lncRNA	28716275	0	0	0	0	0	0	0	0	0	0	0	0	0	0	0	0	0	0	0	0	0	0	0	0
AT1G05247	ncRNA [Source:NCBI gene (formerly Entrezgene);Acc:28716276]	AT1G05247	snoRNA	28716276	0	0	0	0	0	0	0	0	0	0	0	0	0	0	0	0	0	0	0	0	0	0	0	0
AT1G05250	Peroxidase superfamily protein [Source:NCBI gene (formerly Entrezgene);Acc:838206]	AT1G05250	protein_coding	838206	0	0	0	0	0	0	0	0	0	0	0	0	0	0	0	0	0	0	0	0	0	0	0	0
AT1G05253	ncRNA [Source:NCBI gene (formerly Entrezgene);Acc:28716277]	AT1G05253	lncRNA	28716277	0	0	0	0	0	0	0	0	0	0	0	0	0	0	0	0	0	0	0	0	0	0	0	0
AT1G05257	ncRNA [Source:NCBI gene (formerly Entrezgene);Acc:28716278]	AT1G05257	ncRNA	28716278	0	0	0	0	0	0	0	0	0	0	0	0	0	0	0	0	0	0	0	0	0	0	0	0
AT1G05260	Peroxidase superfamily protein [Source:NCBI gene (formerly Entrezgene);Acc:837028]	RCI3	protein_coding	837028	88.2093	31.8698	16.8179	12.6669	7.80622	7.35601	9.69935	38.9587	30.8168	25.1376	19.2206	19.9796	89	34	16	13	7	8	11	34	30	27	18	21
AT1G05263	ncRNA [Source:NCBI gene (formerly Entrezgene);Acc:28716279]	AT1G05263	lncRNA	28716279	0	0	0	0	0	0	0	0	0	0	0	0	0	0	0	0	0	0	0	0	0	0	0	0
AT1G05267	ncRNA [Source:NCBI gene (formerly Entrezgene);Acc:28716280]	AT1G05267	lncRNA	28716280	0	0	0	0	0	0	0	0	0	0	0	0	0	0	0	0	0	0	0	0	0	0	0	0
AT1G05270	TraB family protein [Source:NCBI gene (formerly Entrezgene);Acc:837027]	AT1G05270	protein_coding	837027	927.684	960.782	846.15	766.833	876.527	832.149	899.394	677.194	699.54	927.3	984.522	955.215	936	1025	805	787	786	905	1020	591	681	996	922	1004
AT1G05273	ncRNA [Source:NCBI gene (formerly Entrezgene);Acc:28716281]	U2.1	snRNA	28716281	0	0	0	0	0	0	0	0	0	0	0	0	0	0	0	0	0	0	0	0	0	0	0	0
AT1G05277	ncRNA [Source:NCBI gene (formerly Entrezgene);Acc:28716282]	AT1G05277	lncRNA	28716282	7.92893	3.74939	11.5623	3.8975	7.80622	6.43651	3.52703	1.14584	4.1089	7.44819	6.40687	11.4169	8	4	11	4	7	7	4	1	4	8	6	12
AT1G05280	ERV-F (C)1 provirus ancestral Env polyprotein, putative (DUF604) [Source:NCBI gene (formerly Entrezgene);Acc:837026]	AT1G05280	protein_coding	837026	0	0	0	0	1.11517	0	0	0	2.05445	0	0	0	0	0	0	0	1	0	0	0	2	0	0	0
AT1G05283	ncRNA [Source:NCBI gene (formerly Entrezgene);Acc:28716283]	AT1G05283	lncRNA	28716283	0	0	0	0	0	0	0	0	0	0	0	0	0	0	0	0	0	0	0	0	0	0	0	0
AT1G05287	ncRNA [Source:NCBI gene (formerly Entrezgene);Acc:28716284]	AT1G05287	lncRNA	28716284	0	0	0	0	0	0	0	0	0	0	0	0	0	0	0	0	0	0	0	0	0	0	0	0
AT1G05290	CCT motif family protein [Source:NCBI gene (formerly Entrezgene);Acc:837025]	AT1G05290	protein_coding	837025	0	0	0	0	0	0	0	0	0	0	0	0	0	0	0	0	0	0	0	0	0	0	0	0
AT1G05291	GPI inositol-deacylase C, putative (DUF1218) [Source:NCBI gene (formerly Entrezgene);Acc:6240483]	AT1G05291	protein_coding	6240483	0	0	0	0	0	0	0	0	0	0	0	0	0	0	0	0	0	0	0	0	0	0	0	0
AT1G05293	ncRNA [Source:NCBI gene (formerly Entrezgene);Acc:28716285]	AT1G05293	lncRNA	28716285	0	0	0	0	0	0	0	0	0	0	0	0	0	0	0	0	0	0	0	0	0	0	0	0
AT1G05297	ncRNA [Source:NCBI gene (formerly Entrezgene);Acc:28716286]	AT1G05297	lncRNA	28716286	0	0	0	0	0	0	0	0	0	0	0	0	0	0	0	0	0	0	0	0	0	0	0	0
AT1G05300	zinc transporter 5 [Source:NCBI gene (formerly Entrezgene);Acc:837029]	ZIP5	protein_coding	837029	46.5824	22.4964	50.4537	96.4631	63.565	72.6406	8.81759	21.7711	9.24503	30.7238	54.4584	40.9106	47	24	48	99	57	79	10	19	9	33	51	43
AT1G05303	ncRNA [Source:NCBI gene (formerly Entrezgene);Acc:28716287]	AT1G05303	lncRNA	28716287	0	0	0	0	0	0	0	0	0	0	0	0	0	0	0	0	0	0	0	0	0	0	0	0
AT1G05307	ncRNA [Source:NCBI gene (formerly Entrezgene);Acc:28716288]	AT1G05307	lncRNA	28716288	0	0	0	0	0	0	0	0	0	0	0	0	0	0	0	0	0	0	0	0	0	0	0	0
AT1G05310	Pectin lyase-like superfamily protein [Source:NCBI gene (formerly Entrezgene);Acc:837030]	AT1G05310	protein_coding	837030	177.41	252.147	258.575	185.131	235.302	296.079	66.1319	114.584	103.75	181.55	89.6961	98.9465	179	269	246	190	211	322	75	100	101	195	84	104
AT1G05313	ncRNA [Source:NCBI gene (formerly Entrezgene);Acc:28716289]	AT1G05313	lncRNA	28716289	0	0	0	0	0	0	0	0	0	0	0	0	0	0	0	0	0	0	0	0	0	0	0	0
AT1G05317	ncRNA [Source:NCBI gene (formerly Entrezgene);Acc:28716290]	AT1G05317	lncRNA	28716290	14.8667	15.9349	4.20447	4.87187	13.3821	5.51701	3.52703	1.14584	0	15.8274	8.54249	7.61127	15	17	4	5	12	6	4	1	0	17	8	8
AT1G05320	myosin heavy chain, embryonic smooth protein [Source:NCBI gene (formerly Entrezgene);Acc:837031]	AT1G05320	protein_coding	837031	430.144	402.122	407.834	440.417	381.39	382.513	322.724	523.651	454.034	373.341	463.43	361.535	434	429	388	452	342	416	366	457	442	401	434	380
AT1G05323	ncRNA [Source:NCBI gene (formerly Entrezgene);Acc:28716291]	AT1G05323	lncRNA	28716291	0	0	0	0	0	0	0	0	0	0	0	0	0	0	0	0	0	0	0	0	0	0	0	0
AT1G05327	ncRNA [Source:NCBI gene (formerly Entrezgene);Acc:28716292]	AT1G05327	lncRNA	28716292	0	0	0	0	0	0	0	0	0	0	0	0	0	0	0	0	0	0	0	0	0	0	0	0
AT1G05330		AT1G05330	protein_coding	837032	1.98223	2.81204	0	0.974375	6.69105	1.839	0.881759	0	0	0	0	1.90282	2	3	0	1	6	2	1	0	0	0	0	2
AT1G05333	ncRNA [Source:NCBI gene (formerly Entrezgene);Acc:28716293]	AT1G05333	lncRNA	28716293	0	0	0	0	0	0	0	0	0	0	0	0	0	0	0	0	0	0	0	0	0	0	0	0
AT1G05337	ncRNA [Source:NCBI gene (formerly Entrezgene);Acc:28716294]	AT1G05337	lncRNA	28716294	0	0	0	0	0	0	0	0	0	0	0	0	0	0	0	0	0	0	0	0	0	0	0	0
AT1G05340	cysteine-rich TM module stress tolerance protein [Source:NCBI gene (formerly Entrezgene);Acc:837033]	AT1G05340	protein_coding	837033	163.534	205.279	183.946	213.388	243.108	257.46	440.879	268.128	224.962	168.515	184.731	215.018	165	219	175	219	218	280	500	234	219	181	173	226
AT1G05343	ncRNA [Source:NCBI gene (formerly Entrezgene);Acc:28716295]	AT1G05343	lncRNA	28716295	0	0	0	0	0	0	0	0	0	0	0	0	0	0	0	0	0	0	0	0	0	0	0	0
AT1G05347	ncRNA [Source:NCBI gene (formerly Entrezgene);Acc:28716296]	AT1G05347	lncRNA	28716296	0	0	0	0	0	0	0	0	0	0	0	0	0	0	0	0	0	0	0	0	0	0	0	0
AT1G05350	NAD(P)-binding Rossmann-fold superfamily protein [Source:NCBI gene (formerly Entrezgene);Acc:837034]	AT1G05350	protein_coding	837034	749.283	688.013	625.416	703.499	656.838	703.419	782.12	800.945	815.617	674.061	666.314	688.82	756	734	595	722	589	765	887	699	794	724	624	724
AT1G05353	ncRNA [Source:NCBI gene (formerly Entrezgene);Acc:28716297]	AT1G05353	ncRNA	28716297	0	0	0	0	0	0	0	0	0	0	0	0	0	0	0	0	0	0	0	0	0	0	0	0
AT1G05357	ncRNA [Source:NCBI gene (formerly Entrezgene);Acc:28716298]	AT1G05357	lncRNA	28716298	0	0	0	0	0	0	0	0	0	0	0	0	0	0	0	0	0	0	0	0	0	0	0	0
AT1G05360	vacuole membrane-like protein [Source:NCBI gene (formerly Entrezgene);Acc:837035]	KMS2	protein_coding	837035	273.548	285.891	394.169	408.263	382.505	355.847	642.802	409.067	430.407	327.72	340.632	369.147	276	305	375	419	343	387	729	357	419	352	319	388
AT1G05363	ncRNA [Source:NCBI gene (formerly Entrezgene);Acc:28716299]	AT1G05363	lncRNA	28716299	0	0	0	0	0	0	0	0	0	0	0	0	0	0	0	0	0	0	0	0	0	0	0	0
AT1G05367	ncRNA [Source:NCBI gene (formerly Entrezgene);Acc:28716300]	AT1G05367	lncRNA	28716300	0	0.937348	0	0.974375	5.57587	0	0	0	2.05445	0	0	0	0	1	0	1	5	0	0	0	2	0	0	0
AT1G05370	Sec14p-like phosphatidylinositol transfer family protein [Source:NCBI gene (formerly Entrezgene);Acc:837038]	AT1G05370	protein_coding	837038	198.223	169.66	181.844	185.131	127.13	151.718	195.75	234.898	222.908	197.377	243.461	179.816	200	181	173	190	114	165	222	205	217	212	228	189
AT1G05373	ncRNA [Source:NCBI gene (formerly Entrezgene);Acc:28716301]	AT1G05373	lncRNA	28716301	0	0	0	0	0	0	0	0	0	0	0	0	0	0	0	0	0	0	0	0	0	0	0	0
AT1G05377	ncRNA [Source:NCBI gene (formerly Entrezgene);Acc:28716302]	AT1G05377	lncRNA	28716302	0	0	0	0	0	0	0	0	0	0	0	0	0	0	0	0	0	0	0	0	0	0	0	0
AT1G05380	Acyl-CoA N-acyltransferase with RING/FYVE/PHD-type zinc finger protein [Source:NCBI gene (formerly Entrezgene);Acc:837039]	AT1G05380	protein_coding	837039	1918.8	1745.34	1950.88	2260.55	2218.08	2197.61	2892.17	2185.13	2068.83	1891.84	2000.01	1751.54	1936	1862	1856	2320	1989	2390	3280	1907	2014	2032	1873	1841
AT1G05383	ncRNA [Source:NCBI gene (formerly Entrezgene);Acc:28716303]	AT1G05383	lncRNA	28716303	0	0.937348	3.15336	0.974375	1.11517	0	0	0	0	0	0	1.90282	0	1	3	1	1	0	0	0	0	0	0	2
AT1G05385	photosystem II 11 kDa protein-like protein [Source:NCBI gene (formerly Entrezgene);Acc:837040]	LPA19	protein_coding	837040	65.4136	135.915	119.828	136.412	179.543	116.777	205.45	127.189	129.43	127.55	114.256	112.266	66	145	114	140	161	127	233	111	126	137	107	118
AT1G05387	ncRNA [Source:NCBI gene (formerly Entrezgene);Acc:28716304]	AT1G05387	lncRNA	28716304	0	0	0	0	0	0	0	0	0	0	0	0	0	0	0	0	0	0	0	0	0	0	0	0
AT1G05390			tRNA		0	0	0	0	0	0	0	0	0	0	0	0	0	0	0	0	0	0	0	0	0	0	0	0
AT1G05397	ncRNA [Source:NCBI gene (formerly Entrezgene);Acc:28716305]	AT1G05397	lncRNA	28716305	8.92004	14.0602	29.4313	18.5131	18.958	21.1485	22.9257	6.87507	5.13613	10.2413	7.47468	4.75704	9	15	28	19	17	23	26	6	5	11	7	5
AT1G05400		AT1G05400	protein_coding	837041	197.232	255.896	237.553	160.772	237.532	201.371	141.081	106.564	108.886	203.894	190.07	188.379	199	273	226	165	213	219	160	93	106	219	178	198
AT1G05407	ncRNA [Source:NCBI gene (formerly Entrezgene);Acc:28716306]	AT1G05407	lncRNA	28716306	0	0	0	0	0	0	0	0	0	0	0	0	0	0	0	0	0	0	0	0	0	0	0	0
AT1G05410	CDPK adapter, putative (DUF1423) [Source:NCBI gene (formerly Entrezgene);Acc:837042]	AT1G05410	protein_coding	837042	561.963	608.339	720.016	704.473	641.225	674.914	643.684	571.777	568.056	555.821	580.889	644.104	567	649	685	723	575	734	730	499	553	597	544	677
AT1G05413	ncRNA [Source:NCBI gene (formerly Entrezgene);Acc:28716307]	AT1G05413	lncRNA	28716307	0	0	0	0	0	0	0	0	0	0	0	0	0	0	0	0	0	0	0	0	0	0	0	0
AT1G05417	ncRNA [Source:NCBI gene (formerly Entrezgene);Acc:28716308]	AT1G05417	snoRNA	28716308	0	0	0	0	0	0	0	0	0	0	0	0	0	0	0	0	0	0	0	0	0	0	0	0
AT1G05420	ovate family protein 12 [Source:NCBI gene (formerly Entrezgene);Acc:837043]	OFP12	protein_coding	837043	9.91116	0.937348	7.35783	2.92312	2.23035	1.839	0	1.14584	3.08168	15.8274	26.6953	39.9592	10	1	7	3	2	2	0	1	3	17	25	42
AT1G05423	ncRNA [Source:NCBI gene (formerly Entrezgene);Acc:28716309]	AT1G05423	snoRNA	28716309	0	0	0	0	0	0	0	0	0	0	0	0	0	0	0	0	0	0	0	0	0	0	0	0
AT1G05427	ncRNA [Source:NCBI gene (formerly Entrezgene);Acc:28716310]	AT1G05427	snoRNA	28716310	0	0	0	0	0	0	0	0	0	0	0	0	0	0	0	0	0	0	0	0	0	0	0	0
AT1G05430		AT1G05430	protein_coding	837044	457.895	466.799	461.441	350.775	420.421	360.445	298.916	305.941	341.039	498.098	484.786	508.052	462	498	439	360	377	392	339	267	332	535	454	534
AT1G05433	ncRNA [Source:NCBI gene (formerly Entrezgene);Acc:28716311]	AT1G05433	snoRNA	28716311	0	0	0	0	0	0	0	0	0	0	0	0	0	0	0	0	0	0	0	0	0	0	0	0
AT1G05440	C-8 sterol isomerase [Source:NCBI gene (formerly Entrezgene);Acc:837045]	AT1G05440	protein_coding	837045	7.92893	7.49878	2.10224	9.74375	6.69105	1.839	20.2805	75.6258	53.4157	7.44819	10.6781	10.4655	8	8	2	10	6	2	23	66	52	8	10	11
AT1G05443	ncRNA [Source:NCBI gene (formerly Entrezgene);Acc:28716312]	AT1G05443	lncRNA	28716312	2.97335	0.937348	5.25559	0.974375	3.34552	6.43651	0.881759	2.29169	0	1.86205	3.20343	0.951409	3	1	5	1	3	7	1	2	0	2	3	1
AT1G05447	ncRNA [Source:NCBI gene (formerly Entrezgene);Acc:28716313]	AT1G05447	lncRNA	28716313	0	0	0	0	0	0	0	0	0	0	0	0	0	0	0	0	0	0	0	0	0	0	0	0
AT1G05450	Bifunctional inhibitor/lipid-transfer protein/seed storage 2S albumin superfamily protein [Source:NCBI gene (formerly Entrezgene);Acc:837046]	AT1G05450	protein_coding	837046	4.95558	0	1.05112	0.974375	2.23035	0	0.881759	6.87507	4.1089	1.86205	0	1.90282	5	0	1	1	2	0	1	6	4	2	0	2
AT1G05453	ncRNA [Source:NCBI gene (formerly Entrezgene);Acc:28716314]	AT1G05453	lncRNA	28716314	0	0	0	0	0	0	0	0	0	0	0	0	0	0	0	0	0	0	0	0	0	0	0	0
AT1G05460	P-loop containing nucleoside triphosphate hydrolases superfamily protein [Source:NCBI gene (formerly Entrezgene);Acc:837047]	SDE3	protein_coding	837047	511.416	433.055	516.099	505.7	389.196	446.878	709.816	718.445	725.221	431.995	489.058	440.502	516	462	491	519	349	486	805	627	706	464	458	463
AT1G05463	ncRNA [Source:NCBI gene (formerly Entrezgene);Acc:28716315]	AT1G05463	ncRNA	28716315	0	0	0	0	0	0	0	0	0	0	0	0	0	0	0	0	0	0	0	0	0	0	0	0
AT1G05467	ncRNA [Source:NCBI gene (formerly Entrezgene);Acc:28716316]	AT1G05467	lncRNA	28716316	5.94669	23.4337	27.3291	26.3081	22.3035	36.7801	21.1622	14.896	16.4356	16.7584	40.5768	19.9796	6	25	26	27	20	40	24	13	16	18	38	21
AT1G05470	DNAse I-like superfamily protein [Source:NCBI gene (formerly Entrezgene);Acc:837048]	CVP2	protein_coding	837048	705.674	717.071	928.138	806.782	746.052	822.954	1397.59	1792.1	1946.59	704.785	628.941	567.991	712	765	883	828	669	895	1585	1564	1895	757	589	597
AT1G05473	ncRNA [Source:NCBI gene (formerly Entrezgene);Acc:28716317]	AT1G05473	lncRNA	28716317	0	0	0	0	0	0	0	0	0	0	0	0	0	0	0	0	0	0	0	0	0	0	0	0
AT1G05477	ncRNA [Source:NCBI gene (formerly Entrezgene);Acc:28716318]	AT1G05477	lncRNA	28716318	0	0	0	0	0	0	0	0	0	0	0	0	0	0	0	0	0	0	0	0	0	0	0	0
AT1G05483	ncRNA [Source:NCBI gene (formerly Entrezgene);Acc:28716319]	AT1G05483	lncRNA	28716319	0	0	0	0	0	0	0	0	0	0	0	0	0	0	0	0	0	0	0	0	0	0	0	0
AT1G05487	ncRNA [Source:NCBI gene (formerly Entrezgene);Acc:28716320]	AT1G05487	lncRNA	28716320	0	0	0	0	0	0	0	0	0	0	0	0	0	0	0	0	0	0	0	0	0	0	0	0
AT1G05490	chromatin remodeling 31 [Source:NCBI gene (formerly Entrezgene);Acc:837051]	chr31	protein_coding	837051	336.979	211.841	192.355	117.899	137.166	145.281	59.9596	59.5839	73.9602	206.687	315.004	253.075	340	226	183	121	123	158	68	52	72	222	295	266
AT1G05493	ncRNA [Source:NCBI gene (formerly Entrezgene);Acc:28716321]	AT1G05493	lncRNA	28716321	0	0	0	0	0	0	0	0	0	0	1.06781	0	0	0	0	0	0	0	0	0	0	0	1	0
AT1G05497	ncRNA [Source:NCBI gene (formerly Entrezgene);Acc:28716322]	AT1G05497	lncRNA	28716322	0	0	0	0	0	0	0	0	0	0	0	0	0	0	0	0	0	0	0	0	0	0	0	0
AT1G05500	Calcium-dependent lipid-binding (CaLB domain) family protein [Source:NCBI gene (formerly Entrezgene);Acc:837052]	NTMC2T2.1	protein_coding	837052	1116.99	1038.58	972.285	967.554	874.297	767.784	1041.36	1171.05	1110.43	1079.99	1094.51	936.186	1127	1108	925	993	784	835	1181	1022	1081	1160	1025	984
AT1G05507	ncRNA [Source:NCBI gene (formerly Entrezgene);Acc:28716324]	AT1G05507	lncRNA	28716324	0	0	0	0	0	0	0	0	0	0	0	0	0	0	0	0	0	0	0	0	0	0	0	0
AT1G05510	naphthalene 1,2-dioxygenase subunit alpha (DUF1264) [Source:NCBI gene (formerly Entrezgene);Acc:837053]	AT1G05510	protein_coding	837053	0	0	0	0	0	0	0	0	0	0	0	0	0	0	0	0	0	0	0	0	0	0	0	0
AT1G05517	ncRNA [Source:NCBI gene (formerly Entrezgene);Acc:28716325]	AT1G05517	lncRNA	28716325	6.93781	10.3108	7.35783	21.4362	14.4973	11.9535	10.5811	12.6043	10.2723	3.7241	9.6103	3.80564	7	11	7	22	13	13	12	11	10	4	9	4
AT1G05520	Sec23/Sec24 protein transport family protein [Source:NCBI gene (formerly Entrezgene);Acc:837054]	AT1G05520	protein_coding	837054	1575.87	1421.96	1490.49	1685.67	1569.05	1587.06	1656.82	1526.27	1516.18	1515.71	1363.59	1331.02	1590	1517	1418	1730	1407	1726	1879	1332	1476	1628	1277	1399
AT1G05523	ncRNA [Source:NCBI gene (formerly Entrezgene);Acc:28716326]	AT1G05523	lncRNA	28716326	0	0	0	0	0	0	0	0	0	0	0	0	0	0	0	0	0	0	0	0	0	0	0	0
AT1G05527	ncRNA [Source:NCBI gene (formerly Entrezgene);Acc:28716327]	AT1G05527	lncRNA	28716327	0	0	0	0.974375	0	0	0	0	0	0	0	0	0	0	0	1	0	0	0	0	0	0	0	0
AT1G05530	UDP-glucosyl transferase 75B2 [Source:NCBI gene (formerly Entrezgene);Acc:837055]	UGT75B2	protein_coding	837055	0	0	0	0	0	0	0	0	0	0	0	0	0	0	0	0	0	0	0	0	0	0	0	0
AT1G05533	ncRNA [Source:NCBI gene (formerly Entrezgene);Acc:28716328]	AT1G05533	lncRNA	28716328	0.991116	4.68674	0	0	0	0	0	0	0	0.931024	1.06781	5.70845	1	5	0	0	0	0	0	0	0	1	1	6
AT1G05537	ncRNA [Source:NCBI gene (formerly Entrezgene);Acc:28716329]	AT1G05537	lncRNA	28716329	0	0	0	0	0	0	0	0	0	0	0	0	0	0	0	0	0	0	0	0	0	0	0	0
AT1G05540		AT1G05540	protein_coding	837056	0.991116	0	3.15336	0.974375	0	0	0.881759	12.6043	3.08168	0	0	1.90282	1	0	3	1	0	0	1	11	3	0	0	2
AT1G05543	ncRNA [Source:NCBI gene (formerly Entrezgene);Acc:28716330]	AT1G05543	lncRNA	28716330	1.98223	0	1.05112	0	0	0	0	0	0	0	0	2.85423	2	0	1	0	0	0	0	0	0	0	0	3
AT1G05547	ncRNA [Source:NCBI gene (formerly Entrezgene);Acc:28716331]	AT1G05547	ncRNA	28716331	0	0	0	0	0	0	0	0	0	0	0	0	0	0	0	0	0	0	0	0	0	0	0	0
AT1G05550		AT1G05550	protein_coding	837057	0.991116	0.937348	2.10224	0	1.11517	0	0	0	0	0	1.06781	0	1	1	2	0	1	0	0	0	0	0	1	0
AT1G05553	ncRNA [Source:NCBI gene (formerly Entrezgene);Acc:28716332]	AT1G05553	lncRNA	28716332	0	1.8747	0	0	0	0	0	0	0	0	0	0	0	2	0	0	0	0	0	0	0	0	0	0
AT1G05557	ncRNA [Source:NCBI gene (formerly Entrezgene);Acc:28716333]	AT1G05557	lncRNA	28716333	0	0	0	0	0	0	0	0	0	0	0	0	0	0	0	0	0	0	0	0	0	0	0	0
AT1G05560	UDP-glucosyltransferase 75B1 [Source:NCBI gene (formerly Entrezgene);Acc:837058]	UGT75B1	protein_coding	837058	0	0	0	0	0	0	0	0	0	0	0	0	0	0	0	0	0	0	0	0	0	0	0	0
AT1G05562	ncRNA [Source:NCBI gene (formerly Entrezgene);Acc:10723102]	AT1G05562	lncRNA	10723102	0	0	0	0	0	0	0	0	0	0	0	0	0	0	0	0	0	0	0	0	0	0	0	0
AT1G05563	ncRNA [Source:NCBI gene (formerly Entrezgene);Acc:28716334]	AT1G05563	snoRNA	28716334	0	0	0	0	0	0	0	0	0	0	0	0	0	0	0	0	0	0	0	0	0	0	0	0
AT1G05567	ncRNA [Source:NCBI gene (formerly Entrezgene);Acc:28716335]	AT1G05567	lncRNA	28716335	0	0	0	0	0	0	0	0	0	0	0	0	0	0	0	0	0	0	0	0	0	0	0	0
AT1G05570	callose synthase 1 [Source:NCBI gene (formerly Entrezgene);Acc:837059]	CALS1	protein_coding	837059	7000.25	6682.35	6843.83	6647.18	6392.18	6068.71	11275.9	8307.37	10238.4	8734.87	7934.9	6388.71	7063	7129	6511	6822	5732	6600	12788	7250	9967	9382	7431	6715
AT1G05575	transmembrane protein [Source:NCBI gene (formerly Entrezgene);Acc:837061]	AT1G05575	protein_coding	837061	67.3959	149.038	111.419	102.309	436.033	492.853	56.4326	46.9796	58.5518	356.582	287.241	346.313	68	159	106	105	391	536	64	41	57	383	269	364
AT1G05577	UPSTREAM OF FLC protein (DUF966) [Source:NCBI gene (formerly Entrezgene);Acc:837062]	AT1G05577	protein_coding	837062	0.991116	4.68674	1.05112	5.84625	6.69105	3.67801	17.6352	34.3753	42.1162	3.7241	1.06781	1.90282	1	5	1	6	6	4	20	30	41	4	1	2
AT1G05580	cation/H+ exchanger 23 [Source:NCBI gene (formerly Entrezgene);Acc:837063]	CHX23	protein_coding	837063	26.7601	6.56144	2.10224	3.8975	1.11517	4.59751	0.881759	35.5212	0	4.65512	0	12.3683	27	7	2	4	1	5	1	31	0	5	0	13
AT1G05583	ncRNA [Source:NCBI gene (formerly Entrezgene);Acc:28716336]	AT1G05583	lncRNA	28716336	0	0	0	0	0	0	0	0	0	0	0	0	0	0	0	0	0	0	0	0	0	0	0	0
AT1G05587	ncRNA [Source:NCBI gene (formerly Entrezgene);Acc:28716337]	AT1G05587	lncRNA	28716337	0	0	0	0	0	0	0	0	0	0	0	0	0	0	0	0	0	0	0	0	0	0	0	0
AT1G05590	beta-hexosaminidase 2 [Source:NCBI gene (formerly Entrezgene);Acc:837064]	HEXO2	protein_coding	837064	336.979	277.455	307.978	417.032	316.71	316.309	427.653	596.985	492.041	409.651	361.988	331.09	340	296	293	428	284	344	485	521	479	440	339	348
AT1G05593	ncRNA [Source:NCBI gene (formerly Entrezgene);Acc:28716338]	AT1G05593	lncRNA	28716338	0	0	0	0	0	0	0	0	0	0	0	0	0	0	0	0	0	0	0	0	0	0	0	0
AT1G05597	ncRNA [Source:NCBI gene (formerly Entrezgene);Acc:28716339]	AT1G05597	lncRNA	28716339	0	0	0	0	0	0	0	0	0	0	0	0	0	0	0	0	0	0	0	0	0	0	0	0
AT1G05600	Tetratricopeptide repeat (TPR)-like superfamily protein [Source:NCBI gene (formerly Entrezgene);Acc:837065]	EMB3101	protein_coding	837065	151.641	173.409	232.297	288.415	268.757	257.46	281.281	245.211	218.799	241.135	318.208	225.484	153	185	221	296	241	280	319	214	213	259	298	237
AT1G05603	ncRNA [Source:NCBI gene (formerly Entrezgene);Acc:28716340]	AT1G05603	lncRNA	28716340	0	0	0	0	0	0	0	0	0	0	0	0	0	0	0	0	0	0	0	0	0	0	0	0
AT1G05607	ncRNA [Source:NCBI gene (formerly Entrezgene);Acc:28716341]	AT1G05607	lncRNA	28716341	0	0	0	0	0	0	0	0	0	0	0	0	0	0	0	0	0	0	0	0	0	0	0	0
AT1G05610	ADP-glucose pyrophosphorylase small subunit 2 [Source:NCBI gene (formerly Entrezgene);Acc:837066]	APS2	protein_coding	837066	29.7335	38.4313	13.6645	14.6156	34.5704	42.2971	14.9899	13.7501	23.6262	30.7238	14.9494	22.8338	30	41	13	15	31	46	17	12	23	33	14	24
AT1G05613	ncRNA [Source:NCBI gene (formerly Entrezgene);Acc:28716342]	AT1G05613	lncRNA	28716342	0	0.937348	0	0	0	0	0	0	0	0	1.06781	0	0	1	0	0	0	0	0	0	0	0	1	0
AT1G05615	B3 domain protein (DUF313) [Source:NCBI gene (formerly Entrezgene);Acc:837067]	AT1G05615	protein_coding	837067	2.97335	0	0	0	0	0	0	0	1.02723	0	0	0	3	0	0	0	0	0	0	0	1	0	0	0
AT1G05617	ncRNA [Source:NCBI gene (formerly Entrezgene);Acc:28716343]	AT1G05617	lncRNA	28716343	0	0	0	0	0	0	0	0	0	0	0	0	0	0	0	0	0	0	0	0	0	0	0	0
AT1G05620	uridine-ribohydrolase 2 [Source:NCBI gene (formerly Entrezgene);Acc:837068]	URH2	protein_coding	837068	414.286	395.561	325.847	344.929	352.395	253.782	343.886	503.026	444.789	330.514	297.919	349.167	418	422	310	354	316	276	390	439	433	355	279	367
AT1G05623	ncRNA [Source:NCBI gene (formerly Entrezgene);Acc:28716344]	AT1G05623	lncRNA	28716344	0	0	0	0	0	0	0	0	0	0	0	0	0	0	0	0	0	0	0	0	0	0	0	0
AT1G05627	ath-MIR5999 [Source:miRBase;Acc:MI0020196]	ath-MIR5999	miRNA	28716345	0	0	0	0	0	0	0	0	0	0	0	0	0	0	0	0	0	0	0	0	0	0	0	0
AT1G05630	Endonuclease/exonuclease/phosphatase family protein [Source:NCBI gene (formerly Entrezgene);Acc:837069]	5PTASE13	protein_coding	837069	396.446	459.301	396.272	365.391	399.233	406.42	641.039	712.715	808.426	387.306	430.328	325.382	400	490	377	375	358	442	727	622	787	416	403	342
AT1G05633	ncRNA [Source:NCBI gene (formerly Entrezgene);Acc:28716346]	AT1G05633	lncRNA	28716346	0	0	0	0	0	0	0	0	0	0	0	0	0	0	0	0	0	0	0	0	0	0	0	0
AT1G05637	ath-MIR781b [Source:miRBase;Acc:MI0019231]	ath-MIR781b	miRNA	28716347	0	0	0	0	0	0	0	0	0	0	0	0	0	0	0	0	0	0	0	0	0	0	0	0
AT1G05640	Ankyrin repeat family protein [Source:NCBI gene (formerly Entrezgene);Acc:837070]	AT1G05640	protein_coding	837070	127.854	126.542	137.697	142.259	113.748	159.074	421.481	543.13	521.83	123.826	162.307	119.878	129	135	131	146	102	173	478	474	508	133	152	126
AT1G05643	ncRNA [Source:NCBI gene (formerly Entrezgene);Acc:28716348]	AT1G05643	lncRNA	28716348	0	0	0	0	0	0	0	0	0	0	0	0	0	0	0	0	0	0	0	0	0	0	0	0
AT1G05647	ncRNA [Source:NCBI gene (formerly Entrezgene);Acc:28716349]	AT1G05647	lncRNA	28716349	0	0	0	0	0	0	0	0	0	0	0	0	0	0	0	0	0	0	0	0	0	0	0	0
AT1G05650	Pectin lyase-like superfamily protein [Source:NCBI gene (formerly Entrezgene);Acc:837072]	AT1G05650	protein_coding	837072	0	0	0	0	0	0	0	0	0	0	0	0	0	0	0	0	0	0	0	0	0	0	0	0
AT1G05653	ncRNA [Source:NCBI gene (formerly Entrezgene);Acc:28716350]	AT1G05653	lncRNA	28716350	0	0	0	0	0	0	0	0	0	0	0	0	0	0	0	0	0	0	0	0	0	0	0	0
AT1G05657	ncRNA [Source:NCBI gene (formerly Entrezgene);Acc:28716351]	AT1G05657	lncRNA	28716351	0	0	0	0	0	0	0	0	0	0	0	0	0	0	0	0	0	0	0	0	0	0	0	0
AT1G05660	Pectin lyase-like superfamily protein [Source:NCBI gene (formerly Entrezgene);Acc:837073]	AT1G05660	protein_coding	837073	0	0	0	0	0	0	0	0	0	0	1.06781	0	0	0	0	0	0	0	0	0	0	0	1	0
AT1G05663	ncRNA [Source:NCBI gene (formerly Entrezgene);Acc:28716352]	AT1G05663	lncRNA	28716352	0	0	0	0	0	0	0	0	0	0	0	0	0	0	0	0	0	0	0	0	0	0	0	0
AT1G05667	ncRNA [Source:NCBI gene (formerly Entrezgene);Acc:28716353]	AT1G05667	lncRNA	28716353	0	0	0	0	0	0	0	0	0	0	0	0	0	0	0	0	0	0	0	0	0	0	0	0
AT1G05670	Pentatricopeptide repeat (PPR-like) superfamily protein [Source:NCBI gene (formerly Entrezgene);Acc:837074]	AT1G05670	protein_coding	837074	232.912	242.773	220.735	261.132	263.181	342.055	305.089	272.711	247.561	212.273	253.071	216.921	235	259	210	268	236	372	346	238	241	228	237	228
AT1G05673	ncRNA [Source:NCBI gene (formerly Entrezgene);Acc:28716354]	U6atac2	snRNA	28716354	0	0	0	0	0	0	0	0	0	0	0	0	0	0	0	0	0	0	0	0	0	0	0	0
AT1G05675	UDP-Glycosyltransferase superfamily protein [Source:NCBI gene (formerly Entrezgene);Acc:10723139]	AT1G05675	protein_coding	10723139	7.92893	11.2482	6.30671	8.76937	24.5338	18.39	1.76352	0	0	55.8614	23.4918	83.724	8	12	6	9	22	20	2	0	0	60	22	88
AT1G05680	Uridine diphosphate glycosyltransferase 74E2 [Source:NCBI gene (formerly Entrezgene);Acc:837075]	UGT74E2	protein_coding	837075	0.991116	0	0	0.974375	0	0	0	0	0	0	0	0	1	0	0	1	0	0	0	0	0	0	0	0
AT1G05683	ncRNA [Source:NCBI gene (formerly Entrezgene);Acc:28716355]	AT1G05683	lncRNA	28716355	0	0	0	0	0	0	0	0	0	0	0	0	0	0	0	0	0	0	0	0	0	0	0	0
AT1G05687	ncRNA [Source:NCBI gene (formerly Entrezgene);Acc:28716356]	AT1G05687	lncRNA	28716356	2.97335	1.8747	2.10224	0	0	0.919502	2.64528	0	0	0	1.06781	0	3	2	2	0	0	1	3	0	0	0	1	0
AT1G05690	BTB and TAZ domain protein 3 [Source:NCBI gene (formerly Entrezgene);Acc:837076]	BT3	protein_coding	837076	85.236	120.918	175.537	84.7706	89.214	86.4331	59.9596	69.8965	85.2597	166.653	207.155	155.08	86	129	167	87	80	94	68	61	83	179	194	163
AT1G05693	ncRNA [Source:NCBI gene (formerly Entrezgene);Acc:28716357]	AT1G05693	lncRNA	28716357	0	0	0	0	0	0	0	0	0	0	0	0	0	0	0	0	0	0	0	0	0	0	0	0
AT1G05697	ncRNA [Source:NCBI gene (formerly Entrezgene);Acc:28716358]	AT1G05697	ncRNA	28716358	0	0	0	0	0	0	0	0	0	0	0	0	0	0	0	0	0	0	0	0	0	0	0	0
AT1G05700	Leucine-rich repeat transmembrane protein kinase protein [Source:NCBI gene (formerly Entrezgene);Acc:837077]	AT1G05700	protein_coding	837077	2.97335	2.81204	4.20447	0	4.4607	1.839	2.64528	3.43753	0	2.79307	2.13562	1.90282	3	3	4	0	4	2	3	3	0	3	2	2
AT1G05703	ncRNA [Source:NCBI gene (formerly Entrezgene);Acc:28716359]	AT1G05703	lncRNA	28716359	2.97335	1.8747	0	0.974375	2.23035	0.919502	3.52703	1.14584	1.02723	2.79307	4.27124	0.951409	3	2	0	1	2	1	4	1	1	3	4	1
AT1G05707	ncRNA [Source:NCBI gene (formerly Entrezgene);Acc:28716360]	AT1G05707	lncRNA	28716360	0	0	0	0	0	0	0	0	0	0	0	0	0	0	0	0	0	0	0	0	0	0	0	0
AT1G05710	basic helix-loop-helix (bHLH) DNA-binding superfamily protein [Source:NCBI gene (formerly Entrezgene);Acc:837078]	AT1G05710	protein_coding	837078	999.045	769.563	1031.15	644.062	636.765	670.317	2431.89	2500.23	2467.39	986.885	1325.15	1003.74	1008	821	981	661	571	729	2758	2182	2402	1060	1241	1055
AT1G05713	ncRNA [Source:NCBI gene (formerly Entrezgene);Acc:28716361]	AT1G05713	lncRNA	28716361	0	0	0	0	0	0	0	0	0	0	0	0	0	0	0	0	0	0	0	0	0	0	0	0
AT1G05717	ncRNA [Source:NCBI gene (formerly Entrezgene);Acc:28716362]	AT1G05717	lncRNA	28716362	0	0	0	0	0	2.7585	0	0	0	0	0	0	0	0	0	0	0	3	0	0	0	0	0	0
AT1G05720	selenoprotein family protein [Source:NCBI gene (formerly Entrezgene);Acc:837079]	AT1G05720	protein_coding	837079	25.769	36.5566	17.869	39.9494	31.2249	27.585	23.8075	26.3544	22.599	32.5858	28.8309	11.4169	26	39	17	41	28	30	27	23	22	35	27	12
AT1G05723	ncRNA [Source:NCBI gene (formerly Entrezgene);Acc:28716363]	AT1G05723	lncRNA	28716363	0	0	0	0	0	0	0	0	0	0	0	0	0	0	0	0	0	0	0	0	0	0	0	0
AT1G05727	ncRNA [Source:NCBI gene (formerly Entrezgene);Acc:28716364]	AT1G05727	lncRNA	28716364	0	0	0	0	0	0	0	0	0	0	0	0	0	0	0	0	0	0	0	0	0	0	0	0
AT1G05730	FAM136A-like protein (DUF842) [Source:NCBI gene (formerly Entrezgene);Acc:837080]	AT1G05730	protein_coding	837080	75.3248	102.171	70.4249	56.5137	43.4918	49.6531	52.0238	51.563	58.5518	26.9997	45.9159	56.1331	76	109	67	58	39	54	59	45	57	29	43	59
AT1G05733	ncRNA [Source:NCBI gene (formerly Entrezgene);Acc:28716365]	AT1G05733	lncRNA	28716365	0	0	0	0	0	0	0	0	0	0	0	0	0	0	0	0	0	0	0	0	0	0	0	0
AT1G05737	ncRNA [Source:NCBI gene (formerly Entrezgene);Acc:28716366]	AT1G05737	lncRNA	28716366	0	0	0	0	0	0	0	0	0	0	0	0	0	0	0	0	0	0	0	0	0	0	0	0
AT1G05740	FAM136A-like protein (DUF842) [Source:NCBI gene (formerly Entrezgene);Acc:837081]	AT1G05740	protein_coding	837081	0	0	0	1.94875	1.11517	0	0.881759	0	0	1.86205	0	0	0	0	0	2	1	0	1	0	0	2	0	0
AT1G05747	ncRNA [Source:NCBI gene (formerly Entrezgene);Acc:28716367]	AT1G05747	lncRNA	28716367	0	0	0	0	0	0	0	0	0	0	0	0	0	0	0	0	0	0	0	0	0	0	0	0
AT1G05750	Tetratricopeptide repeat (TPR)-like superfamily protein [Source:NCBI gene (formerly Entrezgene);Acc:837083]	PDE247	protein_coding	837083	205.161	195.906	148.208	178.311	176.198	238.151	289.217	257.815	254.752	131.274	176.189	153.177	207	209	141	183	158	259	328	225	248	141	165	161
AT1G05753	ncRNA [Source:NCBI gene (formerly Entrezgene);Acc:28716368]	AT1G05753	lncRNA	28716368	0	0	0	0	0	0	0	0	0	0	0	0	0	0	0	0	0	0	0	0	0	0	0	0
AT1G05757	ncRNA [Source:NCBI gene (formerly Entrezgene);Acc:28716369]	AT1G05757	lncRNA	28716369	0	0	0	0	0	0	0	0	1.02723	0	0	0	0	0	0	0	0	0	0	0	1	0	0	0
AT1G05760	Mannose-binding lectin superfamily protein [Source:NCBI gene (formerly Entrezgene);Acc:837084]	RTM1	protein_coding	837084	0	0	0	0	0	0	0	0	0	0	0	0	0	0	0	0	0	0	0	0	0	0	0	0
AT1G05763	ncRNA [Source:NCBI gene (formerly Entrezgene);Acc:28716370]	AT1G05763	lncRNA	28716370	0	0	0	0.974375	0	0	0	0	0	0	0	0	0	0	0	1	0	0	0	0	0	0	0	0
AT1G05767	S-adenosyl-L-methionine-dependent methyltransferases superfamily protein [Source:NCBI gene (formerly Entrezgene);Acc:838886]	AT1G05767	lncRNA	28716371	0	0	0	0	0	0	0	0	0	0	0	0	0	0	0	0	0	0	0	0	0	0	0	0
AT1G05770	Mannose-binding lectin superfamily protein [Source:NCBI gene (formerly Entrezgene);Acc:837085]	AT1G05770	protein_coding	837085	67.3959	103.108	70.4249	60.4112	62.4498	90.1111	49.3785	59.5839	79.0963	66.1027	42.7124	45.6676	68	110	67	62	56	98	56	52	77	71	40	48
AT1G05773	ncRNA [Source:NCBI gene (formerly Entrezgene);Acc:28716372]	AT1G05773	lncRNA	28716372	17.8401	14.0602	6.30671	10.7181	14.4973	21.1485	8.81759	10.3126	15.4084	8.37922	8.54249	12.3683	18	15	6	11	13	23	10	9	15	9	8	13
AT1G05777	ncRNA [Source:NCBI gene (formerly Entrezgene);Acc:28716373]	AT1G05777	lncRNA	28716373	0	0	0	0	0	0	0	0	0	0	0	0	0	0	0	0	0	0	0	0	0	0	0	0
AT1G05780	Vacuolar ATPase assembly integral membrane protein VMA21-like domain-containing protein [Source:NCBI gene (formerly Entrezgene);Acc:837086]	AT1G05780	protein_coding	837086	120.916	142.477	110.367	142.259	178.428	163.671	156.071	126.043	134.567	128.481	124.934	120.829	122	152	105	146	160	178	177	110	131	138	117	127
AT1G05783		AT1G05783	protein_coding	28716374	49.5558	52.4915	44.147	48.7187	65.7953	68.0431	64.3684	55.0005	60.6063	40.034	46.9837	49.4733	50	56	42	50	59	74	73	48	59	43	44	52
AT1G05785	Got1/Sft2-like vescicle transport protein family [Source:NCBI gene (formerly Entrezgene);Acc:837087]	AT1G05785	protein_coding	837087	309.228	312.137	299.569	319.595	354.626	331.021	293.626	260.107	284.541	257.894	306.462	251.172	312	333	285	328	318	360	333	227	277	277	287	264
AT1G05787	ncRNA [Source:NCBI gene (formerly Entrezgene);Acc:28716375]	AT1G05787	lncRNA	28716375	0	0	0	0	0	0	0	0	0	0	0	0	0	0	0	0	0	0	0	0	0	0	0	0
AT1G05790	lipase class 3 family protein [Source:NCBI gene (formerly Entrezgene);Acc:837088]	AT1G05790	protein_coding	837088	644.225	552.098	684.278	586.574	598.849	615.147	828.853	742.507	724.194	617.269	703.688	763.03	650	589	651	602	537	669	940	648	705	663	659	802
AT1G05793	ncRNA [Source:NCBI gene (formerly Entrezgene);Acc:28716376]	AT1G05793	lncRNA	28716376	0	0	0	0	0	0	0	0	0	0	0	0	0	0	0	0	0	0	0	0	0	0	0	0
AT1G05797	ncRNA [Source:NCBI gene (formerly Entrezgene);Acc:28716377]	AT1G05797	lncRNA	28716377	1.98223	0	1.05112	0	2.23035	0	8.81759	0	6.16335	0	0	0	2	0	1	0	2	0	10	0	6	0	0	0
AT1G05800	alpha/beta-Hydrolases superfamily protein [Source:NCBI gene (formerly Entrezgene);Acc:837089]	DGL	protein_coding	837089	0	0	0	0	0	0	0	1.14584	0	0	0	0	0	0	0	0	0	0	0	1	0	0	0	0
AT1G05803	ncRNA [Source:NCBI gene (formerly Entrezgene);Acc:28716378]	AT1G05803	lncRNA	28716378	0	0	0	0	0	0.919502	0	0	0	0	0	0	0	0	0	0	0	1	0	0	0	0	0	0
AT1G05805	basic helix-loop-helix (bHLH) DNA-binding superfamily protein [Source:NCBI gene (formerly Entrezgene);Acc:837090]	AT1G05805	protein_coding	837090	1343.95	1268.23	1647.1	2406.71	2232.58	1660.62	1722.96	1574.39	1500.78	1668.4	1434.07	1447.09	1356	1353	1567	2470	2002	1806	1954	1374	1461	1792	1343	1521
AT1G05807	ncRNA [Source:NCBI gene (formerly Entrezgene);Acc:28716379]	AT1G05807	lncRNA	28716379	0.991116	0.937348	0	0	1.11517	0.919502	1.76352	0	0	0	0	0	1	1	0	0	1	1	2	0	0	0	0	0
AT1G05810	Rab GTPase-like A5A protein [Source:NCBI gene (formerly Entrezgene);Acc:837091]	RABA5E	protein_coding	837091	42.618	86.236	93.5496	140.31	165.046	107.582	49.3785	22.9169	44.1707	98.6885	76.8824	73.2585	43	92	89	144	148	117	56	20	43	106	72	77
AT1G05813	ncRNA [Source:NCBI gene (formerly Entrezgene);Acc:28716380]	AT1G05813	ncRNA	28716380	2.97335	0	0	0.974375	0	0.919502	1.76352	2.29169	0	0	0	0	3	0	0	1	0	1	2	2	0	0	0	0
AT1G05817	ncRNA [Source:NCBI gene (formerly Entrezgene);Acc:28716381]	AT1G05817	lncRNA	28716381	0	0	0	0	0	0	0	0	0	0	0	0	0	0	0	0	0	0	0	0	0	0	0	0
AT1G05820	SIGNAL PEPTIDE PEPTIDASE-LIKE 5 [Source:NCBI gene (formerly Entrezgene);Acc:837092]	SPPL5	protein_coding	837092	127.854	155.6	171.332	162.721	155.009	132.408	140.2	220.002	208.527	178.757	162.307	145.566	129	166	163	167	139	144	159	192	203	192	152	153
AT1G05823	ncRNA [Source:NCBI gene (formerly Entrezgene);Acc:28716382]	AT1G05823	lncRNA	28716382	0	0	0	0	0	0	0	0	0	0	0	0	0	0	0	0	0	0	0	0	0	0	0	0
AT1G05827	ncRNA [Source:NCBI gene (formerly Entrezgene);Acc:28716383]	AT1G05827	lncRNA	28716383	0	0	0	0	0	0	0	0	0	0	0	0	0	0	0	0	0	0	0	0	0	0	0	0
AT1G05830	trithorax-like protein 2 [Source:NCBI gene (formerly Entrezgene);Acc:837093]	ATX2	protein_coding	837093	1861.32	1859.7	1958.23	2364.81	2537.02	2579.2	3206.96	2571.28	2601.96	2051.98	1929.53	1669.72	1878	1984	1863	2427	2275	2805	3637	2244	2533	2204	1807	1755
AT1G05833	ncRNA [Source:NCBI gene (formerly Entrezgene);Acc:28716384]	AT1G05833	lncRNA	28716384	7.92893	14.0602	10.5112	10.7181	26.7642	8.27551	6.17231	3.43753	2.05445	5.58614	5.33906	6.65986	8	15	10	11	24	9	7	3	2	6	5	7
AT1G05835	PHD finger protein [Source:NCBI gene (formerly Entrezgene);Acc:5007665]	AT1G05835	protein_coding	5007665	0	0	1.05112	0.974375	0	0	0	0	0	0	0	0	0	0	1	1	0	0	0	0	0	0	0	0
AT1G05837	ncRNA [Source:NCBI gene (formerly Entrezgene);Acc:28716385]	AT1G05837	lncRNA	28716385	0	0	0	0	0	0	0	0	0	0	0	0	0	0	0	0	0	0	0	0	0	0	0	0
AT1G05840	Eukaryotic aspartyl protease family protein [Source:NCBI gene (formerly Entrezgene);Acc:837094]	AT1G05840	protein_coding	837094	959.4	916.726	1590.34	1211.15	1091.76	1046.39	1539.55	1122.93	1051.88	1241.99	1643.36	1705.88	968	978	1513	1243	979	1138	1746	980	1024	1334	1539	1793
AT1G05843	ncRNA [Source:NCBI gene (formerly Entrezgene);Acc:28716386]	AT1G05843	lncRNA	28716386	0	0	0	0	0	0	0	0	0	0	0	0	0	0	0	0	0	0	0	0	0	0	0	0
AT1G05847	ncRNA [Source:NCBI gene (formerly Entrezgene);Acc:28716387]	AT1G05847	lncRNA	28716387	0	0	0	0	0	0	0	0	0	0	0	0	0	0	0	0	0	0	0	0	0	0	0	0
AT1G05850	Chitinase family protein [Source:NCBI gene (formerly Entrezgene);Acc:837095]	POM1	protein_coding	837095	15289.9	12095.5	9795.37	6670.57	6473.59	5227.37	4370	6286.1	6443.78	13641.4	11722.4	9836.62	15427	12904	9319	6846	5805	5685	4956	5486	6273	14652	10978	10339
AT1G05853	ncRNA [Source:NCBI gene (formerly Entrezgene);Acc:28716388]	U5.5	snRNA	28716388	0	0	0	0	1.11517	0	0	0	0	0	0	0	0	0	0	0	1	0	0	0	0	0	0	0
AT1G05857	ncRNA [Source:NCBI gene (formerly Entrezgene);Acc:28716389]	AT1G05857	lncRNA	28716389	0	0	0	0	0	0	0	0	0	0	0	0	0	0	0	0	0	0	0	0	0	0	0	0
AT1G05860	INO80 complex subunit D-like protein [Source:NCBI gene (formerly Entrezgene);Acc:837096]	AT1G05860	protein_coding	837096	330.042	316.824	360.534	322.518	312.249	331.021	379.156	359.795	283.514	310.031	297.919	326.333	333	338	343	331	280	360	430	314	276	333	279	343
AT1G05863	ncRNA [Source:NCBI gene (formerly Entrezgene);Acc:28716390]	AT1G05863	lncRNA	28716390	0	0	0	0	0	0	0	0	0	0	0	0	0	0	0	0	0	0	0	0	0	0	0	0
AT1G05867	ncRNA [Source:NCBI gene (formerly Entrezgene);Acc:28716391]	AT1G05867	lncRNA	28716391	0	0	0	0	0	0	0	0	0	0	0	0	0	0	0	0	0	0	0	0	0	0	0	0
AT1G05870		AT1G05870	protein_coding	837097	945.524	803.307	763.112	725.909	573.2	770.542	1858.75	2377.63	2399.6	747.612	1003.74	964.729	954	857	726	745	514	838	2108	2075	2336	803	940	1014
AT1G05873	ncRNA [Source:NCBI gene (formerly Entrezgene);Acc:28716392]	AT1G05873	lncRNA	28716392	0	0	0	0	0	0	0	0	0	0	0	0	0	0	0	0	0	0	0	0	0	0	0	0
AT1G05880	RING/U-box superfamily protein [Source:NCBI gene (formerly Entrezgene);Acc:837098]	ARI12	protein_coding	837098	3.96446	0	4.20447	0	1.11517	2.7585	0.881759	0	1.02723	3.7241	5.33906	0	4	0	4	0	1	3	1	0	1	4	5	0
AT1G05887	ncRNA [Source:NCBI gene (formerly Entrezgene);Acc:28716393]	AT1G05887	lncRNA	28716393	0	0	0	0	0	0	0	0	0	0	0	0	0	0	0	0	0	0	0	0	0	0	0	0
AT1G05890	RING/U-box superfamily protein [Source:NCBI gene (formerly Entrezgene);Acc:837099]	ARI5	protein_coding	837099	4440.2	4020.29	5821.09	5921.28	5868.05	5364.37	8686.2	6342.25	5573.72	5815.18	6135.64	5584.77	4480	4289	5538	6077	5262	5834	9851	5535	5426	6246	5746	5870
AT1G05893	ncRNA [Source:NCBI gene (formerly Entrezgene);Acc:28716394]	AT1G05893	lncRNA	28716394	0	0	0	0	0	0	0	0	0	0	0	1.90282	0	0	0	0	0	0	0	0	0	0	0	2
AT1G05894		AT1G05894	protein_coding	3766662	14.8667	24.371	28.3802	22.4106	32.3401	43.2166	9.69935	11.4584	29.7895	40.9651	28.8309	21.8824	15	26	27	23	29	47	11	10	29	44	27	23
AT1G05897	ncRNA [Source:NCBI gene (formerly Entrezgene);Acc:28716395]	AT1G05897	lncRNA	28716395	0	0	0	0	0	0	0	0	0	0	0	0	0	0	0	0	0	0	0	0	0	0	0	0
AT1G05900	endonuclease III 2 [Source:NCBI gene (formerly Entrezgene);Acc:837100]	NTH2	protein_coding	837100	192.276	232.462	179.741	233.85	237.532	245.507	297.153	245.211	253.725	215.998	221.037	234.047	194	248	171	240	213	267	337	214	247	232	207	246
AT1G05903	ncRNA [Source:NCBI gene (formerly Entrezgene);Acc:28716396]	AT1G05903	lncRNA	28716396	0	0	0	0	0	0	0	0	0	0	0	0	0	0	0	0	0	0	0	0	0	0	0	0
AT1G05907	ncRNA [Source:NCBI gene (formerly Entrezgene);Acc:28716397]	AT1G05907	snoRNA	28716397	0	0	0	0	0	0	0.881759	0	0	0	0	0	0	0	0	0	0	0	1	0	0	0	0	0
AT1G05910	cell division cycle protein 48-related / CDC48-like protein [Source:NCBI gene (formerly Entrezgene);Acc:837101]	AT1G05910	protein_coding	837101	1506.5	1625.36	1228.76	1394.33	1508.83	1430.74	1142.76	1337.2	1383.67	1316.47	1080.62	1040.84	1520	1734	1169	1431	1353	1556	1296	1167	1347	1414	1012	1094
AT1G05913	ncRNA [Source:NCBI gene (formerly Entrezgene);Acc:28716398]	AT1G05913	lncRNA	28716398	0	0	0	0	0	0	0	0	0	0	0	0	0	0	0	0	0	0	0	0	0	0	0	0
AT1G05917	ncRNA [Source:NCBI gene (formerly Entrezgene);Acc:28716399]	AT1G05917	snoRNA	28716399	0	0	0	0	0	0	0	0	0	0	0	0	0	0	0	0	0	0	0	0	0	0	0	0
AT1G05920	B3 domain protein (DUF313) [Source:NCBI gene (formerly Entrezgene);Acc:837102]	AT1G05920	protein_coding	837102	0	0	0	0	0	0	0	0	0	0	0	0	0	0	0	0	0	0	0	0	0	0	0	0
AT1G05927	ncRNA [Source:NCBI gene (formerly Entrezgene);Acc:28716400]	AT1G05927	lncRNA	28716400	0	0	0	0	0	0	0	0	0	0	0	0	0	0	0	0	0	0	0	0	0	0	0	0
AT1G05930	B3 domain protein (DUF313) [Source:NCBI gene (formerly Entrezgene);Acc:837103]	AT1G05930	protein_coding	837103	0	0	0	0	0	0.919502	0	0	0	0	0	0	0	0	0	0	0	1	0	0	0	0	0	0
AT1G05933	ncRNA [Source:NCBI gene (formerly Entrezgene);Acc:28716401]	AT1G05933	lncRNA	28716401	0.991116	2.81204	1.05112	2.92312	10.0366	11.034	0.881759	1.14584	0	6.51717	7.47468	1.90282	1	3	1	3	9	12	1	1	0	7	7	2
AT1G05937	ncRNA [Source:NCBI gene (formerly Entrezgene);Acc:28716402]	AT1G05937	lncRNA	28716402	1.98223	6.56144	5.25559	3.8975	2.23035	2.7585	3.52703	4.58338	8.2178	4.65512	3.20343	11.4169	2	7	5	4	2	3	4	4	8	5	3	12
AT1G05940	cationic amino acid transporter 9 [Source:NCBI gene (formerly Entrezgene);Acc:837104]	CAT9	protein_coding	837104	1059.5	908.29	1056.37	1084.48	1011.46	956.282	870.296	811.258	798.154	1032.51	1110.52	1013.25	1069	969	1005	1113	907	1040	987	708	777	1109	1040	1065
AT1G05943	ncRNA [Source:NCBI gene (formerly Entrezgene);Acc:28716403]	AT1G05943	lncRNA	28716403	0	0	0	0	0	0	0	0	0	0	0	0	0	0	0	0	0	0	0	0	0	0	0	0
AT1G05947	ncRNA [Source:NCBI gene (formerly Entrezgene);Acc:28716404]	AT1G05947	lncRNA	28716404	0	0	0	0	0	0	0	0	0	0	0	0	0	0	0	0	0	0	0	0	0	0	0	0
AT1G05950		AT1G05950	protein_coding	837105	222.01	182.783	176.588	189.029	165.046	264.816	662.201	796.362	853.624	241.135	198.613	215.018	224	195	168	194	148	288	751	695	831	259	186	226
AT1G05953	ncRNA [Source:NCBI gene (formerly Entrezgene);Acc:28716405]	AT1G05953	lncRNA	28716405	0	0	0	0	0	0	0	0	0	0	0	0	0	0	0	0	0	0	0	0	0	0	0	0
AT1G05957	ncRNA [Source:NCBI gene (formerly Entrezgene);Acc:28716406]	AT1G05957	lncRNA	28716406	0	0	0	0	0	0	0	0	0	0	0	0	0	0	0	0	0	0	0	0	0	0	0	0
AT1G05960	ARM repeat superfamily protein [Source:NCBI gene (formerly Entrezgene);Acc:837106]	AT1G05960	protein_coding	837106	1845.46	2861.72	2246.24	2597.68	2955.21	2239.91	3170.8	3152.22	2842.33	2394.59	1736.26	1688.75	1862	3053	2137	2666	2650	2436	3596	2751	2767	2572	1626	1775
AT1G05963	ncRNA [Source:NCBI gene (formerly Entrezgene);Acc:28716407]	AT1G05963	lncRNA	28716407	0	0	0	0	0	0	0	0	0	0	0	0	0	0	0	0	0	0	0	0	0	0	0	0
AT1G05967	ncRNA [Source:NCBI gene (formerly Entrezgene);Acc:28716408]	AT1G05967	lncRNA	28716408	0	0	0	0	0	0	0	0	0	0	0	0	0	0	0	0	0	0	0	0	0	0	0	0
AT1G05970	RNA-binding (RRM/RBD/RNP motifs) family protein [Source:NCBI gene (formerly Entrezgene);Acc:837107]	AT1G05970	protein_coding	837107	104.067	110.607	134.543	133.489	112.633	122.294	171.061	163.856	164.356	123.826	120.663	148.42	105	118	128	137	101	133	194	143	160	133	113	156
AT1G05973	ncRNA [Source:NCBI gene (formerly Entrezgene);Acc:28716409]	AT1G05973	lncRNA	28716409	0	0	0	0	0	0	0	0	0	0	0	0	0	0	0	0	0	0	0	0	0	0	0	0
AT1G05977	ncRNA [Source:NCBI gene (formerly Entrezgene);Acc:28716410]	AT1G05977	lncRNA	28716410	3.96446	6.56144	5.25559	11.6925	10.0366	6.43651	2.64528	3.43753	8.2178	8.37922	2.13562	6.65986	4	7	5	12	9	7	3	3	8	9	2	7
AT1G05980			tRNA		0	0	0	0	0	0	0	0	0	0	0	0	0	0	0	0	0	0	0	0	0	0	0	0
AT1G05983	ncRNA [Source:NCBI gene (formerly Entrezgene);Acc:28716411]	AT1G05983	lncRNA	28716411	0	0	0	0	0	0.919502	0	0	0	0	0	0	0	0	0	0	0	1	0	0	0	0	0	0
AT1G05987	ncRNA [Source:NCBI gene (formerly Entrezgene);Acc:28716412]	AT1G05987	lncRNA	28716412	0	0.937348	1.05112	1.94875	0	1.839	0.881759	1.14584	3.08168	0	0	0.951409	0	1	1	2	0	2	1	1	3	0	0	1
AT1G05990	EF hand calcium-binding protein family [Source:NCBI gene (formerly Entrezgene);Acc:837108]	AT1G05990	protein_coding	837108	0	0	0	0.974375	0	0	0	0	0	0	1.06781	0	0	0	0	1	0	0	0	0	0	0	1	0
AT1G05993	ncRNA [Source:NCBI gene (formerly Entrezgene);Acc:28716413]	AT1G05993	snoRNA	28716413	0	0	0	0	0	0	0	0	0	0	0	0.951409	0	0	0	0	0	0	0	0	0	0	0	1
AT1G05997	ncRNA [Source:NCBI gene (formerly Entrezgene);Acc:28716414]	AT1G05997	snoRNA	28716414	0	0	0	0	0	0	0	0	0	0	0	0	0	0	0	0	0	0	0	0	0	0	0	0
AT1G06000	UDP-Glycosyltransferase superfamily protein [Source:NCBI gene (formerly Entrezgene);Acc:837109]	AT1G06000	protein_coding	837109	0	0	0	0	0	0	0	0	0	0	0	0	0	0	0	0	0	0	0	0	0	0	0	0
AT1G06002	ncRNA [Source:NCBI gene (formerly Entrezgene);Acc:10723079]	AT1G06002	lncRNA	10723079	0	0	0	0	0	0	0	0	0	0	0	0	0	0	0	0	0	0	0	0	0	0	0	0
AT1G06003	ncRNA [Source:NCBI gene (formerly Entrezgene);Acc:28716415]	AT1G06003	lncRNA	28716415	0	0	0	0	0	0	0	0	0	0	0	0	0	0	0	0	0	0	0	0	0	0	0	0
AT1G06007	ncRNA [Source:NCBI gene (formerly Entrezgene);Acc:28716416]	AT1G06007	lncRNA	28716416	0	0	0	0	0	0	0	0	0	0	0	0	0	0	0	0	0	0	0	0	0	0	0	0
AT1G06010	basic leucine zipper/W2 domain protein [Source:NCBI gene (formerly Entrezgene);Acc:837110]	AT1G06010	protein_coding	837110	195.25	280.267	254.371	206.567	228.611	217.002	220.44	237.19	235.235	183.412	198.613	207.407	197	299	242	212	205	236	250	207	229	197	186	218
AT1G06013	ncRNA [Source:NCBI gene (formerly Entrezgene);Acc:28716417]	AT1G06013	lncRNA	28716417	0	0	0	0	0	0	0	0	0	0	0	0	0	0	0	0	0	0	0	0	0	0	0	0
AT1G06017	ncRNA [Source:NCBI gene (formerly Entrezgene);Acc:28716418]	AT1G06017	lncRNA	28716418	0.991116	0	0	0	0	1.839	1.76352	0	0	0	0	0	1	0	0	0	0	2	2	0	0	0	0	0
AT1G06020	pfkB-like carbohydrate kinase family protein [Source:NCBI gene (formerly Entrezgene);Acc:837111]	AT1G06020	protein_coding	837111	10.9023	23.4337	32.5847	19.4875	34.5704	24.8265	17.6352	9.16676	16.4356	23.2756	23.4918	20.931	11	25	31	20	31	27	20	8	16	25	22	22
AT1G06023	ncRNA [Source:NCBI gene (formerly Entrezgene);Acc:28716419]	AT1G06023	lncRNA	28716419	0	0	0	0	0	0	0	0	0	0	0	0	0	0	0	0	0	0	0	0	0	0	0	0
AT1G06027	ncRNA [Source:NCBI gene (formerly Entrezgene);Acc:28716420]	AT1G06027	lncRNA	28716420	3.96446	2.81204	0	0.974375	0	0	0	1.14584	1.02723	0	1.06781	0.951409	4	3	0	1	0	0	0	1	1	0	1	1
AT1G06030	pfkB-like carbohydrate kinase family protein [Source:NCBI gene (formerly Entrezgene);Acc:837112]	AT1G06030	protein_coding	837112	5.94669	0.937348	1.05112	0.974375	3.34552	6.43651	0	2.29169	0	0	1.06781	2.85423	6	1	1	1	3	7	0	2	0	0	1	3
AT1G06033	ncRNA [Source:NCBI gene (formerly Entrezgene);Acc:28716421]	AT1G06033	snoRNA	28716421	14.8667	14.0602	13.6645	8.76937	11.1517	14.712	7.93583	16.0418	13.3539	7.44819	6.40687	5.70845	15	15	13	9	10	16	9	14	13	8	6	6
AT1G06037	ncRNA [Source:NCBI gene (formerly Entrezgene);Acc:28716422]	AT1G06037	lncRNA	28716422	0.991116	14.9976	1.05112	3.8975	5.57587	15.6315	0	0	0	5.58614	1.06781	0.951409	1	16	1	4	5	17	0	0	0	6	1	1
AT1G06040	B-box zinc finger family protein [Source:NCBI gene (formerly Entrezgene);Acc:837113]	STO	protein_coding	837113	1355.85	1386.34	1666.02	2057.88	1928.14	2118.53	1857.87	1897.52	1713.41	2103.18	2147.37	2106.42	1368	1479	1585	2112	1729	2304	2107	1656	1668	2259	2011	2214
AT1G06043	ncRNA [Source:NCBI gene (formerly Entrezgene);Acc:28716423]	AT1G06043	lncRNA	28716423	0	0	0	0	0	0	0	0	0	0	0	0	0	0	0	0	0	0	0	0	0	0	0	0
AT1G06045		AT1G06045	protein_coding	28716424	0	0	0	0	0	0	0	0	0	0	0	0	0	0	0	0	0	0	0	0	0	0	0	0
AT1G06047	ncRNA [Source:NCBI gene (formerly Entrezgene);Acc:28716425]	AT1G06047	lncRNA	28716425	0	0	0	0	0	0	0	0	0	0	0	0	0	0	0	0	0	0	0	0	0	0	0	0
AT1G06050	ENHANCED DISEASE RESISTANCE-like protein (DUF1336) [Source:NCBI gene (formerly Entrezgene);Acc:837114]	AT1G06050	protein_coding	837114	125.872	164.036	160.821	121.797	147.203	150.798	72.3042	89.3759	107.859	125.688	153.765	154.128	127	175	153	125	132	164	82	78	105	135	144	162
AT1G06053	ncRNA [Source:NCBI gene (formerly Entrezgene);Acc:28716426]	AT1G06053	lncRNA	28716426	0	0	0	0	0	0	0	0	0	0	0	0	0	0	0	0	0	0	0	0	0	0	0	0
AT1G06057	ncRNA [Source:NCBI gene (formerly Entrezgene);Acc:28716427]	AT1G06057	lncRNA	28716427	0	0	0	0	0	0	0	0	0	0	0	0	0	0	0	0	0	0	0	0	0	0	0	0
AT1G06060	LisH and RanBPM domains containing protein [Source:NCBI gene (formerly Entrezgene);Acc:837115]	AT1G06060	protein_coding	837115	501.505	424.619	540.275	464.777	486.216	502.048	549.336	513.338	474.578	486.926	497.6	498.538	506	453	514	477	436	546	623	448	462	523	466	524
AT1G06063	ncRNA [Source:NCBI gene (formerly Entrezgene);Acc:28716428]	AT1G06063	lncRNA	28716428	0	0	0	0	0	0	0	0	0	0	0	0	0	0	0	0	0	0	0	0	0	0	0	0
AT1G06067	ncRNA [Source:NCBI gene (formerly Entrezgene);Acc:28716429]	AT1G06067	lncRNA	28716429	0	0	0	0	0	0	0	0	0	0	0	0	0	0	0	0	0	0	0	0	0	0	0	0
AT1G06070	Basic-leucine zipper (bZIP) transcription factor family protein [Source:NCBI gene (formerly Entrezgene);Acc:837116]	AT1G06070	protein_coding	837116	602.598	581.156	567.604	626.523	625.613	652.846	719.515	650.84	673.86	574.442	479.447	509.955	608	620	540	643	561	710	816	568	656	617	449	536
AT1G06073	ncRNA [Source:NCBI gene (formerly Entrezgene);Acc:28716430]	AT1G06073	lncRNA	28716430	0	0	0	0	0	0	0	1.14584	0	0	3.20343	0	0	0	0	0	0	0	0	1	0	0	3	0
AT1G06080	delta 9 desaturase 1 [Source:NCBI gene (formerly Entrezgene);Acc:837117]	ADS1	protein_coding	837117	0.991116	2.81204	0	0.974375	12.2669	0	1.76352	0	1.02723	2.79307	0	8.56268	1	3	0	1	11	0	2	0	1	3	0	9
AT1G06083	ncRNA [Source:NCBI gene (formerly Entrezgene);Acc:28716431]	AT1G06083	lncRNA	28716431	2.97335	4.68674	1.05112	1.94875	5.57587	10.1145	0	1.14584	1.02723	1.86205	4.27124	1.90282	3	5	1	2	5	11	0	1	1	2	4	2
AT1G06087	ncRNA [Source:NCBI gene (formerly Entrezgene);Acc:28716432]	AT1G06087	snoRNA	28716432	4.95558	11.2482	3.15336	6.82062	3.34552	4.59751	0	0	2.05445	0.931024	1.06781	2.85423	5	12	3	7	3	5	0	0	2	1	1	3
AT1G06090	Fatty acid desaturase family protein [Source:NCBI gene (formerly Entrezgene);Acc:837118]	AT1G06090	protein_coding	837118	368.695	531.476	515.048	248.466	425.997	427.568	7.05407	2.29169	4.1089	339.824	209.291	173.156	372	567	490	255	382	465	8	2	4	365	196	182
AT1G06093	ncRNA [Source:NCBI gene (formerly Entrezgene);Acc:28716433]	AT1G06093	lncRNA	28716433	0	0	0	0	0	0	0	0	0	0	0	0	0	0	0	0	0	0	0	0	0	0	0	0
AT1G06097	ncRNA [Source:NCBI gene (formerly Entrezgene);Acc:28716434]	AT1G06097	lncRNA	28716434	0	0	0	0	0	0	0	0	0	0	0	0	0	0	0	0	0	0	0	0	0	0	0	0
AT1G06100	Fatty acid desaturase family protein [Source:NCBI gene (formerly Entrezgene);Acc:837119]	AT1G06100	protein_coding	837119	0	0	0	1.94875	0	1.839	0.881759	0	0	0.931024	0	0	0	0	0	2	0	2	1	0	0	1	0	0
AT1G06103	ncRNA [Source:NCBI gene (formerly Entrezgene);Acc:28716435]	AT1G06103	lncRNA	28716435	0	0	0	0	0	0	0	0	0	0	0	0	0	0	0	0	0	0	0	0	0	0	0	0
AT1G06110	SKP1/ASK-interacting protein 16 [Source:NCBI gene (formerly Entrezgene);Acc:837120]	SKIP16	protein_coding	837120	1484.69	1510.07	1946.67	1374.84	1261.26	1241.33	2207.92	1737.1	1623.02	1716.81	2213.57	1949.44	1498	1611	1852	1411	1131	1350	2504	1516	1580	1844	2073	2049
AT1G06113	ncRNA [Source:NCBI gene (formerly Entrezgene);Acc:28716436]	AT1G06113	lncRNA	28716436	3.96446	8.43613	4.20447	2.92312	2.23035	7.35601	0	0	0	2.79307	0	0.951409	4	9	4	3	2	8	0	0	0	3	0	1
AT1G06117	ncRNA [Source:NCBI gene (formerly Entrezgene);Acc:28716437]	AT1G06117	lncRNA	28716437	0	0	0	0	0	0	0	0	0	0	0	0	0	0	0	0	0	0	0	0	0	0	0	0
AT1G06120	Fatty acid desaturase family protein [Source:NCBI gene (formerly Entrezgene);Acc:837121]	AT1G06120	protein_coding	837121	0	0	0	0	0	0	0	0	0	0	0	0	0	0	0	0	0	0	0	0	0	0	0	0
AT1G06123	ncRNA [Source:NCBI gene (formerly Entrezgene);Acc:28716438]	AT1G06123	lncRNA	28716438	0	0	1.05112	0	0	0	0	0	0	0	0	0.951409	0	0	1	0	0	0	0	0	0	0	0	1
AT1G06127	ncRNA [Source:NCBI gene (formerly Entrezgene);Acc:28716439]	AT1G06127	lncRNA	28716439	0	0	0	0	0	0	0	0	1.02723	0	0	0	0	0	0	0	0	0	0	0	1	0	0	0
AT1G06130	glyoxalase 2-4 [Source:NCBI gene (formerly Entrezgene);Acc:837122]	GLX2-4	protein_coding	837122	942.551	832.365	949.16	901.297	956.82	918.582	1146.29	962.51	982.027	984.092	953.555	969.486	951	888	903	925	858	999	1300	840	956	1057	893	1019
AT1G06133	ncRNA [Source:NCBI gene (formerly Entrezgene);Acc:28716440]	AT1G06133	lncRNA	28716440	0	0	0	0	0	0	0	0	0	0	0	0	0	0	0	0	0	0	0	0	0	0	0	0
AT1G06135	transmembrane protein [Source:NCBI gene (formerly Entrezgene);Acc:2745743]	AT1G06135	protein_coding	2745743	0.991116	0	0	0.974375	0	0	0	0	0	0	0	0.951409	1	0	0	1	0	0	0	0	0	0	0	1
AT1G06137	transmembrane protein [Source:NCBI gene (formerly Entrezgene);Acc:6240721]	AT1G06137	protein_coding	6240721	0	0	0	0	0	0	0	0	0	0	4.27124	0	0	0	0	0	0	0	0	0	0	0	4	0
AT1G06140	Pentatricopeptide repeat (PPR) superfamily protein [Source:NCBI gene (formerly Entrezgene);Acc:837123]	MEF3	protein_coding	837123	55.5025	51.5541	21.0224	53.5906	55.7587	52.4116	47.615	43.5421	39.0346	49.3443	49.1193	46.619	56	55	20	55	50	57	54	38	38	53	46	49
AT1G06143	basic helix loop helix DNA-binding superfamily protein [Source:NCBI gene (formerly Entrezgene);Acc:28716441]	AT1G06143	protein_coding	28716441	35.6802	49.6794	33.6358	38.975	34.5704	46.8946	40.5609	49.2713	22.599	26.9997	54.4584	30.4451	36	53	32	40	31	51	46	43	22	29	51	32
AT1G06147	ncRNA [Source:NCBI gene (formerly Entrezgene);Acc:28716442]	AT1G06147	lncRNA	28716442	0	0	0	0	0	0	0	0	0	0	0	0	0	0	0	0	0	0	0	0	0	0	0	0
AT1G06148		AT1G06148	protein_coding	5007666	89.2004	64.677	54.6582	48.7187	74.7167	54.2506	662.201	402.192	347.202	112.654	95.0352	48.5219	90	69	52	50	67	59	751	351	338	121	89	51
AT1G06150	basic helix loop helix (bHLH) DNA-binding superfamily protein [Source:NCBI gene (formerly Entrezgene);Acc:6241227]	EMB1444	protein_coding	6241227	2426.25	2596.45	2871.66	4360.33	4367.02	4081.67	11060.8	8868.84	9453.55	3342.38	2673.8	2389.94	2448	2770	2732	4475	3916	4439	12544	7740	9203	3590	2504	2512
AT1G06153	ncRNA [Source:NCBI gene (formerly Entrezgene);Acc:28716443]	AT1G06153	lncRNA	28716443	0	0	0	0	0	0	0	0	0	0	0	0	0	0	0	0	0	0	0	0	0	0	0	0
AT1G06157	ncRNA [Source:NCBI gene (formerly Entrezgene);Acc:28716444]	AT1G06157	lncRNA	28716444	0.991116	0	0	0.974375	0	0.919502	0	0	0	0	0	0	1	0	0	1	0	1	0	0	0	0	0	0
AT1G06160	octadecanoid-responsive AP2/ERF 59 [Source:NCBI gene (formerly Entrezgene);Acc:837125]	ORA59	protein_coding	837125	358.784	325.26	821.975	722.986	562.048	171.947	38.7974	16.0418	15.4084	2322.9	437.803	446.211	362	347	782	742	504	187	44	14	15	2495	410	469
AT1G06163	ncRNA [Source:NCBI gene (formerly Entrezgene);Acc:28716445]	AT1G06163	lncRNA	28716445	0	0	0	0.974375	6.69105	0	1.76352	0	0	4.65512	0	5.70845	0	0	0	1	6	0	2	0	0	5	0	6
AT1G06170	basic helix-loop-helix (bHLH) DNA-binding superfamily protein [Source:NCBI gene (formerly Entrezgene);Acc:837126]	AT1G06170	protein_coding	837126	18.8312	19.6843	22.0735	27.2825	11.1517	22.068	13.2264	16.0418	6.16335	22.3446	9.6103	16.174	19	21	21	28	10	24	15	14	6	24	9	17
AT1G06173	ncRNA [Source:NCBI gene (formerly Entrezgene);Acc:28716446]	AT1G06173	lncRNA	28716446	0.991116	1.8747	5.25559	0	5.57587	3.67801	1.76352	1.14584	2.05445	0	4.27124	0.951409	1	2	5	0	5	4	2	1	2	0	4	1
AT1G06177	ncRNA [Source:NCBI gene (formerly Entrezgene);Acc:28716447]	AT1G06177	lncRNA	28716447	0	0	0	0	0	0	0	0	0	0	0	0	0	0	0	0	0	0	0	0	0	0	0	0
AT1G06180	myb domain protein 13 [Source:NCBI gene (formerly Entrezgene);Acc:837127]	MYB13	protein_coding	837127	1007.96	1101.38	853.508	523.239	691.408	382.513	162.244	215.419	280.432	1131.19	454.888	706.897	1017	1175	812	537	620	416	184	188	273	1215	426	743
AT1G06187	ncRNA [Source:NCBI gene (formerly Entrezgene);Acc:28716448]	AT1G06187	lncRNA	28716448	0	0	0	0	0	0	0	0	0	0	0	0	0	0	0	0	0	0	0	0	0	0	0	0
AT1G06190	Rho termination factor [Source:NCBI gene (formerly Entrezgene);Acc:837128]	RHON1	protein_coding	837128	421.224	416.183	395.221	390.724	395.887	397.225	402.082	336.878	413.972	391.961	320.343	341.556	425	444	376	401	355	432	456	294	403	421	300	359
AT1G06197	ncRNA [Source:NCBI gene (formerly Entrezgene);Acc:28716449]	AT1G06197	lncRNA	28716449	0	0	0	0	0	0	0	0	0	0	0	0	0	0	0	0	0	0	0	0	0	0	0	0
AT1G06200	Peptidase S24/S26A/S26B/S26C family protein [Source:NCBI gene (formerly Entrezgene);Acc:837129]	AT1G06200	protein_coding	837129	1202.22	1341.35	1424.27	1294.94	1313.68	1304.77	1167.45	1002.61	991.272	1289.47	1198.08	1397.62	1213	1431	1355	1329	1178	1419	1324	875	965	1385	1122	1469
AT1G06203	ncRNA [Source:NCBI gene (formerly Entrezgene);Acc:28716450]	AT1G06203	lncRNA	28716450	0	0	0	0	0	0	0	0	0	0	0	0	0	0	0	0	0	0	0	0	0	0	0	0
AT1G06207	ncRNA [Source:NCBI gene (formerly Entrezgene);Acc:28716451]	AT1G06207	lncRNA	28716451	0	0	0	0	0	0	0	0	0	0.931024	0	0	0	0	0	0	0	0	0	0	0	1	0	0
AT1G06210	ENTH/VHS/GAT family protein [Source:NCBI gene (formerly Entrezgene);Acc:837130]	AT1G06210	protein_coding	837130	691.799	526.79	588.626	513.495	549.781	557.218	454.987	446.879	518.749	610.752	778.434	643.152	698	562	560	527	493	606	516	390	505	656	729	676
AT1G06213	ncRNA [Source:NCBI gene (formerly Entrezgene);Acc:28716452]	AT1G06213	lncRNA	28716452	0	0	0	0	0	0	0	0	0	0	0	0	0	0	0	0	0	0	0	0	0	0	0	0
AT1G06217	ncRNA [Source:NCBI gene (formerly Entrezgene);Acc:28716453]	AT1G06217	lncRNA	28716453	0	0.937348	0	0	3.34552	0.919502	0	0	0	0	0	0	0	1	0	0	3	1	0	0	0	0	0	0
AT1G06220	Ribosomal protein S5/Elongation factor G/III/V family protein [Source:NCBI gene (formerly Entrezgene);Acc:837131]	MEE5	protein_coding	837131	2008.99	1762.21	1832.1	2300.5	2183.51	2316.22	2588.84	2557.53	2553.68	1759.64	1706.36	1697.31	2027	1880	1743	2361	1958	2519	2936	2232	2486	1890	1598	1784
AT1G06225	CLAVATA3/ESR-RELATED 3 [Source:NCBI gene (formerly Entrezgene);Acc:837132]	CLE3	protein_coding	837132	0	0	0	0	0	0	0	0	0	0	0	1.90282	0	0	0	0	0	0	0	0	0	0	0	2
AT1G06227	ncRNA [Source:NCBI gene (formerly Entrezgene);Acc:28716454]	AT1G06227	lncRNA	28716454	0	0	0	0	0	0	0	0	0	0	0	0	0	0	0	0	0	0	0	0	0	0	0	0
AT1G06230	global transcription factor group E4 [Source:NCBI gene (formerly Entrezgene);Acc:837133]	GTE4	protein_coding	837133	2686.91	2331.18	2843.28	3413.23	3218.39	3354.34	3951.16	3317.22	3222.41	2666.45	3003.75	2803.8	2711	2487	2705	3503	2886	3648	4481	2895	3137	2864	2813	2947
AT1G06233	ncRNA [Source:NCBI gene (formerly Entrezgene);Acc:28716455]	AT1G06233	snoRNA	28716455	0	0	0	0	0	0	0	0	0	0	0	0	0	0	0	0	0	0	0	0	0	0	0	0
AT1G06237	ncRNA [Source:NCBI gene (formerly Entrezgene);Acc:28716456]	AT1G06237	snoRNA	28716456	0	0	0	0	0	0	0	0	0	0	0	0	0	0	0	0	0	0	0	0	0	0	0	0
AT1G06240	diiron containing four-helix bundle family ferritin protein, putative (Protein of unknown function DUF455) [Source:NCBI gene (formerly Entrezgene);Acc:837134]	AT1G06240	protein_coding	837134	122.898	125.605	126.134	195.849	156.124	126.891	251.301	202.815	213.663	109.861	113.188	124.635	124	134	120	201	140	138	285	177	208	118	106	131
AT1G06243	ncRNA [Source:NCBI gene (formerly Entrezgene);Acc:28716457]	AT1G06243	snoRNA	28716457	0	0	0	0	0	0	0	0	0	0	0	0	0	0	0	0	0	0	0	0	0	0	0	0
AT1G06247	ncRNA [Source:NCBI gene (formerly Entrezgene);Acc:28716458]	AT1G06247	snoRNA	28716458	0	0	0	0	0	0	0	0	0	0	0	0	0	0	0	0	0	0	0	0	0	0	0	0
AT1G06250	alpha/beta-Hydrolases superfamily protein [Source:NCBI gene (formerly Entrezgene);Acc:837135]	AT1G06250	protein_coding	837135	44.6002	59.9903	50.4537	86.7194	108.172	110.34	157.835	107.709	103.75	56.7925	56.594	39.9592	45	64	48	89	97	120	179	94	101	61	53	42
AT1G06253	ncRNA [Source:NCBI gene (formerly Entrezgene);Acc:28716459]	AT1G06253	snoRNA	28716459	0	0	0	0	0	0	0	0	0	0	0	0	0	0	0	0	0	0	0	0	0	0	0	0
AT1G06257	ncRNA [Source:NCBI gene (formerly Entrezgene);Acc:28716460]	AT1G06257	lncRNA	28716460	0	0	0	0	0	0	0	0	0	0	0	0	0	0	0	0	0	0	0	0	0	0	0	0
AT1G06260	Cysteine proteinases superfamily protein [Source:NCBI gene (formerly Entrezgene);Acc:837137]	AT1G06260	protein_coding	837137	0	0	0	0	0	0	0	0	0	0	0	0	0	0	0	0	0	0	0	0	0	0	0	0
AT1G06263	ncRNA [Source:NCBI gene (formerly Entrezgene);Acc:28716461]	AT1G06263	snoRNA	28716461	0	0	0	0	0	0	0	0	0	0	0	0	0	0	0	0	0	0	0	0	0	0	0	0
AT1G06265	ncRNA [Source:NCBI gene (formerly Entrezgene);Acc:5007667]	AT1G06265	lncRNA	5007667	180.383	284.016	183.946	196.824	265.412	274.011	294.507	176.46	178.737	242.997	296.852	221.678	182	303	175	202	238	298	334	154	174	261	278	233
AT1G06267	ncRNA [Source:NCBI gene (formerly Entrezgene);Acc:28716462]	AT1G06267	snoRNA	28716462	0	0	0	0	0	0	0	0	0	0	0	0	0	0	0	0	0	0	0	0	0	0	0	0
AT1G06270	Pentatricopeptide repeat (PPR) superfamily protein [Source:NCBI gene (formerly Entrezgene);Acc:837138]	AT1G06270	protein_coding	837138	218.045	217.465	214.428	309.851	337.898	331.94	334.187	275.003	271.187	184.343	238.122	203.602	220	232	204	318	303	361	379	240	264	198	223	214
AT1G06273	ncRNA [Source:NCBI gene (formerly Entrezgene);Acc:28716463]	AT1G06273	snoRNA	28716463	0	0	0	0.974375	0	0	0.881759	0	0	1.86205	0	0	0	0	0	1	0	0	1	0	0	2	0	0
AT1G06277	ncRNA [Source:NCBI gene (formerly Entrezgene);Acc:28716464]	AT1G06277	snoRNA	28716464	0	0	0	0	0	0	0	0	0	0	0	0	0	0	0	0	0	0	0	0	0	0	0	0
AT1G06280	LOB domain-containing protein 2 [Source:NCBI gene (formerly Entrezgene);Acc:837139]	LBD2	protein_coding	837139	0	0	0	0	0	0	0	0	0	0	0	0	0	0	0	0	0	0	0	0	0	0	0	0
AT1G06283	ncRNA [Source:NCBI gene (formerly Entrezgene);Acc:28716465]	AT1G06283	snoRNA	28716465	13.8756	35.6192	15.7668	22.4106	24.5338	50.5726	4.40879	10.3126	22.599	12.1033	8.54249	15.2225	14	38	15	23	22	55	5	9	22	13	8	16
AT1G06287	ncRNA [Source:NCBI gene (formerly Entrezgene);Acc:28716466]	AT1G06287	lncRNA	28716466	0	0.937348	0	0	0	0	0	0	0	0	0	0.951409	0	1	0	0	0	0	0	0	0	0	0	1
AT1G06290	acyl-CoA oxidase 3 [Source:NCBI gene (formerly Entrezgene);Acc:837140]	ACX3	protein_coding	837140	655.127	654.269	605.444	530.06	486.216	416.534	412.663	504.172	540.32	571.649	717.569	605.096	661	698	576	544	436	453	468	440	526	614	672	636
AT1G06293	ncRNA [Source:NCBI gene (formerly Entrezgene);Acc:28716467]	AT1G06293	lncRNA	28716467	0	0	0	0	0	0	2.64528	0	0	0	0	0	0	0	0	0	0	0	3	0	0	0	0	0
AT1G06297	ncRNA [Source:NCBI gene (formerly Entrezgene);Acc:28716469]	AT1G06297	lncRNA	28716469	0	0	0	0	0	0	0	0	0	0	0	0	0	0	0	0	0	0	0	0	0	0	0	0
AT1G06303	ncRNA [Source:NCBI gene (formerly Entrezgene);Acc:28716469]	AT1G06297	lncRNA	28716469	0	0	0	0	0	0	0	0	0	0	0	0	0	0	0	0	0	0	0	0	0	0	0	0
AT1G06307	ncRNA [Source:NCBI gene (formerly Entrezgene);Acc:28716470]	AT1G06307	lncRNA	28716470	0	0	0	0	0	0	0	0	0	0	0	0	0	0	0	0	0	0	0	0	0	0	0	0
AT1G06310	acyl-CoA oxidase 6 [Source:NCBI gene (formerly Entrezgene);Acc:837141]	ACX6	protein_coding	837141	0	0	0	0	0	0	0	0	0	0	0	0	0	0	0	0	0	0	0	0	0	0	0	0
AT1G06313	ncRNA [Source:NCBI gene (formerly Entrezgene);Acc:28716471]	AT1G06313	lncRNA	28716471	0	0	0	0	0	0	0	0	0	0	1.06781	0	0	0	0	0	0	0	0	0	0	0	1	0
AT1G06317	ncRNA [Source:NCBI gene (formerly Entrezgene);Acc:28716472]	AT1G06317	lncRNA	28716472	0	0	0	0	0	0	0	0	0	0	0	0	0	0	0	0	0	0	0	0	0	0	0	0
AT1G06320		AT1G06320	protein_coding	837143	0	0	0	0	0	0	0	0	0	0	0	0	0	0	0	0	0	0	0	0	0	0	0	0
AT1G06323	ncRNA [Source:NCBI gene (formerly Entrezgene);Acc:28716473]	AT1G06323	lncRNA	28716473	0	0	0	0	0	2.7585	0	0	1.02723	1.86205	0	0	0	0	0	0	0	3	0	0	1	2	0	0
AT1G06327	ncRNA [Source:NCBI gene (formerly Entrezgene);Acc:28716474]	AT1G06327	lncRNA	28716474	0	0	0	0	0	0	0	0	0	0	0	0	0	0	0	0	0	0	0	0	0	0	0	0
AT1G06330	Heavy metal transport/detoxification superfamily protein [Source:NCBI gene (formerly Entrezgene);Acc:837144]	AT1G06330	protein_coding	837144	0	0.937348	0	0	1.11517	0	0	0	0	0	0	0	0	1	0	0	1	0	0	0	0	0	0	0
AT1G06333	ncRNA [Source:NCBI gene (formerly Entrezgene);Acc:28716475]	AT1G06333	lncRNA	28716475	0	0	0	0	0	0	0	0	0	0	0	0	0	0	0	0	0	0	0	0	0	0	0	0
AT1G06337	ncRNA [Source:NCBI gene (formerly Entrezgene);Acc:28716476]	AT1G06337	lncRNA	28716476	0	0	0	0	0	0	0	0	0	0	0	0	0	0	0	0	0	0	0	0	0	0	0	0
AT1G06340	Plant Tudor-like protein [Source:NCBI gene (formerly Entrezgene);Acc:837145]	AT1G06340	protein_coding	837145	1.98223	0	0	0	0	0	0	0	0	0	0	1.90282	2	0	0	0	0	0	0	0	0	0	0	2
AT1G06343	ncRNA [Source:NCBI gene (formerly Entrezgene);Acc:28716477]	AT1G06343	lncRNA	28716477	0	0	0	0	0	0	0	0	0	0	0	0	0	0	0	0	0	0	0	0	0	0	0	0
AT1G06347	ncRNA [Source:NCBI gene (formerly Entrezgene);Acc:28716478]	AT1G06347	lncRNA	28716478	0.991116	0	0	0.974375	0	3.67801	0	0	0	1.86205	0	0	1	0	0	1	0	4	0	0	0	2	0	0
AT1G06350	Fatty acid desaturase family protein [Source:NCBI gene (formerly Entrezgene);Acc:837146]	ADS4	protein_coding	837146	0	0.937348	0	0	0	0	0	0	2.05445	2.79307	0	2.85423	0	1	0	0	0	0	0	0	2	3	0	3
AT1G06353	ncRNA [Source:NCBI gene (formerly Entrezgene);Acc:28716479]	AT1G06353	lncRNA	28716479	0	0	0	0	0	0	0	0	0	0	0	0	0	0	0	0	0	0	0	0	0	0	0	0
AT1G06357	ncRNA [Source:NCBI gene (formerly Entrezgene);Acc:28716480]	AT1G06357	lncRNA	28716480	0	0	0	0	0	0	0	0	0	0	0	0	0	0	0	0	0	0	0	0	0	0	0	0
AT1G06360	Fatty acid desaturase family protein [Source:NCBI gene (formerly Entrezgene);Acc:837147]	AT1G06360	protein_coding	837147	0	0	0	0	0	0	0	0	0	0	0	0	0	0	0	0	0	0	0	0	0	0	0	0
AT1G06363	ncRNA [Source:NCBI gene (formerly Entrezgene);Acc:28716481]	AT1G06363	lncRNA	28716481	0	0	0	0	0	0	0	0	0	0	0	0	0	0	0	0	0	0	0	0	0	0	0	0
AT1G06373	ncRNA [Source:NCBI gene (formerly Entrezgene);Acc:28716482]	AT1G06373	lncRNA	28716482	0	0	0	0	0	0	0	0	0	0	0	0	0	0	0	0	0	0	0	0	0	0	0	0
AT1G06377	ncRNA [Source:NCBI gene (formerly Entrezgene);Acc:28716483]	AT1G06377	lncRNA	28716483	0	0	0	1.94875	0	0	0	0	0	0	1.06781	0	0	0	0	2	0	0	0	0	0	0	1	0
AT1G06380	Ribosomal protein L1p/L10e family [Source:NCBI gene (formerly Entrezgene);Acc:837149]	AT1G06380	protein_coding	837149	222.01	319.636	224.939	244.568	291.061	301.596	205.45	222.294	260.915	228.101	192.206	212.164	224	341	214	251	261	328	233	194	254	245	180	223
AT1G06383	ncRNA [Source:NCBI gene (formerly Entrezgene);Acc:28716484]	AT1G06383	lncRNA	28716484	0	0	0	0	0	0	0	0	0	0	0	0	0	0	0	0	0	0	0	0	0	0	0	0
AT1G06387	ncRNA [Source:NCBI gene (formerly Entrezgene);Acc:28716485]	AT1G06387	lncRNA	28716485	0	0	0	0	0	0	0	0	0	0	0	0	0	0	0	0	0	0	0	0	0	0	0	0
AT1G06390	GSK3/SHAGGY-like protein kinase 1 [Source:NCBI gene (formerly Entrezgene);Acc:837150]	GSK1	protein_coding	837150	1444.06	1079.82	1458.95	1257.92	1206.62	1129.15	2322.55	1968.56	1862.36	1280.16	1168.19	1264.42	1457	1152	1388	1291	1082	1228	2634	1718	1813	1375	1094	1329
AT1G06393	ncRNA [Source:NCBI gene (formerly Entrezgene);Acc:28716486]	AT1G06393	lncRNA	28716486	0	0	0	0	0	0	0	0	0	0	0	0	0	0	0	0	0	0	0	0	0	0	0	0
AT1G06397	ncRNA [Source:NCBI gene (formerly Entrezgene);Acc:28716487]	AT1G06397	snoRNA	28716487	0	0	0	0	0	0	0	0	0	0	0	0	0	0	0	0	0	0	0	0	0	0	0	0
AT1G06400	Ras-related small GTP-binding family protein [Source:NCBI gene (formerly Entrezgene);Acc:837151]	ARA-2	protein_coding	837151	1081.31	1115.44	1294.98	1328.07	1321.48	1247.76	1089.85	1091.99	1033.39	1455.19	1501.34	1778.18	1091	1190	1232	1363	1185	1357	1236	953	1006	1563	1406	1869
AT1G06403	ncRNA [Source:NCBI gene (formerly Entrezgene);Acc:28716488]	AT1G06403	lncRNA	28716488	0	0	0	0	0	0	0	0	0	0	0	0	0	0	0	0	0	0	0	0	0	0	0	0
AT1G06407	ncRNA [Source:NCBI gene (formerly Entrezgene);Acc:28716489]	AT1G06407	lncRNA	28716489	0	0	0	0	0	0	0	0	0	0	0	0	0	0	0	0	0	0	0	0	0	0	0	0
AT1G06410	trehalose-phosphatase/synthase 7 [Source:NCBI gene (formerly Entrezgene);Acc:837152]	TPS7	protein_coding	837152	2751.34	2739.87	2528.99	2906.56	2892.76	2714.37	2877.18	3366.49	3123.79	2718.59	2763.5	2882.77	2776	2923	2406	2983	2594	2952	3263	2938	3041	2920	2588	3030
AT1G06413	ncRNA [Source:NCBI gene (formerly Entrezgene);Acc:28716490]	AT1G06413	lncRNA	28716490	0	0	0	0	0	0	0	0	0	0.931024	0	0.951409	0	0	0	0	0	0	0	0	0	1	0	1
AT1G06417	ncRNA [Source:NCBI gene (formerly Entrezgene);Acc:28716491]	AT1G06417	lncRNA	28716491	0	0	0	0	0	0	0	0	0	0	0	0	0	0	0	0	0	0	0	0	0	0	0	0
AT1G06420	DNA ligase-like protein [Source:NCBI gene (formerly Entrezgene);Acc:837153]	AT1G06420	protein_coding	837153	94.156	74.9878	47.3003	66.2575	65.7953	86.4331	238.957	350.629	321.521	51.2063	74.7468	59.9388	95	80	45	68	59	94	271	306	313	55	70	63
AT1G06423	ncRNA [Source:NCBI gene (formerly Entrezgene);Acc:28716492]	AT1G06423	lncRNA	28716492	0	0	0	0	0	0	0	0	0	0	0	0	0	0	0	0	0	0	0	0	0	0	0	0
AT1G06427	ncRNA [Source:NCBI gene (formerly Entrezgene);Acc:28716493]	AT1G06427	lncRNA	28716493	0	0	0	0	0	0	0	0	0	0	0	0	0	0	0	0	0	0	0	0	0	0	0	0
AT1G06430	FTSH protease 8 [Source:NCBI gene (formerly Entrezgene);Acc:837154]	FTSH8	protein_coding	837154	669.003	599.903	733.681	584.625	446.07	491.014	602.241	508.755	440.68	708.509	1013.35	1081.75	675	640	698	600	400	534	683	444	429	761	949	1137
AT1G06433	ncRNA [Source:NCBI gene (formerly Entrezgene);Acc:28716494]	AT1G06433	lncRNA	28716494	0	0	0	0	0	0	0	0	0	0	0	0	0	0	0	0	0	0	0	0	0	0	0	0
AT1G06437	ncRNA [Source:NCBI gene (formerly Entrezgene);Acc:28716495]	AT1G06437	lncRNA	28716495	0	0	0	0	0	0	0	0	0	0	0	0	0	0	0	0	0	0	0	0	0	0	0	0
AT1G06440	Ubiquitin carboxyl-terminal hydrolase family protein [Source:NCBI gene (formerly Entrezgene);Acc:837156]	AT1G06440	protein_coding	837156	66.4048	88.1107	77.7828	82.8219	93.6747	102.065	87.2941	74.4799	62.6607	67.9648	91.8318	74.2099	67	94	74	85	84	111	99	65	61	73	86	78
AT1G06443	ncRNA [Source:NCBI gene (formerly Entrezgene);Acc:28716496]	AT1G06443	lncRNA	28716496	0	0	0	0	0	0	0	0	0	0	0	0	0	0	0	0	0	0	0	0	0	0	0	0
AT1G06447	ncRNA [Source:NCBI gene (formerly Entrezgene);Acc:28716497]	AT1G06447	lncRNA	28716497	0	0	0	0	0	0	0	0	0	0	0	0	0	0	0	0	0	0	0	0	0	0	0	0
AT1G06450	Polynucleotidyl transferase, ribonuclease H-like superfamily protein [Source:NCBI gene (formerly Entrezgene);Acc:837157]	AT1G06450	protein_coding	837157	2.97335	1.8747	2.10224	1.94875	10.0366	0.919502	0	0	2.05445	1.86205	5.33906	1.90282	3	2	2	2	9	1	0	0	2	2	5	2
AT1G06453	ncRNA [Source:NCBI gene (formerly Entrezgene);Acc:28716498]	AT1G06453	snoRNA	28716498	0	0	0	0	0	0	0	0	0	0	0	0	0	0	0	0	0	0	0	0	0	0	0	0
AT1G06457	ncRNA [Source:NCBI gene (formerly Entrezgene);Acc:28716499]	AT1G06457	snoRNA	28716499	0	0	0	0	0	0.919502	0	0	0	0	0	0	0	0	0	0	0	1	0	0	0	0	0	0
AT1G06460	alpha-crystallin domain 32.1 [Source:NCBI gene (formerly Entrezgene);Acc:837158]	ACD32.1	protein_coding	837158	226.965	140.602	225.991	196.824	253.145	310.792	372.102	272.711	275.296	250.445	313.936	301.597	229	150	215	202	227	338	422	238	268	269	294	317
AT1G06463	ncRNA [Source:NCBI gene (formerly Entrezgene);Acc:28716500]	AT1G06463	snoRNA	28716500	0	0	0	0.974375	0	0	0	0	1.02723	0	0	1.90282	0	0	0	1	0	0	0	0	1	0	0	2
AT1G06467	ncRNA [Source:NCBI gene (formerly Entrezgene);Acc:28716501]	AT1G06467	snoRNA	28716501	0	0	0	0	0	0	0	0	0	0	0	0	0	0	0	0	0	0	0	0	0	0	0	0
AT1G06470	Nucleotide/sugar transporter family protein [Source:NCBI gene (formerly Entrezgene);Acc:837159]	AT1G06470	protein_coding	837159	1017.88	1048.89	608.598	590.471	582.121	630.778	427.653	520.214	567.028	698.268	712.23	593.679	1027	1119	579	606	522	686	485	454	552	750	667	624
AT1G06473	ncRNA [Source:NCBI gene (formerly Entrezgene);Acc:28716502]	AT1G06473	lncRNA	28716502	289.406	288.703	563.4	640.164	613.346	565.493	1484.88	1047.3	732.412	434.788	565.94	618.416	292	308	536	657	550	615	1684	914	713	467	530	650
AT1G06475	transmembrane protein [Source:NCBI gene (formerly Entrezgene);Acc:2745744]	AT1G06475	protein_coding	2745744	0	0	0	0	0	0	0	0	0	0	0	0	0	0	0	0	0	0	0	0	0	0	0	0
AT1G06480			tRNA		0	0	0	0	0	0	0	0	0	0	0	0	0	0	0	0	0	0	0	0	0	0	0	0
AT1G06483	ncRNA [Source:NCBI gene (formerly Entrezgene);Acc:28716503]	AT1G06483	lncRNA	28716503	0	2.81204	0	0	0	0	0	0	0	0.931024	1.06781	0	0	3	0	0	0	0	0	0	0	1	1	0
AT1G06487	ncRNA [Source:NCBI gene (formerly Entrezgene);Acc:28716504]	AT1G06487	lncRNA	28716504	0	0	0	0	0	0.919502	0	0	0	0	0	0	0	0	0	0	0	1	0	0	0	0	0	0
AT1G06490	glucan synthase-like 7 [Source:NCBI gene (formerly Entrezgene);Acc:837160]	CalS7	protein_coding	837160	1397.47	1541	1218.25	1078.63	1082.83	1041.8	444.406	358.649	621.471	1200.09	1160.71	880.053	1410	1644	1159	1107	971	1133	504	313	605	1289	1087	925
AT1G06493	ncRNA [Source:NCBI gene (formerly Entrezgene);Acc:28716505]	AT1G06493	lncRNA	28716505	0	0	0	0	0	0	0	0	0	0	0	0.951409	0	0	0	0	0	0	0	0	0	0	0	1
AT1G06497	ncRNA [Source:NCBI gene (formerly Entrezgene);Acc:28716506]	AT1G06497	lncRNA	28716506	0	0	0	0	0	1.839	0	0	0	0	0	0	0	0	0	0	0	2	0	0	0	0	0	0
AT1G06500		AT1G06500	protein_coding	837161	85.236	95.6095	75.6805	108.156	119.324	118.616	86.4124	101.98	126.349	78.206	81.1536	97.0437	86	102	72	111	107	129	98	89	123	84	76	102
AT1G06507	ncRNA [Source:NCBI gene (formerly Entrezgene);Acc:28716507]	AT1G06507	lncRNA	28716507	0	0	0	0	0	0	0	0	0	0	0	0	0	0	0	0	0	0	0	0	0	0	0	0
AT1G06510	forkhead-associated domain protein [Source:NCBI gene (formerly Entrezgene);Acc:837162]	AT1G06510	protein_coding	837162	121.907	157.474	155.566	148.105	143.858	144.362	229.257	177.606	197.227	131.274	138.815	176.962	123	168	148	152	129	157	260	155	192	141	130	186
AT1G06513	ncRNA [Source:NCBI gene (formerly Entrezgene);Acc:28716508]	AT1G06513	lncRNA	28716508	0	0	0	0	0	0	0	0	0	0	0	0	0	0	0	0	0	0	0	0	0	0	0	0
AT1G06515	transmembrane protein, putative (DUF3317) [Source:NCBI gene (formerly Entrezgene);Acc:5007668]	AT1G06515	protein_coding	5007668	16.849	24.371	17.869	17.5387	27.8794	38.6191	39.6791	26.3544	19.5173	19.5515	18.1528	10.4655	17	26	17	18	25	42	45	23	19	21	17	11
AT1G06517	ncRNA [Source:NCBI gene (formerly Entrezgene);Acc:28716509]	AT1G06517	lncRNA	28716509	0	0	1.05112	0	0	0	0	0	0	0	0	0	0	0	1	0	0	0	0	0	0	0	0	0
AT1G06520	glycerol-3-phosphate acyltransferase 1 [Source:NCBI gene (formerly Entrezgene);Acc:837163]	GPAT1	protein_coding	837163	128.845	74.0505	180.792	330.313	194.04	143.442	82.8853	160.418	172.574	138.723	181.528	189.33	130	79	172	339	174	156	94	140	168	149	170	199
AT1G06523	ath-MIR5648 [Source:miRBase;Acc:MI0019224]	ath-MIR5648	miRNA	28716510	0	0	0	0	0	0	0	0	0	0	0	0	0	0	0	0	0	0	0	0	0	0	0	0
AT1G06527	ncRNA [Source:NCBI gene (formerly Entrezgene);Acc:28716511]	AT1G06527	lncRNA	28716511	1.98223	0	0	0	2.23035	0.919502	0	0	0	2.79307	0	0	2	0	0	0	2	1	0	0	0	3	0	0
AT1G06530	Tropomyosin-like protein [Source:NCBI gene (formerly Entrezgene);Acc:837164]	PMD2	protein_coding	837164	0	0	0	0	0	0	0	0	0	0	0	0	0	0	0	0	0	0	0	0	0	0	0	0
AT1G06533	ncRNA [Source:NCBI gene (formerly Entrezgene);Acc:28716512]	AT1G06533	lncRNA	28716512	0	0	0	0	0	0	0	0	0	0	0	0	0	0	0	0	0	0	0	0	0	0	0	0
AT1G06537	ncRNA [Source:NCBI gene (formerly Entrezgene);Acc:28716513]	AT1G06537	lncRNA	28716513	0.991116	5.62409	0	0.974375	1.11517	0.919502	0	1.14584	1.02723	0.931024	0	1.90282	1	6	0	1	1	1	0	1	1	1	0	2
AT1G06540		AT1G06540	protein_coding	837165	35.6802	45.9301	5.25559	10.7181	20.0731	13.7925	5.29055	0	9.24503	11.1723	24.5597	9.51409	36	49	5	11	18	15	6	0	9	12	23	10
AT1G06543	ncRNA [Source:NCBI gene (formerly Entrezgene);Acc:28716514]	AT1G06543	lncRNA	28716514	0	0	0	0	0	0	0	0	0	0	0	0	0	0	0	0	0	0	0	0	0	0	0	0
AT1G06547	ncRNA [Source:NCBI gene (formerly Entrezgene);Acc:28716515]	AT1G06547	snoRNA	28716515	22.7957	17.8096	36.7892	36.0519	25.649	45.0556	14.1081	12.6043	12.3267	14.8964	17.085	18.0768	23	19	35	37	23	49	16	11	12	16	16	19
AT1G06550	ATP-dependent caseinolytic (Clp) protease/crotonase family protein [Source:NCBI gene (formerly Entrezgene);Acc:837166]	AT1G06550	protein_coding	837166	3518.46	3631.29	1800.57	2056.91	2152.29	2302.43	1610.09	1646.58	1838.73	2149.73	2266.96	2262.45	3550	3874	1713	2111	1930	2504	1826	1437	1790	2309	2123	2378
AT1G06553	ncRNA [Source:NCBI gene (formerly Entrezgene);Acc:28716516]	AT1G06553	snoRNA	28716516	17.8401	16.8723	18.9201	9.74375	16.7276	11.9535	4.40879	5.72922	7.19058	8.37922	7.47468	8.56268	18	18	18	10	15	13	5	5	7	9	7	9
AT1G06557	ncRNA [Source:NCBI gene (formerly Entrezgene);Acc:28716517]	AT1G06557	lncRNA	28716517	0	0	0	0	0	0	0	0	0	0	0	0	0	0	0	0	0	0	0	0	0	0	0	0
AT1G06560	NOL1/NOP2/sun family protein [Source:NCBI gene (formerly Entrezgene);Acc:837167]	AT1G06560	protein_coding	837167	395.455	369.315	409.936	399.494	336.783	445.958	417.954	466.359	409.863	345.41	381.209	369.147	399	394	390	410	302	485	474	407	399	371	357	388
AT1G06567	ncRNA [Source:NCBI gene (formerly Entrezgene);Acc:28716518]	AT1G06567	lncRNA	28716518	0.991116	0	0	0	0	0.919502	0	0	0	0.931024	1.06781	0	1	0	0	0	0	1	0	0	0	1	1	0
AT1G06570	4-hydroxyphenylpyruvate dioxygenase [Source:NCBI gene (formerly Entrezgene);Acc:837168]	PDS1	protein_coding	837168	1018.87	740.505	1250.83	1001.66	888.794	755.83	900.276	539.693	522.858	1066.02	1224.78	1514.64	1028	790	1190	1028	797	822	1021	471	509	1145	1147	1592
AT1G06573	ncRNA [Source:NCBI gene (formerly Entrezgene);Acc:28716519]	AT1G06573	lncRNA	28716519	41.6269	51.5541	43.0959	82.8219	141.627	68.9626	30.8616	27.5003	27.7351	76.344	74.7468	79.9184	42	55	41	85	127	75	35	24	27	82	70	84
AT1G06577	ncRNA [Source:NCBI gene (formerly Entrezgene);Acc:28716520]	AT1G06577	lncRNA	28716520	45.5913	24.371	36.7892	22.4106	28.9945	33.1021	8.81759	28.6461	12.3267	39.103	29.8987	33.2993	46	26	35	23	26	36	10	25	12	42	28	35
AT1G06580	Pentatricopeptide repeat (PPR) superfamily protein [Source:NCBI gene (formerly Entrezgene);Acc:837169]	AT1G06580	protein_coding	837169	126.863	149.976	132.441	146.156	169.507	137.925	208.977	169.585	193.118	107.068	137.748	108.461	128	160	126	150	152	150	237	148	188	115	129	114
AT1G06583	ncRNA [Source:NCBI gene (formerly Entrezgene);Acc:28716521]	AT1G06583	lncRNA	28716521	4.95558	13.1229	4.20447	6.82062	15.6124	8.27551	4.40879	3.43753	0	7.44819	5.33906	11.4169	5	14	4	7	14	9	5	3	0	8	5	12
AT1G06587	ncRNA [Source:NCBI gene (formerly Entrezgene);Acc:28716522]	AT1G06587	lncRNA	28716522	0	0	0	0	0	0	0	0	0	0	0	0	0	0	0	0	0	0	0	0	0	0	0	0
AT1G06590	anaphase-promoting complex subunit [Source:NCBI gene (formerly Entrezgene);Acc:837170]	AT1G06590	protein_coding	837170	668.012	623.336	728.425	977.298	1070.57	1023.41	1520.15	1143.55	1176.17	701.992	737.858	652.667	674	665	693	1003	960	1113	1724	998	1145	754	691	686
AT1G06593	ncRNA [Source:NCBI gene (formerly Entrezgene);Acc:28716523]	AT1G06593	lncRNA	28716523	2.97335	4.68674	3.15336	6.82062	2.23035	1.839	2.64528	0	0	7.44819	7.47468	2.85423	3	5	3	7	2	2	3	0	0	8	7	3
AT1G06597	ath-MIR5654 [Source:miRBase;Acc:MI0019237]	ath-MIR5654	miRNA	28716524	0	0	0	0	0	0	0	0	0	0	0	0	0	0	0	0	0	0	0	0	0	0	0	0
AT1G06603	ncRNA [Source:NCBI gene (formerly Entrezgene);Acc:28716525]	AT1G06603	lncRNA	28716525	0	0	0	0	0	0	0	0	0	0	0	0	0	0	0	0	0	0	0	0	0	0	0	0
AT1G06607	ncRNA [Source:NCBI gene (formerly Entrezgene);Acc:28716526]	AT1G06607	lncRNA	28716526	0	0	0	0	2.23035	0	0	0	0	0	0	0	0	0	0	0	2	0	0	0	0	0	0	0
AT1G06610			tRNA		0	0	0	0	0	0	0	0	0	0	0	0	0	0	0	0	0	0	0	0	0	0	0	0
AT1G06613	ncRNA [Source:NCBI gene (formerly Entrezgene);Acc:28716527]	AT1G06613	lncRNA	28716527	0	0	0	0	0	0	0	0	0	0	0	0	0	0	0	0	0	0	0	0	0	0	0	0
AT1G06617	ncRNA [Source:NCBI gene (formerly Entrezgene);Acc:28716528]	AT1G06617	lncRNA	28716528	0	0	0	0	0	0	0	0	0	0	0	0	0	0	0	0	0	0	0	0	0	0	0	0
AT1G06620	2-oxoglutarate (2OG) and Fe(II)-dependent oxygenase superfamily protein [Source:NCBI gene (formerly Entrezgene);Acc:837171]	AT1G06620	protein_coding	837171	1222.05	808.931	583.371	495.957	704.79	128.73	284.808	592.402	420.135	611.683	327.818	477.607	1233	863	555	509	632	140	323	517	409	657	307	502
AT1G06623	ath-MIR2933a [Source:miRBase;Acc:MI0013362]	ath-MIR2933a	miRNA	28716529	0	0	0	0	1.11517	0	0	0	0	0	0	0	0	0	0	0	1	0	0	0	0	0	0	0
AT1G06627	ncRNA [Source:NCBI gene (formerly Entrezgene);Acc:28716530]	AT1G06627	lncRNA	28716530	0	0	0	0	0	0	0	0	0	0	0	0	0	0	0	0	0	0	0	0	0	0	0	0
AT1G06630	F-box/RNI-like superfamily protein [Source:NCBI gene (formerly Entrezgene);Acc:837172]	AT1G06630	protein_coding	837172	982.196	987.027	1243.47	1146.84	1256.8	1131.91	1618.03	1237.51	1180.28	1188.92	1106.25	1007.54	991	1053	1183	1177	1127	1231	1835	1080	1149	1277	1036	1059
AT1G06633	ncRNA [Source:NCBI gene (formerly Entrezgene);Acc:28716531]	AT1G06633	lncRNA	28716531	0	0	0	0	0	0	0	0	0	0	0	0	0	0	0	0	0	0	0	0	0	0	0	0
AT1G06637	ncRNA [Source:NCBI gene (formerly Entrezgene);Acc:28716532]	AT1G06637	lncRNA	28716532	0	0	0	0	0	0	0	0	0	0	0	0	0	0	0	0	0	0	0	0	0	0	0	0
AT1G06640	2-oxoglutarate (2OG) and Fe(II)-dependent oxygenase superfamily protein [Source:NCBI gene (formerly Entrezgene);Acc:837173]	AT1G06640	protein_coding	837173	7862.52	6356.16	5605.62	3365.49	4407.17	3137.34	3334.81	3002.11	2695.44	6282.55	4654.59	5875.9	7933	6781	5333	3454	3952	3412	3782	2620	2624	6748	4359	6176
AT1G06643	ath-MIR5630a [Source:miRBase;Acc:MI0019201]	ath-MIR5630a	miRNA	28716534	0	0	0	0	0	0	0	0	0	0	0	0	0	0	0	0	0	0	0	0	0	0	0	0
AT1G06645	2-oxoglutarate (2OG) and Fe(II)-dependent oxygenase superfamily protein [Source:NCBI gene (formerly Entrezgene);Acc:3766668]	AT1G06645	protein_coding	3766668	3.96446	5.62409	18.9201	4.87187	1.11517	5.51701	0	0	3.08168	5.58614	4.27124	9.51409	4	6	18	5	1	6	0	0	3	6	4	10
AT1G06647	ath-MIR5630a [Source:miRBase;Acc:MI0019201]	ath-MIR5630a	miRNA	28716534	0	0	0	0	0	0	0	0	0	0	0	0	0	0	0	0	0	0	0	0	0	0	0	0
AT1G06650	2-oxoglutarate (2OG) and Fe(II)-dependent oxygenase superfamily protein [Source:NCBI gene (formerly Entrezgene);Acc:837175]	AT1G06650	protein_coding	837175	215.072	302.763	329	165.644	172.852	126.891	118.156	144.376	164.356	275.583	279.767	346.313	217	323	313	170	155	138	134	126	160	296	262	364
AT1G06653	ath-MIR5666 [Source:miRBase;Acc:MI0019255]	ath-MIR5666	miRNA	28716535	0	0	0	0	0	0	0	0	0	0	0	0	0	0	0	0	0	0	0	0	0	0	0	0
AT1G06657	ncRNA [Source:NCBI gene (formerly Entrezgene);Acc:28716536]	AT1G06657	lncRNA	28716536	0	0	0	0	0	0	0	0	0	0	0	0	0	0	0	0	0	0	0	0	0	0	0	0
AT1G06660	aspartyl/glutamyl-tRNA(Asn/Gln) amidotransferase subunit [Source:NCBI gene (formerly Entrezgene);Acc:837176]	JASON	protein_coding	837176	11.8934	9.37348	9.46007	6.82062	6.69105	8.27551	42.3244	64.1673	104.777	11.1723	23.4918	15.2225	12	10	9	7	6	9	48	56	102	12	22	16
AT1G06663	ncRNA [Source:NCBI gene (formerly Entrezgene);Acc:28716537]	AT1G06663	lncRNA	28716537	0	0	0	0	0	0	0	0	0	0	0	0	0	0	0	0	0	0	0	0	0	0	0	0
AT1G06667	ncRNA [Source:NCBI gene (formerly Entrezgene);Acc:28716538]	AT1G06667	snoRNA	28716538	0	0	0	0	0	0	0	0	1.02723	0.931024	0	0	0	0	0	0	0	0	0	0	1	1	0	0
AT1G06670	nuclear DEIH-boxhelicase [Source:NCBI gene (formerly Entrezgene);Acc:837177]	NIH	protein_coding	837177	2611.59	2410.86	2394.45	2864.66	3085.69	3390.2	3227.24	2730.55	2749.88	2393.66	2105.72	2097.86	2635	2572	2278	2940	2767	3687	3660	2383	2677	2571	1972	2205
AT1G06673	ncRNA [Source:NCBI gene (formerly Entrezgene);Acc:28716539]	AT1G06673	snoRNA	28716539	0	0	0	0	0	0	0	0	0	0	0	0	0	0	0	0	0	0	0	0	0	0	0	0
AT1G06677	ncRNA [Source:NCBI gene (formerly Entrezgene);Acc:28716540]	AT1G06677	ncRNA	28716540	0	0	0	0	0	0	0	0	0	0	0	0	0	0	0	0	0	0	0	0	0	0	0	0
AT1G06680	photosystem II subunit P-1 [Source:NCBI gene (formerly Entrezgene);Acc:837178]	PSBP-1	protein_coding	837178	833.528	692.7	1509.41	446.264	449.415	233.553	1830.53	4400.04	2542.38	1390.95	1384.95	1559.36	841	739	1436	458	403	254	2076	3840	2475	1494	1297	1639
AT1G06683	ncRNA [Source:NCBI gene (formerly Entrezgene);Acc:28716541]	AT1G06683	lncRNA	28716541	0	0	0	0	0	0	0	0	0	0	0	0	0	0	0	0	0	0	0	0	0	0	0	0
AT1G06687	ncRNA [Source:NCBI gene (formerly Entrezgene);Acc:28716542]	AT1G06687	lncRNA	28716542	0	2.81204	3.15336	1.94875	6.69105	1.839	2.64528	6.87507	2.05445	0.931024	4.27124	0	0	3	3	2	6	2	3	6	2	1	4	0
AT1G06690	NAD(P)-linked oxidoreductase superfamily protein [Source:NCBI gene (formerly Entrezgene);Acc:837179]	AT1G06690	protein_coding	837179	111.996	130.291	163.975	158.823	129.36	167.349	153.426	176.46	152.029	135.93	153.765	118.926	113	139	156	163	116	182	174	154	148	146	144	125
AT1G06693	ncRNA [Source:NCBI gene (formerly Entrezgene);Acc:28716543]	AT1G06693	lncRNA	28716543	0.991116	0	0	0	1.11517	0	0	0	0	0.931024	0	0	1	0	0	0	1	0	0	0	0	1	0	0
AT1G06697	ncRNA [Source:NCBI gene (formerly Entrezgene);Acc:28716544]	AT1G06697	lncRNA	28716544	0	0	0	0	0	0	0	0	0	0	0	0	0	0	0	0	0	0	0	0	0	0	0	0
AT1G06700	Protein kinase superfamily protein [Source:NCBI gene (formerly Entrezgene);Acc:837180]	AT1G06700	protein_coding	837180	3192.38	3332.27	3864.96	3480.47	3750.33	3418.71	5046.31	4280.88	3776.08	4021.09	3877.22	3914.1	3221	3555	3677	3572	3363	3718	5723	3736	3676	4319	3631	4114
AT1G06703	ncRNA [Source:NCBI gene (formerly Entrezgene);Acc:28716545]	AT1G06703	lncRNA	28716545	0	0	0	0	0	0	0	0	0	0	0	0	0	0	0	0	0	0	0	0	0	0	0	0
AT1G06707	ncRNA [Source:NCBI gene (formerly Entrezgene);Acc:28716546]	AT1G06707	lncRNA	28716546	0	0	0	0	0	0	0	0	0	0	0	0	0	0	0	0	0	0	0	0	0	0	0	0
AT1G06710	Tetratricopeptide repeat (TPR)-like superfamily protein [Source:NCBI gene (formerly Entrezgene);Acc:837181]	AT1G06710	protein_coding	837181	264.628	254.021	219.684	337.134	421.536	392.627	363.285	218.856	285.569	250.445	246.664	194.087	267	271	209	346	378	427	412	191	278	269	231	204
AT1G06713	ncRNA [Source:NCBI gene (formerly Entrezgene);Acc:28716547]	AT1G06713	lncRNA	28716547	0.991116	5.62409	4.20447	0	0	0	0	0	0	0.931024	3.20343	0.951409	1	6	4	0	0	0	0	0	0	1	3	1
AT1G06717	ncRNA [Source:NCBI gene (formerly Entrezgene);Acc:28716548]	AT1G06717	lncRNA	28716548	0	0	0	0	1.11517	0.919502	0	2.29169	0	0	0	0	0	0	0	0	1	1	0	2	0	0	0	0
AT1G06720	P-loop containing nucleoside triphosphate hydrolases superfamily protein [Source:NCBI gene (formerly Entrezgene);Acc:837182]	AT1G06720	protein_coding	837182	2664.12	2475.54	2171.61	3401.54	3334.37	3853.63	3706.03	2784.4	2960.46	1786.64	1611.33	1819.09	2688	2641	2066	3491	2990	4191	4203	2430	2882	1919	1509	1912
AT1G06723	ncRNA [Source:NCBI gene (formerly Entrezgene);Acc:28716549]	AT1G06723	lncRNA	28716549	0	0	0	0	0	0	0	0	0	0	0	0	0	0	0	0	0	0	0	0	0	0	0	0
AT1G06727	ncRNA [Source:NCBI gene (formerly Entrezgene);Acc:28716550]	AT1G06727	lncRNA	28716550	9.91116	7.49878	7.35783	4.87187	10.0366	5.51701	7.93583	4.58338	5.13613	6.51717	7.47468	0.951409	10	8	7	5	9	6	9	4	5	7	7	1
AT1G06730	pfkB-like carbohydrate kinase family protein [Source:NCBI gene (formerly Entrezgene);Acc:837184]	AT1G06730	protein_coding	837184	261.655	258.708	268.035	318.621	303.328	319.067	336.832	270.419	252.697	253.239	264.817	291.131	264	276	255	327	272	347	382	236	246	272	248	306
AT1G06733	ncRNA [Source:NCBI gene (formerly Entrezgene);Acc:28716551]	AT1G06733	lncRNA	28716551	7.92893	9.37348	9.46007	6.82062	5.57587	7.35601	3.52703	8.02091	6.16335	5.58614	4.27124	5.70845	8	10	9	7	5	8	4	7	6	6	4	6
AT1G06737	ncRNA [Source:NCBI gene (formerly Entrezgene);Acc:28716552]	AT1G06737	lncRNA	28716552	3.96446	0.937348	5.25559	2.92312	3.34552	1.839	2.64528	0	1.02723	4.65512	1.06781	2.85423	4	1	5	3	3	2	3	0	1	5	1	3
AT1G06740	MuDR family transposase [Source:NCBI gene (formerly Entrezgene);Acc:3766669]	MUG3	protein_coding	3766669	233.903	237.149	236.502	282.569	278.794	274.011	328.896	277.294	322.549	277.445	258.41	219.775	236	253	225	290	250	298	373	242	314	298	242	231
AT1G06743	ncRNA [Source:NCBI gene (formerly Entrezgene);Acc:28716553]	AT1G06743	lncRNA	28716553	1.98223	0.937348	5.25559	8.76937	6.69105	1.839	1.76352	1.14584	0	2.79307	3.20343	2.85423	2	1	5	9	6	2	2	1	0	3	3	3
AT1G06747	ncRNA [Source:NCBI gene (formerly Entrezgene);Acc:28716554]	AT1G06747	lncRNA	28716554	0	0	0	0	0	0	0	0	0	0	0	0	0	0	0	0	0	0	0	0	0	0	0	0
AT1G06750	P-loop containing nucleoside triphosphate hydrolases superfamily protein [Source:NCBI gene (formerly Entrezgene);Acc:837186]	AT1G06750	protein_coding	837186	3.96446	5.62409	7.35783	3.8975	12.2669	13.7925	9.69935	10.3126	6.16335	7.44819	1.06781	13.3197	4	6	7	4	11	15	11	9	6	8	1	14
AT1G06753	ncRNA [Source:NCBI gene (formerly Entrezgene);Acc:28716555]	AT1G06753	lncRNA	28716555	14.8667	28.1204	18.9201	59.4369	84.7533	69.8821	9.69935	17.1877	17.4628	48.4132	27.7631	18.0768	15	30	18	61	76	76	11	15	17	52	26	19
AT1G06757	ncRNA [Source:NCBI gene (formerly Entrezgene);Acc:28716556]	AT1G06757	lncRNA	28716556	1.98223	2.81204	0	0	0	0	0	0	1.02723	0	1.06781	0	2	3	0	0	0	0	0	0	1	0	1	0
AT1G06760	winged-helix DNA-binding transcription factor family protein [Source:NCBI gene (formerly Entrezgene);Acc:837187]	AT1G06760	protein_coding	837187	2863.33	2261.82	3127.08	4604.89	3512.8	3584.22	1387.89	1512.52	1544.95	3393.58	4431.42	4044.44	2889	2413	2975	4726	3150	3898	1574	1320	1504	3645	4150	4251
AT1G06770	DREB2A-interacting protein 1 [Source:NCBI gene (formerly Entrezgene);Acc:837188]	DRIP1	protein_coding	837188	346.891	344.944	417.294	378.057	392.541	458.831	335.95	320.837	267.079	386.375	469.837	427.183	350	368	397	388	352	499	381	280	260	415	440	449
AT1G06773	ncRNA [Source:NCBI gene (formerly Entrezgene);Acc:28716558]	AT1G06773	lncRNA	28716558	19.8223	14.0602	21.0224	13.6412	10.0366	19.3095	7.05407	5.72922	3.08168	8.37922	13.8815	18.0768	20	15	20	14	9	21	8	5	3	9	13	19
AT1G06777	ncRNA [Source:NCBI gene (formerly Entrezgene);Acc:28716559]	AT1G06777	lncRNA	28716559	0	0	0	0	0	0	0	0	0	0	0	0	0	0	0	0	0	0	0	0	0	0	0	0
AT1G06780	galacturonosyltransferase 6 [Source:NCBI gene (formerly Entrezgene);Acc:837189]	GAUT6	protein_coding	837189	690.808	748.004	652.745	611.907	712.597	715.372	417.072	394.171	413.972	830.473	726.112	670.743	697	798	621	628	639	778	473	344	403	892	680	705
AT1G06783	ncRNA [Source:NCBI gene (formerly Entrezgene);Acc:28716560]	AT1G06783	lncRNA	28716560	0	0	0	0	0	0	0	0	0	0	0	0	0	0	0	0	0	0	0	0	0	0	0	0
AT1G06787	ncRNA [Source:NCBI gene (formerly Entrezgene);Acc:28716561]	AT1G06787	lncRNA	28716561	0	0	0	0	0	0	0	0	0	0	0	0	0	0	0	0	0	0	0	0	0	0	0	0
AT1G06790	RNA polymerase Rpb7 N-terminal domain-containing protein [Source:NCBI gene (formerly Entrezgene);Acc:837190]	AT1G06790	protein_coding	837190	133.801	129.354	113.521	137.387	134.936	137.925	119.919	106.564	120.185	97.7575	120.663	101.801	135	138	108	141	121	150	136	93	117	105	113	107
AT1G06797	ncRNA [Source:NCBI gene (formerly Entrezgene);Acc:28716562]	AT1G06797	ncRNA	28716562	0	0	0	0	0	0	0	0	0	0	0	0	0	0	0	0	0	0	0	0	0	0	0	0
AT1G06800	alpha/beta-Hydrolases superfamily protein [Source:NCBI gene (formerly Entrezgene);Acc:837191]	PLA-I{gamma}1	protein_coding	837191	43.6091	41.2433	40.9936	83.7962	88.0988	57.0091	70.5407	82.5008	88.3414	53.0684	46.9837	60.8902	44	44	39	86	79	62	80	72	86	57	44	64
AT1G06810	endonuclease/glycosyl hydrolase [Source:NCBI gene (formerly Entrezgene);Acc:837192]	AT1G06810	protein_coding	837192	4.95558	0.937348	0	0.974375	2.23035	0	0	0	0	0.931024	2.13562	0.951409	5	1	0	1	2	0	0	0	0	1	2	1
AT1G06817	ncRNA [Source:NCBI gene (formerly Entrezgene);Acc:28716563]	AT1G06817	lncRNA	28716563	0	0	0	0	0	0	0	0	0	0	0	0	0	0	0	0	0	0	0	0	0	0	0	0
AT1G06820	carotenoid isomerase [Source:NCBI gene (formerly Entrezgene);Acc:837193]	CRTISO	protein_coding	837193	665.039	703.948	697.943	702.524	632.304	674.914	620.758	631.36	629.689	661.958	758.146	642.201	671	751	664	721	567	734	704	551	613	711	710	675
AT1G06823	ncRNA [Source:NCBI gene (formerly Entrezgene);Acc:28716564]	AT1G06823	lncRNA	28716564	0	0	0	0	0	0	0	0	0	0	0	0	0	0	0	0	0	0	0	0	0	0	0	0
AT1G06827	ncRNA [Source:NCBI gene (formerly Entrezgene);Acc:28716565]	AT1G06827	lncRNA	28716565	0	0	0	0	0	0	0	0	0	0	0	0	0	0	0	0	0	0	0	0	0	0	0	0
AT1G06830	Glutaredoxin family protein [Source:NCBI gene (formerly Entrezgene);Acc:837195]	AT1G06830	protein_coding	837195	120.916	171.535	127.185	56.5137	124.9	65.2846	45.8515	43.5421	23.6262	179.688	104.645	189.33	122	183	121	58	112	71	52	38	23	193	98	199
AT1G06837	ncRNA [Source:NCBI gene (formerly Entrezgene);Acc:28716567]	AT1G06837	lncRNA	28716567	50.5469	73.1131	64.1182	74.0525	85.8684	94.7087	126.091	107.709	107.859	40.9651	51.2549	51.3761	51	78	61	76	77	103	143	94	105	44	48	54
AT1G06840	Leucine-rich repeat protein kinase family protein [Source:NCBI gene (formerly Entrezgene);Acc:837196]	AT1G06840	protein_coding	837196	2028.81	1721.91	1799.52	1705.16	2011.78	1660.62	2698.18	1981.17	2067.8	2344.32	1649.77	1438.53	2047	1837	1712	1750	1804	1806	3060	1729	2013	2518	1545	1512
AT1G06850	basic leucine-zipper 52 [Source:NCBI gene (formerly Entrezgene);Acc:837197]	bZIP52	protein_coding	837197	244.806	233.4	255.422	310.826	366.892	234.473	169.298	201.669	181.819	242.066	191.138	182.671	247	249	243	319	329	255	192	176	177	260	179	192
AT1G06853	ncRNA [Source:NCBI gene (formerly Entrezgene);Acc:28716568]	AT1G06853	lncRNA	28716568	0	0	0	0	1.11517	0.919502	0	0	0	0	0	0	0	0	0	0	1	1	0	0	0	0	0	0
AT1G06857	ncRNA [Source:NCBI gene (formerly Entrezgene);Acc:28716569]	AT1G06857	lncRNA	28716569	0	0	1.05112	0	0	0	0	0	0	0	0	0	0	0	1	0	0	0	0	0	0	0	0	0
AT1G06860			tRNA		0	0	0	0	0	0	0	0	0	0	0	0	0	0	0	0	0	0	0	0	0	0	0	0
AT1G06863	ncRNA [Source:NCBI gene (formerly Entrezgene);Acc:28716570]	AT1G06863	lncRNA	28716570	0	0	0	0	1.11517	0	0	5.72922	0	0	0	0	0	0	0	0	1	0	0	5	0	0	0	0
AT1G06867	ncRNA [Source:NCBI gene (formerly Entrezgene);Acc:28716571]	AT1G06867	lncRNA	28716571	0	0	0	0	0	0	0	0	0	0	0	0	0	0	0	0	0	0	0	0	0	0	0	0
AT1G06870	Peptidase S24/S26A/S26B/S26C family protein [Source:NCBI gene (formerly Entrezgene);Acc:837198]	Plsp2A	protein_coding	837198	294.361	275.58	252.268	304.005	333.437	372.398	335.95	362.087	350.284	279.307	342.767	337.75	297	294	240	312	299	405	381	316	341	300	321	355
AT1G06873	ncRNA [Source:NCBI gene (formerly Entrezgene);Acc:28716572]	U1.14p	snRNA	28716572	0	0	0	0	0	0	0	0	0	0	0	0	0	0	0	0	0	0	0	0	0	0	0	0
AT1G06877	ncRNA [Source:NCBI gene (formerly Entrezgene);Acc:28716573]	U4.10	snRNA	28716573	0	0	0	0	0	0	0	0	0	0	0	0	0	0	0	0	0	0	0	0	0	0	0	0
AT1G06880			tRNA		0	0	0	0	0	0	0	0	0	0	0	0	0	0	0	0	0	0	0	0	0	0	0	0
AT1G06883	ncRNA [Source:NCBI gene (formerly Entrezgene);Acc:28716574]	AT1G06883	lncRNA	28716574	0	0	0	0	0	0	0	0	0	0	0	0	0	0	0	0	0	0	0	0	0	0	0	0
AT1G06890	nodulin MtN21 /EamA-like transporter family protein [Source:NCBI gene (formerly Entrezgene);Acc:837199]	AT1G06890	protein_coding	837199	1857.35	1575.68	1685.99	1605.77	1484.3	1420.63	1790.85	1826.48	1713.41	1634.88	1734.13	1587.9	1874	1681	1604	1648	1331	1545	2031	1594	1668	1756	1624	1669
AT1G06897	ncRNA [Source:NCBI gene (formerly Entrezgene);Acc:28716575]	AT1G06897	lncRNA	28716575	0	0	0	0	0	0	0	0	0	0	0	0	0	0	0	0	0	0	0	0	0	0	0	0
AT1G06900	Insulinase (Peptidase family M16) family protein [Source:NCBI gene (formerly Entrezgene);Acc:837200]	AT1G06900	protein_coding	837200	2001.06	1836.26	2081.21	2441.78	2198.01	2350.25	2789	2652.63	2222.92	2053.84	2151.64	1881.89	2019	1959	1980	2506	1971	2556	3163	2315	2164	2206	2015	1978
AT1G06903	ath-MIR773b [Source:miRBase;Acc:MI0014666]	ath-MIR773b	miRNA	28716576	0	0	0	0	0	0	0	0	0	0	0	0	0	0	0	0	0	0	0	0	0	0	0	0
AT1G06907	ncRNA [Source:NCBI gene (formerly Entrezgene);Acc:28716577]	AT1G06907	lncRNA	28716577	0	0	0	0	0	0	0	0	0	0	0	0	0	0	0	0	0	0	0	0	0	0	0	0
AT1G06910	TRF-like 7 [Source:NCBI gene (formerly Entrezgene);Acc:837201]	TRFL7	protein_coding	837201	195.25	162.161	186.048	199.747	170.622	190.337	202.805	195.939	183.873	161.998	181.528	179.816	197	173	177	205	153	207	230	171	179	174	170	189
AT1G06913	ncRNA [Source:NCBI gene (formerly Entrezgene);Acc:28716578]	AT1G06913	lncRNA	28716578	0	0	0	0	0	0	0	0	0	0	0	0	0	0	0	0	0	0	0	0	0	0	0	0
AT1G06917	ncRNA [Source:NCBI gene (formerly Entrezgene);Acc:28716579]	AT1G06917	lncRNA	28716579	0.991116	5.62409	4.20447	0	0	0	2.64528	0	0	1.86205	0	0.951409	1	6	4	0	0	0	3	0	0	2	0	1
AT1G06920	ovate family protein 4 [Source:NCBI gene (formerly Entrezgene);Acc:837202]	OFP4	protein_coding	837202	0	0	0	0	0	0	0	0	0	0	0	1.90282	0	0	0	0	0	0	0	0	0	0	0	2
AT1G06923	transcription repressor OFP17-like protein [Source:NCBI gene (formerly Entrezgene);Acc:3766672]	AT1G06923	protein_coding	3766672	0	0	0	0	0	0	0	0	0	0	0	0	0	0	0	0	0	0	0	0	0	0	0	0
AT1G06925	endonuclease/glycosyl hydrolase [Source:NCBI gene (formerly Entrezgene);Acc:837203]	AT1G06925	protein_coding	837203	0	0	0	0	0	0	0	0	0	0	0	0	0	0	0	0	0	0	0	0	0	0	0	0
AT1G06927	ncRNA [Source:NCBI gene (formerly Entrezgene);Acc:28716580]	AT1G06927	lncRNA	28716580	0	0	0	0	0	0	0	0	0	0	0	0	0	0	0	0	0	0	0	0	0	0	0	0
AT1G06930	TPRXL [Source:NCBI gene (formerly Entrezgene);Acc:837204]	AT1G06930	protein_coding	837204	0	0	0	0	0	0	0	0	0	0.931024	0	0	0	0	0	0	0	0	0	0	0	1	0	0
AT1G06933	ncRNA [Source:NCBI gene (formerly Entrezgene);Acc:28716581]	AT1G06933	lncRNA	28716581	0	0	0	0	0	0	0	0	0	0	0	0	0	0	0	0	0	0	0	0	0	0	0	0
AT1G06937	ncRNA [Source:NCBI gene (formerly Entrezgene);Acc:28716582]	AT1G06937	lncRNA	28716582	0	0	0	0	0	0	0	0	0	0	0	0	0	0	0	0	0	0	0	0	0	0	0	0
AT1G06943	ncRNA [Source:NCBI gene (formerly Entrezgene);Acc:28716583]	AT1G06943	lncRNA	28716583	0	0	0	0	0	0	0	0	0	0	0	0	0	0	0	0	0	0	0	0	0	0	0	0
AT1G06947	ncRNA [Source:NCBI gene (formerly Entrezgene);Acc:28716584]	AT1G06947	lncRNA	28716584	0	0	0	0	0	0	0	0	0	0	0	0	0	0	0	0	0	0	0	0	0	0	0	0
AT1G06950	translocon at the inner envelope membrane of chloroplasts 110 [Source:NCBI gene (formerly Entrezgene);Acc:837205]	TIC110	protein_coding	837205	2774.13	2634.89	2642.51	3187.18	3238.47	3443.53	3542.02	3091.49	3359.03	2421.59	2161.25	2515.53	2799	2811	2514	3271	2904	3745	4017	2698	3270	2601	2024	2644
AT1G06953	ncRNA [Source:NCBI gene (formerly Entrezgene);Acc:28716585]	AT1G06953	lncRNA	28716585	0	0	0	0	0	0	0	0	0	0	0	0	0	0	0	0	0	0	0	0	0	0	0	0
AT1G06957	ncRNA [Source:NCBI gene (formerly Entrezgene);Acc:28716586]	AT1G06957	lncRNA	28716586	0.991116	1.8747	0	0	0	0	0	0	0	0	1.06781	0.951409	1	2	0	0	0	0	0	0	0	0	1	1
AT1G06960	RNA-binding (RRM/RBD/RNP motifs) family protein [Source:NCBI gene (formerly Entrezgene);Acc:837206]	AT1G06960	protein_coding	837206	454.922	522.103	461.441	468.674	458.337	469.865	580.197	532.818	593.736	444.098	527.499	400.543	459	557	439	481	411	511	658	465	578	477	494	421
AT1G06963	ncRNA [Source:NCBI gene (formerly Entrezgene);Acc:28716587]	AT1G06963	lncRNA	28716587	116.952	147.164	94.6007	104.258	236.417	210.566	38.7974	19.4794	6.16335	40.9651	18.1528	24.7366	118	157	90	107	212	229	44	17	6	44	17	26
AT1G06967	ncRNA [Source:NCBI gene (formerly Entrezgene);Acc:28716588]	AT1G06967	lncRNA	28716588	0	0	0	0	0	0	0	0	0	0	0	0	0	0	0	0	0	0	0	0	0	0	0	0
AT1G06970	cation/hydrogen exchanger 14 [Source:NCBI gene (formerly Entrezgene);Acc:837207]	CHX14	protein_coding	837207	9.91116	3.74939	4.20447	2.92312	4.4607	3.67801	9.69935	2.29169	2.05445	9.31024	19.2206	11.4169	10	4	4	3	4	4	11	2	2	10	18	12
AT1G06973	ncRNA [Source:NCBI gene (formerly Entrezgene);Acc:28716589]	AT1G06973	lncRNA	28716589	0	0	0	0	0	0	0	0	0	0	0	0	0	0	0	0	0	0	0	0	0	0	0	0
AT1G06977	ncRNA [Source:NCBI gene (formerly Entrezgene);Acc:28716590]	AT1G06977	lncRNA	28716590	17.8401	21.559	8.40895	10.7181	26.7642	24.8265	30.8616	18.3335	29.7895	7.44819	16.0172	18.0768	18	23	8	11	24	27	35	16	29	8	15	19
AT1G06980	6,7-dimethyl-8-ribityllumazine synthase [Source:NCBI gene (formerly Entrezgene);Acc:837208]	AT1G06980	protein_coding	837208	0	1.8747	0	0	1.11517	0	0	0	0	0	0	0.951409	0	2	0	0	1	0	0	0	0	0	0	1
AT1G06983	ncRNA [Source:NCBI gene (formerly Entrezgene);Acc:28716591]	AT1G06983	lncRNA	28716591	0	0.937348	0	0	0	0	0.881759	0	0	0	0	0	0	1	0	0	0	0	1	0	0	0	0	0
AT1G06987	ncRNA [Source:NCBI gene (formerly Entrezgene);Acc:28716592]	AT1G06987	lncRNA	28716592	0	0	0	2.92312	1.11517	0.919502	0	0	0	0	0	1.90282	0	0	0	3	1	1	0	0	0	0	0	2
AT1G06990	GDSL-like Lipase/Acylhydrolase superfamily protein [Source:NCBI gene (formerly Entrezgene);Acc:837209]	AT1G06990	protein_coding	837209	0	0	0	0	0	0	0	0	0	0	0	0	0	0	0	0	0	0	0	0	0	0	0	0
AT1G06993	ncRNA [Source:NCBI gene (formerly Entrezgene);Acc:28716593]	AT1G06993	lncRNA	28716593	0	0	0	0	0	0	0.881759	0	0	0	1.06781	0	0	0	0	0	0	0	1	0	0	0	1	0
AT1G06997	ncRNA [Source:NCBI gene (formerly Entrezgene);Acc:28716594]	AT1G06997	lncRNA	28716594	0	0	0	0	0	0	0	0	0	0	0	0	0	0	0	0	0	0	0	0	0	0	0	0
AT1G07000	exocyst subunit exo70 family protein B2 [Source:NCBI gene (formerly Entrezgene);Acc:837210]	EXO70B2	protein_coding	837210	357.793	404.934	387.863	328.364	489.562	462.509	132.264	159.272	190.037	666.613	736.79	763.03	361	432	369	337	439	503	150	139	185	716	690	802
AT1G07003	ncRNA [Source:NCBI gene (formerly Entrezgene);Acc:28716595]	AT1G07003	lncRNA	28716595	0	0.937348	1.05112	0.974375	0	0.919502	0	2.29169	0	0	2.13562	0	0	1	1	1	0	1	0	2	0	0	2	0
AT1G07007	ncRNA [Source:NCBI gene (formerly Entrezgene);Acc:28716596]	AT1G07007	lncRNA	28716596	0	0	0	0	0	0	0	0	0	0	0	0	0	0	0	0	0	0	0	0	0	0	0	0
AT1G07010	Calcineurin-like metallo-phosphoesterase superfamily protein [Source:NCBI gene (formerly Entrezgene);Acc:837211]	SLP1	protein_coding	837211	106.049	89.9854	111.419	72.1037	63.565	68.0431	67.8954	143.231	107.859	142.447	169.782	146.517	107	96	106	74	57	74	77	125	105	153	159	154
AT1G07013	ncRNA [Source:NCBI gene (formerly Entrezgene);Acc:28716597]	AT1G07013	lncRNA	28716597	0	0.937348	0	0.974375	0	0	0.881759	1.14584	2.05445	0.931024	1.06781	0.951409	0	1	0	1	0	0	1	1	2	1	1	1
AT1G07017	ncRNA [Source:NCBI gene (formerly Entrezgene);Acc:28716598]	AT1G07017	lncRNA	28716598	0	0	0	0	0	0	0	0	0	0	0	0	0	0	0	0	0	0	0	0	0	0	0	0
AT1G07020		AT1G07020	protein_coding	837212	11.8934	26.2457	16.8179	13.6412	14.4973	13.7925	19.3987	12.6043	17.4628	26.9997	11.7459	14.2711	12	28	16	14	13	15	22	11	17	29	11	15
AT1G07023	ncRNA [Source:NCBI gene (formerly Entrezgene);Acc:28716599]	AT1G07023	lncRNA	28716599	0	0	0	0.974375	0	0	0	0	0	0	0	0.951409	0	0	0	1	0	0	0	0	0	0	0	1
AT1G07025	Mitochondrial substrate carrier family protein [Source:NCBI gene (formerly Entrezgene);Acc:837213]	AT1G07025	protein_coding	837213	0.991116	0.937348	1.05112	2.92312	0	1.839	0	0	0	3.7241	3.20343	0	1	1	1	3	0	2	0	0	0	4	3	0
AT1G07027	ncRNA [Source:NCBI gene (formerly Entrezgene);Acc:28716600]	AT1G07027	lncRNA	28716600	1.98223	2.81204	1.05112	0	0	0	2.64528	0	1.02723	1.86205	1.06781	0.951409	2	3	1	0	0	0	3	0	1	2	1	1
AT1G07030	Mitochondrial substrate carrier family protein [Source:NCBI gene (formerly Entrezgene);Acc:837214]	AT1G07030	protein_coding	837214	701.71	724.57	598.086	673.293	692.523	607.791	761.84	621.048	667.696	547.442	492.261	562.283	708	773	569	691	621	661	864	542	650	588	461	591
AT1G07040	plant/protein [Source:NCBI gene (formerly Entrezgene);Acc:837215]	AT1G07040	protein_coding	837215	800.822	688.013	940.751	499.854	468.373	450.556	226.612	279.586	208.527	859.335	823.282	975.194	808	734	895	513	420	490	257	244	203	923	771	1025
AT1G07050	CCT motif family protein [Source:NCBI gene (formerly Entrezgene);Acc:837216]	AT1G07050	protein_coding	837216	0	0	2.10224	0.974375	3.34552	0	0	0	2.05445	0	0	0	0	0	2	1	3	0	0	0	2	0	0	0
AT1G07051	ath-MIR847 [Source:miRBase;Acc:MI0005410]	ath-MIR847	miRNA	6240630	0	0	0	0	0	0	0	0	0	0	0	0	0	0	0	0	0	0	0	0	0	0	0	0
AT1G07060		DFO	protein_coding	837217	0.991116	0	0	0	2.23035	0	0.881759	1.14584	2.05445	0	0	1.90282	1	0	0	0	2	0	1	1	2	0	0	2
AT1G07070	Ribosomal protein L35Ae family protein [Source:NCBI gene (formerly Entrezgene);Acc:837218]	AT1G07070	protein_coding	837218	234.894	336.508	195.508	252.363	236.417	285.965	183.406	198.231	197.227	160.136	128.137	242.609	237	359	186	259	212	311	208	173	192	172	120	255
AT1G07080	Thioredoxin superfamily protein [Source:NCBI gene (formerly Entrezgene);Acc:837219]	AT1G07080	protein_coding	837219	2148.74	1881.26	1949.83	1575.56	1398.43	1405	1268.85	1270.74	1141.25	1930.94	2071.55	1925.65	2168	2007	1855	1617	1254	1528	1439	1109	1111	2074	1940	2024
AT1G07090		LSH6	protein_coding		1258.72	1219.49	1291.82	1327.1	1158.67	1050.07	911.738	747.091	622.498	1262.47	1066.74	1090.31	1270	1301	1229	1362	1039	1142	1034	652	606	1356	999	1146
AT1G07100			tRNA		0	0	0	0	0	0	0	0	0	0	0	0	0	0	0	0	0	0	0	0	0	0	0	0
AT1G07110	fructose-2,6-bisphosphatase [Source:NCBI gene (formerly Entrezgene);Acc:837221]	F2KP	protein_coding	837221	1267.64	1203.55	1645	1335.87	1526.67	1453.73	1609.21	1405.95	1286.09	1536.19	1627.34	1543.19	1279	1284	1565	1371	1369	1581	1825	1227	1252	1650	1524	1622
AT1G07117	ncRNA [Source:NCBI gene (formerly Entrezgene);Acc:28716601]	AT1G07117	lncRNA	28716601	0	0	0	0	0	0	0	0	0	0	0	0	0	0	0	0	0	0	0	0	0	0	0	0
AT1G07119	ncRNA [Source:NCBI gene (formerly Entrezgene);Acc:6240330]	AT1G07119	lncRNA	6240330	0.991116	0.937348	0	0	0	1.839	0	0	0	1.86205	2.13562	1.90282	1	1	0	0	0	2	0	0	0	2	2	2
AT1G07120	CHUP1-like protein [Source:NCBI gene (formerly Entrezgene);Acc:837222]	AT1G07120	protein_coding	837222	6.93781	27.1831	2.10224	0.974375	0	0.919502	0	0	0	6.51717	9.6103	6.65986	7	29	2	1	0	1	0	0	0	7	9	7
AT1G07123	ncRNA [Source:NCBI gene (formerly Entrezgene);Acc:28716602]	AT1G07123	lncRNA	28716602	0	0	0	0	0	0	0	0	0	0	0	0	0	0	0	0	0	0	0	0	0	0	0	0
AT1G07127	ncRNA [Source:NCBI gene (formerly Entrezgene);Acc:28716603]	AT1G07127	lncRNA	28716603	0	0	0	0	0	0	0	0	0	0	0	0	0	0	0	0	0	0	0	0	0	0	0	0
AT1G07128	ncRNA [Source:NCBI gene (formerly Entrezgene);Acc:10723134]	AT1G07128	lncRNA	10723134	0	1.8747	0	1.94875	7.80622	4.59751	0.881759	0	0	1.86205	1.06781	0	0	2	0	2	7	5	1	0	0	2	1	0
AT1G07130	Nucleic acid-binding, OB-fold-like protein [Source:NCBI gene (formerly Entrezgene);Acc:837223]	STN1	protein_coding	837223	0	0	0	0	0	0	0	0	0	0	0	0	0	0	0	0	0	0	0	0	0	0	0	0
AT1G07133	ncRNA [Source:NCBI gene (formerly Entrezgene);Acc:28716604]	AT1G07133	lncRNA	28716604	0	0	0	0	0	0	0	0	0	0	0	0	0	0	0	0	0	0	0	0	0	0	0	0
AT1G07135	glycine-rich protein [Source:NCBI gene (formerly Entrezgene);Acc:837224]	AT1G07135	protein_coding	837224	92.1738	376.814	145.054	908.117	2368.63	2126.81	7.93583	12.6043	38.0073	744.819	459.159	838.191	93	402	138	932	2124	2313	9	11	37	800	430	881
AT1G07137	ath-MIR5645d [Source:miRBase;Acc:MI0019244]	ath-MIR5645d	miRNA	28716605	0	0	0	0	0	0	0	0	0	0	0	0	0	0	0	0	0	0	0	0	0	0	0	0
AT1G07140	Pleckstrin homology (PH) domain superfamily protein [Source:NCBI gene (formerly Entrezgene);Acc:837225]	SIRANBP	protein_coding	837225	2824.68	3447.57	2506.92	2362.86	2542.6	2638.97	1297.95	1494.18	1687.73	2332.22	2261.62	2643.97	2850	3678	2385	2425	2280	2870	1472	1304	1643	2505	2118	2779
AT1G07143	ncRNA [Source:NCBI gene (formerly Entrezgene);Acc:28716606]	AT1G07143	lncRNA	28716606	165.516	220.277	197.61	35.0775	40.1463	45.0556	9.69935	13.7501	12.3267	157.343	197.545	165.545	167	235	188	36	36	49	11	12	12	169	185	174
AT1G07147	ncRNA [Source:NCBI gene (formerly Entrezgene);Acc:28716607]	AT1G07147	lncRNA	28716607	0	0	0	0	0	0	0	0	0	0	0	0	0	0	0	0	0	0	0	0	0	0	0	0
AT1G07150	mitogen-activated protein kinase kinase kinase 13 [Source:NCBI gene (formerly Entrezgene);Acc:837226]	MAPKKK13	protein_coding	837226	39.6446	45.9301	28.3802	31.18	47.9525	44.1361	46.7332	35.5212	34.9257	66.1027	40.5768	52.3275	40	49	27	32	43	48	53	31	34	71	38	55
AT1G07157	ncRNA [Source:NCBI gene (formerly Entrezgene);Acc:28716608]	AT1G07157	lncRNA	28716608	0	0	0	0	0	0	0	0	0	0	0	0	0	0	0	0	0	0	0	0	0	0	0	0
AT1G07160	Protein phosphatase 2C family protein [Source:NCBI gene (formerly Entrezgene);Acc:837227]	AT1G07160	protein_coding	837227	1.98223	2.81204	0	0	0	1.839	0.881759	0	3.08168	5.58614	3.20343	1.90282	2	3	0	0	0	2	1	0	3	6	3	2
AT1G07163	ncRNA [Source:NCBI gene (formerly Entrezgene);Acc:28716609]	AT1G07163	lncRNA	28716609	0	0	0	0	0	0	0	0	0	0	0	0	0	0	0	0	0	0	0	0	0	0	0	0
AT1G07167	ncRNA [Source:NCBI gene (formerly Entrezgene);Acc:28716610]	AT1G07167	lncRNA	28716610	0	0	0	0	0	0	0	0	0	0	0	0	0	0	0	0	0	0	0	0	0	0	0	0
AT1G07170	PHF5-like protein [Source:NCBI gene (formerly Entrezgene);Acc:837228]	AT1G07170	protein_coding	837228	359.775	508.98	377.352	418.981	382.505	443.2	407.373	328.857	380.073	375.203	333.157	431.94	363	543	359	430	343	482	462	287	370	403	312	454
AT1G07173	ncRNA [Source:NCBI gene (formerly Entrezgene);Acc:28716611]	AT1G07173	lncRNA	28716611	0	0	0	0	0	0	0	0	0	0	0	0	0	0	0	0	0	0	0	0	0	0	0	0
AT1G07175	alternative NAD(P)H dehydrogenase [Source:NCBI gene (formerly Entrezgene);Acc:6241425]	AT1G07175	protein_coding	6241425	0	0	0	0	0	0	0	0	0	0	0	0	0	0	0	0	0	0	0	0	0	0	0	0
AT1G07177	ncRNA [Source:NCBI gene (formerly Entrezgene);Acc:28716612]	AT1G07177	lncRNA	28716612	0	0	0	0	0	0	0	0	0	0	0	0	0	0	0	0	0	0	0	0	0	0	0	0
AT1G07180	alternative NAD(P)H dehydrogenase 1 [Source:NCBI gene (formerly Entrezgene);Acc:837229]	NDA1	protein_coding	837229	1.98223	9.37348	2.10224	1.94875	0	0	1.76352	0	1.02723	4.65512	0	1.90282	2	10	2	2	0	0	2	0	1	5	0	2
AT1G07183	ncRNA [Source:NCBI gene (formerly Entrezgene);Acc:28716613]	AT1G07183	lncRNA	28716613	0	0	0	0	3.34552	0	1.76352	0	0	0	0	0	0	0	0	0	3	0	2	0	0	0	0	0
AT1G07187	ncRNA [Source:NCBI gene (formerly Entrezgene);Acc:28716614]	AT1G07187	lncRNA	28716614	6.93781	18.747	1.05112	2.92312	4.4607	6.43651	2.64528	1.14584	2.05445	7.44819	6.40687	4.75704	7	20	1	3	4	7	3	1	2	8	6	5
AT1G07190	Lon protease [Source:NCBI gene (formerly Entrezgene);Acc:837230]	AT1G07190	protein_coding	837230	0	0	0	0	0	0	0	0	0	0	0	0	0	0	0	0	0	0	0	0	0	0	0	0
AT1G07193	ncRNA [Source:NCBI gene (formerly Entrezgene);Acc:28716615]	AT1G07193	lncRNA	28716615	0	0	0	0	0	0	0	0	0	0	0	0	0	0	0	0	0	0	0	0	0	0	0	0
AT1G07197	ncRNA [Source:NCBI gene (formerly Entrezgene);Acc:28716616]	AT1G07197	lncRNA	28716616	0	0	0	0	0	0	0	0	0	0	0	0	0	0	0	0	0	0	0	0	0	0	0	0
AT1G07200	Double Clp-N motif-containing P-loop nucleoside triphosphate hydrolases superfamily protein [Source:NCBI gene (formerly Entrezgene);Acc:837231]	AT1G07200	protein_coding	837231	2304.34	2436.17	2952.59	3004	2983.09	3066.54	2973.29	2148.46	1984.6	2586.38	2945.02	2886.57	2325	2599	2809	3083	2675	3335	3372	1875	1932	2778	2758	3034
AT1G07210	Ribosomal protein S18 [Source:NCBI gene (formerly Entrezgene);Acc:837232]	AT1G07210	protein_coding	837232	859.297	834.24	830.384	794.115	674.681	633.537	611.059	685.215	691.323	733.647	669.518	747.807	867	890	790	815	605	689	693	598	673	788	627	786
AT1G07220	O-glucosyltransferase rumi-like protein (DUF821) [Source:NCBI gene (formerly Entrezgene);Acc:837233]	AT1G07220	protein_coding	837233	503.487	492.108	454.083	422.879	500.713	483.658	600.478	554.589	637.907	487.857	523.227	452.871	508	525	432	434	449	526	681	484	621	524	490	476
AT1G07230	non-specific phospholipase C1 [Source:NCBI gene (formerly Entrezgene);Acc:837234]	NPC1	protein_coding	837234	2056.57	1402.27	1899.37	1166.33	981.354	971.913	1357.91	1245.53	1199.8	2058.49	2239.2	1839.07	2075	1496	1807	1197	880	1057	1540	1087	1168	2211	2097	1933
AT1G07233	ncRNA [Source:NCBI gene (formerly Entrezgene);Acc:28716618]	AT1G07233	lncRNA	28716618	0	0	0	0	0	0	0	0	0	0	0	0	0	0	0	0	0	0	0	0	0	0	0	0
AT1G07237	ncRNA [Source:NCBI gene (formerly Entrezgene);Acc:28716619]	AT1G07237	lncRNA	28716619	0	0	0	0	0	0	0	0	0	0	0	0	0	0	0	0	0	0	0	0	0	0	0	0
AT1G07240	UDP-glucosyl transferase 71C5 [Source:NCBI gene (formerly Entrezgene);Acc:837235]	UGT71C5	protein_coding	837235	1487.66	1554.12	1677.59	1723.67	2085.38	1648.67	1163.92	692.09	781.718	2006.36	1764.02	1739.18	1501	1658	1596	1769	1870	1793	1320	604	761	2155	1652	1828
AT1G07243	ath-MIR5024 [Source:miRBase;Acc:MI0017894]	ath-MIR5024	miRNA	28716620	0	0	0	0	0	0	0	0	0	0	0	0	0	0	0	0	0	0	0	0	0	0	0	0
AT1G07247	ncRNA [Source:NCBI gene (formerly Entrezgene);Acc:28716621]	AT1G07247	lncRNA	28716621	0	0	0	0	0	0	0	0	0	0	0	0	0	0	0	0	0	0	0	0	0	0	0	0
AT1G07250	UDP-glucosyl transferase 71C4 [Source:NCBI gene (formerly Entrezgene);Acc:837236]	UGT71C4	protein_coding	837236	894.977	960.782	1010.13	840.885	885.449	864.331	1062.52	805.529	747.82	996.196	954.623	1043.7	903	1025	961	863	794	940	1205	703	728	1070	894	1097
AT1G07253	ncRNA [Source:NCBI gene (formerly Entrezgene);Acc:28716622]	AT1G07253	lncRNA	28716622	0	0	0	0	0	0	0	0	0	0	0	0	0	0	0	0	0	0	0	0	0	0	0	0
AT1G07257	ncRNA [Source:NCBI gene (formerly Entrezgene);Acc:28716623]	AT1G07257	ncRNA	28716623	0	0	0	0	0	0	0	0	0	0	0	0	0	0	0	0	0	0	0	0	0	0	0	0
AT1G07260	UDP-glucosyl transferase 71C3 [Source:NCBI gene (formerly Entrezgene);Acc:837237]	UGT71C3	protein_coding	837237	465.824	1461.33	442.521	815.552	1321.48	338.377	854.424	841.05	1161.79	1380.71	144.155	565.137	470	1559	421	837	1185	368	969	734	1131	1483	135	594
AT1G07263	ncRNA [Source:NCBI gene (formerly Entrezgene);Acc:28716624]	AT1G07263	lncRNA	28716624	0	0	0	0	0	0	0	0	0	0	0	0	0	0	0	0	0	0	0	0	0	0	0	0
AT1G07267	ncRNA [Source:NCBI gene (formerly Entrezgene);Acc:28716625]	AT1G07267	lncRNA	28716625	0	0	0	0	0	0	0	0	0	0	0	0	0	0	0	0	0	0	0	0	0	0	0	0
AT1G07270	Cell division control, Cdc6 [Source:NCBI gene (formerly Entrezgene);Acc:837238]	AT1G07270	protein_coding	837238	9.91116	13.1229	7.35783	1.94875	7.80622	0.919502	4.40879	21.7711	27.7351	7.44819	6.40687	4.75704	10	14	7	2	7	1	5	19	27	8	6	5
AT1G07273	ncRNA [Source:NCBI gene (formerly Entrezgene);Acc:28716626]	AT1G07273	lncRNA	28716626	0	0	0	0	0	0	0	0	0	0	0	0	0	0	0	0	0	0	0	0	0	0	0	0
AT1G07277	ncRNA [Source:NCBI gene (formerly Entrezgene);Acc:28716627]	AT1G07277	lncRNA	28716627	0	0	0	0	0	0	0	0	0	0	0	0	0	0	0	0	0	0	0	0	0	0	0	0
AT1G07280	Tetratricopeptide repeat (TPR)-like superfamily protein [Source:NCBI gene (formerly Entrezgene);Acc:837239]	AT1G07280	protein_coding	837239	87.2182	71.2384	86.1917	4.87187	3.34552	8.27551	18.5169	40.1046	22.599	161.067	171.918	202.65	88	76	82	5	3	9	21	35	22	173	161	213
AT1G07283	ath-MIR5025 [Source:miRBase;Acc:MI0017895]	ath-MIR5025	miRNA	28716628	0	0	0	0	0	0	0	0	0	0	0	0	0	0	0	0	0	0	0	0	0	0	0	0
AT1G07287	ncRNA [Source:NCBI gene (formerly Entrezgene);Acc:28716629]	AT1G07287	lncRNA	28716629	0	0	0	0	0	0	0	0	1.02723	0	0	0	0	0	0	0	0	0	0	0	1	0	0	0
AT1G07290	golgi nucleotide sugar transporter 2 [Source:NCBI gene (formerly Entrezgene);Acc:837240]	GONST2	protein_coding	837240	84.2448	104.983	90.3962	76.9756	107.057	93.7892	111.102	112.293	142.784	93.1024	77.9502	88.481	85	112	86	79	96	102	126	98	139	100	73	93
AT1G07293	ncRNA [Source:NCBI gene (formerly Entrezgene);Acc:28716630]	AT1G07293	lncRNA	28716630	0	0	0	0	0	0	0	0	0	0	0	0	0	0	0	0	0	0	0	0	0	0	0	0
AT1G07297	ncRNA [Source:NCBI gene (formerly Entrezgene);Acc:28716631]	AT1G07297	lncRNA	28716631	0	0	0	0	0	0	0	0	0	0	0	0	0	0	0	0	0	0	0	0	0	0	0	0
AT1G07300	josephin protein-like protein [Source:NCBI gene (formerly Entrezgene);Acc:837241]	AT1G07300	protein_coding	837241	483.664	487.421	414.141	312.774	344.589	422.971	182.524	135.21	144.839	672.199	730.383	672.646	488	520	394	321	309	460	207	118	141	722	684	707
AT1G07303	ncRNA [Source:NCBI gene (formerly Entrezgene);Acc:28716632]	AT1G07303	lncRNA	28716632	0	0	0	0	0	0	0	0	0	0	0	0	0	0	0	0	0	0	0	0	0	0	0	0
AT1G07310	Calcium-dependent lipid-binding (CaLB domain) family protein [Source:NCBI gene (formerly Entrezgene);Acc:837242]	AT1G07310	protein_coding	837242	1352.87	1081.7	1496.79	1255.97	1176.51	1188.92	1385.24	1201.99	1196.72	1496.16	1414.85	1423.31	1365	1154	1424	1289	1055	1293	1571	1049	1165	1607	1325	1496
AT1G07313	ncRNA [Source:NCBI gene (formerly Entrezgene);Acc:28716633]	AT1G07313	lncRNA	28716633	25.769	11.2482	15.7668	23.385	31.2249	26.6655	37.0339	28.6461	38.0073	19.5515	14.9494	16.174	26	12	15	24	28	29	42	25	37	21	14	17
AT1G07317	ncRNA [Source:NCBI gene (formerly Entrezgene);Acc:28716634]	AT1G07317	lncRNA	28716634	0	0	1.05112	0	0	0	0	0	0	0	0	0	0	0	1	0	0	0	0	0	0	0	0	0
AT1G07320	ribosomal protein L4 [Source:NCBI gene (formerly Entrezgene);Acc:837243]	RPL4	protein_coding	837243	714.594	811.743	900.809	669.395	713.712	683.19	1023.72	1017.51	944.02	929.162	910.843	790.621	721	866	857	687	640	743	1161	888	919	998	853	831
AT1G07323	ncRNA [Source:NCBI gene (formerly Entrezgene);Acc:28716635]	AT1G07323	lncRNA	28716635	589.714	777.062	509.793	668.421	760.549	643.651	460.278	406.775	366.719	603.304	527.499	490.927	595	829	485	686	682	700	522	355	357	648	494	516
AT1G07327	ncRNA [Source:NCBI gene (formerly Entrezgene);Acc:28716636]	AT1G07327	lncRNA	28716636	0	0	0	0	0	0	0	0	0	0	0	0	0	0	0	0	0	0	0	0	0	0	0	0
AT1G07330	dentin sialophosphoprotein [Source:NCBI gene (formerly Entrezgene);Acc:837244]	AT1G07330	protein_coding	837244	2.97335	0.937348	3.15336	1.94875	0	0.919502	1.76352	0	1.02723	2.79307	5.33906	0.951409	3	1	3	2	0	1	2	0	1	3	5	1
AT1G07333	ncRNA [Source:NCBI gene (formerly Entrezgene);Acc:28716637]	AT1G07333	lncRNA	28716637	0	0	0	0	0	0	0	0	0	0	0	0	0	0	0	0	0	0	0	0	0	0	0	0
AT1G07337	ncRNA [Source:NCBI gene (formerly Entrezgene);Acc:28716638]	AT1G07337	lncRNA	28716638	0	0	0	0	0	0	0	0	0	0	0	0	0	0	0	0	0	0	0	0	0	0	0	0
AT1G07340	sugar transporter 2 [Source:NCBI gene (formerly Entrezgene);Acc:837245]	STP2	protein_coding	837245	0	0	0	0	0	0	0	0	0	0	0	0	0	0	0	0	0	0	0	0	0	0	0	0
AT1G07343	ncRNA [Source:NCBI gene (formerly Entrezgene);Acc:28716639]	AT1G07343	lncRNA	28716639	0	0	0	0	0	0	0	0	0	0	0	0	0	0	0	0	0	0	0	0	0	0	0	0
AT1G07347	ncRNA [Source:NCBI gene (formerly Entrezgene);Acc:28716640]	AT1G07347	lncRNA	28716640	0	0	0	0	0	0	0	0	0	0	0	0	0	0	0	0	0	0	0	0	0	0	0	0
AT1G07350	RNA-binding (RRM/RBD/RNP motifs) family protein [Source:NCBI gene (formerly Entrezgene);Acc:837246]	SR45a	protein_coding	837246	1688.86	1888.76	1484.18	1640.85	1931.48	2008.19	1937.22	1604.18	1570.63	1420.74	1459.7	1350.05	1704	2015	1412	1684	1732	2184	2197	1400	1529	1526	1367	1419
AT1G07353	ncRNA [Source:NCBI gene (formerly Entrezgene);Acc:28716641]	AT1G07353	lncRNA	28716641	0	0	0	0	0	0	0	0	0	0	0	0	0	0	0	0	0	0	0	0	0	0	0	0
AT1G07357	ath-MIR5664 [Source:miRBase;Acc:MI0019253]	ath-MIR5664	miRNA	28716642	0	0	0	0	0	0	0	0	0	0	0	0	0	0	0	0	0	0	0	0	0	0	0	0
AT1G07360	CCCH-type zinc fingerfamily protein with RNA-binding domain-containing protein [Source:NCBI gene (formerly Entrezgene);Acc:837248]	MAC5A	protein_coding	837248	1397.47	1183.87	1198.28	1141.97	1180.97	1183.4	981.397	1094.28	1252.19	1223.37	949.284	1121.71	1410	1263	1140	1172	1059	1287	1113	955	1219	1314	889	1179
AT1G07367	ncRNA [Source:NCBI gene (formerly Entrezgene);Acc:28716643]	AT1G07367	lncRNA	28716643	0	0	0	0	1.11517	1.839	0.881759	0	0	1.86205	2.13562	0	0	0	0	0	1	2	1	0	0	2	2	0
AT1G07370	proliferating cellular nuclear antigen 1 [Source:NCBI gene (formerly Entrezgene);Acc:837249]	PCNA1	protein_coding	837249	116.952	115.294	98.8052	49.6931	79.1774	30.3436	80.24	264.69	381.101	75.4129	83.2893	123.683	118	123	94	51	71	33	91	231	371	81	78	130
AT1G07373	ncRNA [Source:NCBI gene (formerly Entrezgene);Acc:28716644]	AT1G07373	lncRNA	28716644	0	0	0	3.8975	4.4607	11.034	1.76352	0	0	1.86205	0	0.951409	0	0	0	4	4	12	2	0	0	2	0	1
AT1G07380	Neutral/alkaline non-lysosomal ceramidase [Source:NCBI gene (formerly Entrezgene);Acc:837250]	AT1G07380	protein_coding	837250	973.276	861.423	862.968	911.04	856.454	948.006	645.447	732.195	643.043	961.748	996.268	849.608	982	919	821	935	768	1031	732	639	626	1033	933	893
AT1G07383	ncRNA [Source:NCBI gene (formerly Entrezgene);Acc:28716645]	AT1G07383	lncRNA	28716645	0	0	0	0	0	0	0	0	0	0	0	0	0	0	0	0	0	0	0	0	0	0	0	0
AT1G07390	receptor like protein 1 [Source:NCBI gene (formerly Entrezgene);Acc:837251]	RLP1	protein_coding	837251	179.392	154.662	134.543	80.8731	62.4498	51.4921	67.8954	63.0215	34.9257	171.308	153.765	143.663	181	165	128	83	56	56	77	55	34	184	144	151
AT1G07393	ncRNA [Source:NCBI gene (formerly Entrezgene);Acc:28716646]	AT1G07393	snoRNA	28716646	1.98223	3.74939	3.15336	6.82062	5.57587	9.19502	2.64528	2.29169	0	0.931024	2.13562	1.90282	2	4	3	7	5	10	3	2	0	1	2	2
AT1G07397	ncRNA [Source:NCBI gene (formerly Entrezgene);Acc:28716647]	AT1G07397	lncRNA	28716647	0	2.81204	1.05112	2.92312	0	0.919502	0.881759	0	1.02723	0	0	0.951409	0	3	1	3	0	1	1	0	1	0	0	1
AT1G07400	HSP20-like chaperones superfamily protein [Source:NCBI gene (formerly Entrezgene);Acc:837252]	AT1G07400	protein_coding	837252	17.8401	2.81204	11.5623	5.84625	2.23035	3.67801	1.76352	1.14584	1.02723	6.51717	0	3.80564	18	3	11	6	2	4	2	1	1	7	0	4
AT1G07407	ncRNA [Source:NCBI gene (formerly Entrezgene);Acc:28716648]	AT1G07407	lncRNA	28716648	8.92004	5.62409	4.20447	6.82062	5.57587	9.19502	11.4629	1.14584	5.13613	3.7241	5.33906	0.951409	9	6	4	7	5	10	13	1	5	4	5	1
AT1G07410	RAB GTPase homolog A2B [Source:NCBI gene (formerly Entrezgene);Acc:837253]	RABA2b	protein_coding	837253	183.356	150.913	80.9361	55.5394	57.9891	70.8016	79.3583	69.8965	67.7969	107.999	96.103	134.149	185	161	77	57	52	77	90	61	66	116	90	141
AT1G07413	ncRNA [Source:NCBI gene (formerly Entrezgene);Acc:28716649]	AT1G07413	lncRNA	28716649	0	0	0	0	0	0	0	0	4.1089	0	1.06781	0	0	0	0	0	0	0	0	0	4	0	1	0
AT1G07417	ncRNA [Source:NCBI gene (formerly Entrezgene);Acc:28716650]	AT1G07417	lncRNA	28716650	0	0.937348	0	0	0	0	0	0	2.05445	0.931024	1.06781	0	0	1	0	0	0	0	0	0	2	1	1	0
AT1G07420	sterol 4-alpha-methyl-oxidase 2-1 [Source:NCBI gene (formerly Entrezgene);Acc:837254]	SMO2-1	protein_coding	837254	733.426	656.144	557.093	709.345	617.807	615.147	744.204	797.508	766.31	608.89	553.126	658.375	740	700	530	728	554	669	844	696	746	654	518	692
AT1G07423	ncRNA [Source:NCBI gene (formerly Entrezgene);Acc:28716651]	AT1G07423	lncRNA	28716651	0	0.937348	0	0	0	0	0	1.14584	5.13613	0	0	0	0	1	0	0	0	0	0	1	5	0	0	0
AT1G07430	highly ABA-induced PP2C protein 2 [Source:NCBI gene (formerly Entrezgene);Acc:837255]	HAI2	protein_coding	837255	331.033	265.269	160.821	35.0775	65.7953	62.5261	148.135	100.834	82.178	191.791	324.615	318.722	334	283	153	36	59	68	168	88	80	206	304	335
AT1G07433	ncRNA [Source:NCBI gene (formerly Entrezgene);Acc:28716652]	AT1G07433	lncRNA	28716652	0	0	0	0	0	0	0	0	0	0	0	0	0	0	0	0	0	0	0	0	0	0	0	0
AT1G07437	ncRNA [Source:NCBI gene (formerly Entrezgene);Acc:28716653]	AT1G07437	lncRNA	28716653	0	0.937348	0	0	0	0	0	0	0	0	0	0	0	1	0	0	0	0	0	0	0	0	0	0
AT1G07440	NAD(P)-binding Rossmann-fold superfamily protein [Source:NCBI gene (formerly Entrezgene);Acc:837256]	AT1G07440	protein_coding	837256	42.618	37.4939	44.147	5.84625	12.2669	8.27551	3.52703	6.87507	13.3539	56.7925	85.4249	138.906	43	40	42	6	11	9	4	6	13	61	80	146
AT1G07447	ncRNA [Source:NCBI gene (formerly Entrezgene);Acc:28716655]	AT1G07447	lncRNA	28716655	0	0	0	0	0	0	0	0	0	0	0	0	0	0	0	0	0	0	0	0	0	0	0	0
AT1G07450	NAD(P)-binding Rossmann-fold superfamily protein [Source:NCBI gene (formerly Entrezgene);Acc:837257]	AT1G07450	protein_coding	837257	0	0	0	0	0	0	0	0	0	0	0	0	0	0	0	0	0	0	0	0	0	0	0	0
AT1G07453	ncRNA [Source:NCBI gene (formerly Entrezgene);Acc:28716656]	AT1G07453	lncRNA	28716656	0	0	0	0	0	0	0	0	0	0	0	0	0	0	0	0	0	0	0	0	0	0	0	0
AT1G07457	ncRNA [Source:NCBI gene (formerly Entrezgene);Acc:28716657]	AT1G07457	lncRNA	28716657	0	0	0	0	0	0	0	0	0	0	0	0	0	0	0	0	0	0	0	0	0	0	0	0
AT1G07460	Concanavalin A-like lectin family protein [Source:NCBI gene (formerly Entrezgene);Acc:837258]	AT1G07460	protein_coding	837258	0	0	0	0	0	0	0	0	0	0	0	0	0	0	0	0	0	0	0	0	0	0	0	0
AT1G07463	ncRNA [Source:NCBI gene (formerly Entrezgene);Acc:28716658]	AT1G07463	lncRNA	28716658	0	0	0	0	0	0	0	0	0	0	0	0	0	0	0	0	0	0	0	0	0	0	0	0
AT1G07467	ncRNA [Source:NCBI gene (formerly Entrezgene);Acc:28716659]	AT1G07467	lncRNA	28716659	0	0	0	0	0	0	0	0	0	0	0	0	0	0	0	0	0	0	0	0	0	0	0	0
AT1G07470	Transcription factor IIA, alpha/beta subunit [Source:NCBI gene (formerly Entrezgene);Acc:837259]	AT1G07470	protein_coding	837259	674.95	623.336	700.045	658.677	654.608	708.936	874.705	760.841	759.119	693.613	790.18	766.836	681	665	666	676	587	771	992	664	739	745	740	806
AT1G07473		AT1G07473	protein_coding	837260	0	0.937348	0	0	0	0	0	0	0	0	0	0	0	1	0	0	0	0	0	0	0	0	0	0
AT1G07476			protein_coding		0.991116	0	0	0	0	0	0	0	0	0	0	0	1	0	0	0	0	0	0	0	0	0	0	0
AT1G07477	ncRNA [Source:NCBI gene (formerly Entrezgene);Acc:28716660]	AT1G07477	lncRNA	28716660	4.95558	0.937348	0	0	1.11517	0	0	0	2.05445	0	3.20343	4.75704	5	1	0	0	1	0	0	0	2	0	3	5
AT1G07480	Transcription factor IIA, alpha/beta subunit [Source:NCBI gene (formerly Entrezgene);Acc:837262]	AT1G07480	protein_coding	837262	470.78	452.739	559.195	439.443	429.342	472.624	495.548	477.817	429.38	526.96	586.228	583.214	475	483	532	451	385	514	562	417	418	566	549	613
AT1G07483	ncRNA [Source:NCBI gene (formerly Entrezgene);Acc:28716661]	AT1G07483	lncRNA	28716661	0	0	0	0	0	0	0	0	0	0	0	0	0	0	0	0	0	0	0	0	0	0	0	0
AT1G07485		AT1G07485	protein_coding	5007669	0	0	0	0	0	0	0	0	0	0	0	0	0	0	0	0	0	0	0	0	0	0	0	0
AT1G07487	ncRNA [Source:NCBI gene (formerly Entrezgene);Acc:28716662]	AT1G07487	snoRNA	28716662	0	0	0	0	0	0	0	0	0	0	0	0	0	0	0	0	0	0	0	0	0	0	0	0
AT1G07490	ROTUNDIFOLIA like 3 [Source:NCBI gene (formerly Entrezgene);Acc:837263]	RTFL3	protein_coding	837263	0	0	0	0	0	0	0	0	0	0	0	0	0	0	0	0	0	0	0	0	0	0	0	0
AT1G07493	ncRNA [Source:NCBI gene (formerly Entrezgene);Acc:28716663]	AT1G07493	lncRNA	28716663	0	0	0	2.92312	1.11517	2.7585	0	0	1.02723	0	0	0	0	0	0	3	1	3	0	0	1	0	0	0
AT1G07497	ncRNA [Source:NCBI gene (formerly Entrezgene);Acc:28716664]	AT1G07497	lncRNA	28716664	0	0	0	0	0	0	0	0	0	0	0	0	0	0	0	0	0	0	0	0	0	0	0	0
AT1G07500		AT1G07500	protein_coding	837264	0	0	0	0	0	0	0	0	0	0	0	0	0	0	0	0	0	0	0	0	0	0	0	0
AT1G07503	ncRNA [Source:NCBI gene (formerly Entrezgene);Acc:28716665]	AT1G07503	lncRNA	28716665	0	0	0	0	0	0	0	0	0	0	0	0	0	0	0	0	0	0	0	0	0	0	0	0
AT1G07507	ncRNA [Source:NCBI gene (formerly Entrezgene);Acc:28716666]	AT1G07507	ncRNA	28716666	0	0	0	0	0	0	0	0	0	0	0	0	0	0	0	0	0	0	0	0	0	0	0	0
AT1G07510	FTSH protease 10 [Source:NCBI gene (formerly Entrezgene);Acc:837265]	ftsh10	protein_coding	837265	1345.94	1243.86	1302.34	1178.99	1217.77	1165.01	1061.64	1106.89	1162.82	1274.57	1491.73	1389.06	1358	1327	1239	1210	1092	1267	1204	966	1132	1369	1397	1460
AT1G07513	ncRNA [Source:NCBI gene (formerly Entrezgene);Acc:28716667]	AT1G07513	lncRNA	28716667	0	0	0	0	0	0	0	0	0	0	0	0	0	0	0	0	0	0	0	0	0	0	0	0
AT1G07517	ncRNA [Source:NCBI gene (formerly Entrezgene);Acc:28716668]	AT1G07517	lncRNA	28716668	2.97335	1.8747	1.05112	0.974375	1.11517	0	0	0	0	0.931024	2.13562	6.65986	3	2	1	1	1	0	0	0	0	1	2	7
AT1G07520	GRAS family transcription factor [Source:NCBI gene (formerly Entrezgene);Acc:837266]	AT1G07520	protein_coding	837266	0	0	0	0	0	0	0	0	0	0	0	0	0	0	0	0	0	0	0	0	0	0	0	0
AT1G07523	ncRNA [Source:NCBI gene (formerly Entrezgene);Acc:28716669]	AT1G07523	lncRNA	28716669	0	0	0	0	0	0	0	0	0	0	0	0	0	0	0	0	0	0	0	0	0	0	0	0
AT1G07527	ncRNA [Source:NCBI gene (formerly Entrezgene);Acc:28716670]	AT1G07527	lncRNA	28716670	0	0	0	0	0	0	0	0	0	0.931024	0	0	0	0	0	0	0	0	0	0	0	1	0	0
AT1G07530	SCARECROW-like 14 [Source:NCBI gene (formerly Entrezgene);Acc:837267]	SCL14	protein_coding	837267	2478.78	2240.26	3031.43	3101.43	3162.64	3229.29	4029.64	2666.38	2823.84	3023.97	3899.65	3752.36	2501	2390	2884	3183	2836	3512	4570	2327	2749	3248	3652	3944
AT1G07533	ncRNA [Source:NCBI gene (formerly Entrezgene);Acc:28716671]	AT1G07533	lncRNA	28716671	0	0	0	0	0	0	0	0	0	0	0	0	0	0	0	0	0	0	0	0	0	0	0	0
AT1G07537	ncRNA [Source:NCBI gene (formerly Entrezgene);Acc:28716672]	U4.4	snRNA	28716672	0	0	0	0	0	0	0	0	0	0	0	0	0	0	0	0	0	0	0	0	0	0	0	0
AT1G07540	TRF-like 2 [Source:NCBI gene (formerly Entrezgene);Acc:837268]	TRFL2	protein_coding	837268	0	2.81204	2.10224	0	0	0	0	0	0	0	0	0	0	3	2	0	0	0	0	0	0	0	0	0
AT1G07543	ncRNA [Source:NCBI gene (formerly Entrezgene);Acc:28716673]	AT1G07543	ncRNA	28716673	0	0	0	0	0	0	0	0	0	0.931024	0	0	0	0	0	0	0	0	0	0	0	1	0	0
AT1G07547	ncRNA [Source:NCBI gene (formerly Entrezgene);Acc:28716674]	AT1G07547	lncRNA	28716674	0	0	0	0	0	0	0	0	0	0	0	0	0	0	0	0	0	0	0	0	0	0	0	0
AT1G07550	Leucine-rich repeat protein kinase family protein [Source:NCBI gene (formerly Entrezgene);Acc:837269]	AT1G07550	protein_coding	837269	0	0	2.10224	0	1.11517	3.67801	1.76352	0	0	0	0	0	0	0	2	0	1	4	2	0	0	0	0	0
AT1G07553	ncRNA [Source:NCBI gene (formerly Entrezgene);Acc:28716675]	AT1G07553	lncRNA	28716675	0	0	0	0.974375	0	0	0	0	0	0	0	0	0	0	0	1	0	0	0	0	0	0	0	0
AT1G07557	ncRNA [Source:NCBI gene (formerly Entrezgene);Acc:28716676]	AT1G07557	lncRNA	28716676	0	0	0	0	0	0	0	0	0	0	0	0	0	0	0	0	0	0	0	0	0	0	0	0
AT1G07560	Leucine-rich repeat protein kinase family protein [Source:NCBI gene (formerly Entrezgene);Acc:837270]	AT1G07560	protein_coding	837270	0	0.937348	3.15336	0	1.11517	1.839	1.76352	2.29169	4.1089	0	0	0	0	1	3	0	1	2	2	2	4	0	0	0
AT1G07563	ncRNA [Source:NCBI gene (formerly Entrezgene);Acc:28716677]	AT1G07563	lncRNA	28716677	0	0	0	0	0	0	0	0	0	0	0	0	0	0	0	0	0	0	0	0	0	0	0	0
AT1G07567	ncRNA [Source:NCBI gene (formerly Entrezgene);Acc:28716678]	AT1G07567	lncRNA	28716678	0	0	0	0	0	0	0	0	0	0	0	0	0	0	0	0	0	0	0	0	0	0	0	0
AT1G07570	Protein kinase superfamily protein [Source:NCBI gene (formerly Entrezgene);Acc:837271]	APK1A	protein_coding	837271	133.801	121.855	135.594	166.618	168.391	164.591	479.677	504.172	470.469	113.585	151.629	117.023	135	130	129	171	151	179	544	440	458	122	142	123
AT1G07573	ncRNA [Source:NCBI gene (formerly Entrezgene);Acc:28716679]	AT1G07573	lncRNA	28716679	0	0	0	0	0	0	0	0	0	0	0	0	0	0	0	0	0	0	0	0	0	0	0	0
AT1G07580			tRNA		0	0	0	0	0	0	0	0	0	0	0	0	0	0	0	0	0	0	0	0	0	0	0	0
AT1G07583	ncRNA [Source:NCBI gene (formerly Entrezgene);Acc:28716681]	AT1G07583	lncRNA	28716681	0	0	0	0	0	0	0	0	0	0	0	0	0	0	0	0	0	0	0	0	0	0	0	0
AT1G07587	ncRNA [Source:NCBI gene (formerly Entrezgene);Acc:28716682]	AT1G07587	lncRNA	28716682	0.991116	5.62409	8.40895	5.84625	5.57587	11.034	11.4629	14.896	13.3539	8.37922	8.54249	10.4655	1	6	8	6	5	12	13	13	13	9	8	11
AT1G07590	Tetratricopeptide repeat (TPR)-like superfamily protein [Source:NCBI gene (formerly Entrezgene);Acc:837272]	AT1G07590	protein_coding	837272	1589.75	2949.83	1355.94	2144.6	2462.31	3529.97	941.718	949.905	594.763	2824.73	1928.47	1519.4	1604	3147	1290	2201	2208	3839	1068	829	579	3034	1806	1597
AT1G07593	ncRNA [Source:NCBI gene (formerly Entrezgene);Acc:28716683]	AT1G07593	snoRNA	28716683	0	0	0	0	0	0	0	0	0	0	0	0	0	0	0	0	0	0	0	0	0	0	0	0
AT1G07597	ncRNA [Source:NCBI gene (formerly Entrezgene);Acc:28716684]	AT1G07597	lncRNA	28716684	0	0	0	0	0	0	0	0	0	0	0	0	0	0	0	0	0	0	0	0	0	0	0	0
AT1G07600	metallothionein 1A [Source:NCBI gene (formerly Entrezgene);Acc:837273]	MT1A	protein_coding	837273	0	0	0	0	0	0	0	0	0	0	0	0	0	0	0	0	0	0	0	0	0	0	0	0
AT1G07603	ncRNA [Source:NCBI gene (formerly Entrezgene);Acc:28716685]	AT1G07603	lncRNA	28716685	0	1.8747	0	0	0	0.919502	0	0	3.08168	0	0	0.951409	0	2	0	0	0	1	0	0	3	0	0	1
AT1G07607	ncRNA [Source:NCBI gene (formerly Entrezgene);Acc:28716686]	AT1G07607	lncRNA	28716686	0	1.8747	0	0.974375	0	0.919502	0.881759	2.29169	1.02723	0.931024	0	0	0	2	0	1	0	1	1	2	1	1	0	0
AT1G07610	metallothionein 1C [Source:NCBI gene (formerly Entrezgene);Acc:837274]	MT1C	protein_coding	837274	614.492	911.102	892.4	655.754	483.986	814.678	438.234	503.026	286.596	1259.68	930.064	722.119	620	972	849	673	434	886	497	439	279	1353	871	759
AT1G07613	ath-MIR5636 [Source:miRBase;Acc:MI0019208]	ath-MIR5636	miRNA	28716687	0	0	0	0	0	0	0	0	0	0	0	0	0	0	0	0	0	0	0	0	0	0	0	0
AT1G07615	GTP-binding protein Obg/CgtA [Source:NCBI gene (formerly Entrezgene);Acc:5007670]	AT1G07615	protein_coding	5007670	394.464	424.619	490.872	455.033	424.882	498.37	592.542	443.442	461.224	332.376	434.599	402.446	398	453	467	467	381	542	672	387	449	357	407	423
AT1G07617	ncRNA [Source:NCBI gene (formerly Entrezgene);Acc:28716688]	AT1G07617	lncRNA	28716688	0	0	0	0	0	0	2.64528	2.29169	0	3.7241	1.06781	0.951409	0	0	0	0	0	0	3	2	0	4	1	1
AT1G07620	GTP-binding protein Obg/CgtA [Source:NCBI gene (formerly Entrezgene);Acc:837275]	ATOBGM	protein_coding	837275	15.8579	4.68674	19.9713	10.7181	7.80622	10.1145	5.29055	5.72922	7.19058	13.9654	19.2206	28.5423	16	5	19	11	7	11	6	5	7	15	18	30
AT1G07623	ncRNA [Source:NCBI gene (formerly Entrezgene);Acc:28716689]	AT1G07623	lncRNA	28716689	0	0	0	0	0	0	0	0	0	0	0	0	0	0	0	0	0	0	0	0	0	0	0	0
AT1G07627	ncRNA [Source:NCBI gene (formerly Entrezgene);Acc:28716690]	AT1G07627	lncRNA	28716690	0	0	0	0	0	0	0	0	0	0	0	0	0	0	0	0	0	0	0	0	0	0	0	0
AT1G07630	pol-like 5 [Source:NCBI gene (formerly Entrezgene);Acc:837276]	PLL5	protein_coding	837276	669.994	720.821	800.952	659.652	623.383	537.908	314.788	338.024	267.079	944.058	984.522	858.171	676	769	762	677	559	585	357	295	260	1014	922	902
AT1G07633	ath-MIR5663 [Source:miRBase;Acc:MI0019251]	ath-MIR5663	miRNA	28716691	0	0	0	0	0	0	0	0	0	0	0	0	0	0	0	0	0	0	0	0	0	0	0	0
AT1G07637	ncRNA [Source:NCBI gene (formerly Entrezgene);Acc:28716692]	AT1G07637	lncRNA	28716692	0	0	0	0	0	0	0	0	0	0	0	0	0	0	0	0	0	0	0	0	0	0	0	0
AT1G07640	Dof-type zinc finger DNA-binding family protein [Source:NCBI gene (formerly Entrezgene);Acc:837277]	OBP2	protein_coding	837277	776.044	909.228	600.189	867.194	1031.54	1087.77	870.296	748.237	588.6	833.267	621.466	608.902	783	970	571	890	925	1183	987	653	573	895	582	640
AT1G07645	dessication-induced 1VOC superfamily protein [Source:NCBI gene (formerly Entrezgene);Acc:2745745]	DSI-1VOC	protein_coding	2745745	0	0	0	0	0	0	0	0	0	0	0	0	0	0	0	0	0	0	0	0	0	0	0	0
AT1G07647	ncRNA [Source:NCBI gene (formerly Entrezgene);Acc:28716693]	AT1G07647	ncRNA	28716693	0	0	0	0	0	0	0	0	0	0	0	0	0	0	0	0	0	0	0	0	0	0	0	0
AT1G07650	Leucine-rich repeat transmembrane protein kinase [Source:NCBI gene (formerly Entrezgene);Acc:837278]	AT1G07650	protein_coding	837278	1136.81	1065.76	1174.1	891.553	1018.15	930.536	811.218	693.236	650.234	1596.71	1722.38	1298.67	1147	1137	1117	915	913	1012	920	605	633	1715	1613	1365
AT1G07653	ncRNA [Source:NCBI gene (formerly Entrezgene);Acc:28716694]	AT1G07653	lncRNA	28716694	0	0.937348	0	0	2.23035	0.919502	1.76352	2.29169	3.08168	0	0	0	0	1	0	0	2	1	2	2	3	0	0	0
AT1G07657	ncRNA [Source:NCBI gene (formerly Entrezgene);Acc:28716695]	AT1G07657	lncRNA	28716695	0	0	0	0.974375	0	0	0	0	0	1.86205	0	0.951409	0	0	0	1	0	0	0	0	0	2	0	1
AT1G07660	Histone superfamily protein [Source:NCBI gene (formerly Entrezgene);Acc:837279]	AT1G07660	protein_coding	837279	404.375	382.438	405.732	436.52	414.845	429.407	490.258	503.026	580.382	393.823	450.616	445.259	408	408	386	448	372	467	556	439	565	423	422	468
AT1G07663	ncRNA [Source:NCBI gene (formerly Entrezgene);Acc:28716696]	AT1G07663	lncRNA	28716696	0	0.937348	0	1.94875	0	0	0	0	1.02723	0.931024	1.06781	1.90282	0	1	0	2	0	0	0	0	1	1	1	2
AT1G07667	ncRNA [Source:NCBI gene (formerly Entrezgene);Acc:28716697]	AT1G07667	lncRNA	28716697	0	0	0	0	0	0	0	0	0	0	0	0	0	0	0	0	0	0	0	0	0	0	0	0
AT1G07670	endomembrane-type CA-ATPase 4 [Source:NCBI gene (formerly Entrezgene);Acc:837280]	ECA4	protein_coding	837280	2877.21	2140.9	2520.58	2582.09	2360.82	2468.86	2095.06	2266.48	2436.58	2761.42	2794.46	2604.01	2903	2284	2398	2650	2117	2685	2376	1978	2372	2966	2617	2737
AT1G07673	ncRNA [Source:NCBI gene (formerly Entrezgene);Acc:28716698]	AT1G07673	lncRNA	28716698	0	0	0	0	0	0	0	0	0	0	0	0	0	0	0	0	0	0	0	0	0	0	0	0
AT1G07680	transmembrane protein [Source:NCBI gene (formerly Entrezgene);Acc:837281]	AT1G07680	protein_coding	837281	0	0	0	0	0	0	0	0	0	0	0	0	0	0	0	0	0	0	0	0	0	0	0	0
AT1G07683	ncRNA [Source:NCBI gene (formerly Entrezgene);Acc:28716699]	AT1G07683	lncRNA	28716699	0.991116	1.8747	0	0.974375	0	0	0.881759	2.29169	0	0	0	1.90282	1	2	0	1	0	0	1	2	0	0	0	2
AT1G07690	transmembrane protein [Source:NCBI gene (formerly Entrezgene);Acc:837282]	AT1G07690	protein_coding	837282	0	0	0	0	0	0	0	0	0	0	0	0	0	0	0	0	0	0	0	0	0	0	0	0
AT1G07693	ncRNA [Source:NCBI gene (formerly Entrezgene);Acc:28716700]	AT1G07693	lncRNA	28716700	0	0	0	0	0	0	0	0	0	0	0	0	0	0	0	0	0	0	0	0	0	0	0	0
AT1G07697	ncRNA [Source:NCBI gene (formerly Entrezgene);Acc:28716701]	AT1G07697	lncRNA	28716701	0	0	0	0	0	0	0	0	0	0	0	0	0	0	0	0	0	0	0	0	0	0	0	0
AT1G07700	Thioredoxin superfamily protein [Source:NCBI gene (formerly Entrezgene);Acc:837283]	AT1G07700	protein_coding	837283	371.668	412.433	462.492	407.289	443.84	517.679	365.93	511.047	461.224	493.443	509.346	417.669	375	440	440	418	398	563	415	446	449	530	477	439
AT1G07702	ncRNA [Source:NCBI gene (formerly Entrezgene);Acc:3766675]	AT1G07702	snoRNA	3766675	0	0	0	0	0	0	0	0	0	0	0	0	0	0	0	0	0	0	0	0	0	0	0	0
AT1G07703	ncRNA [Source:NCBI gene (formerly Entrezgene);Acc:28716702]	AT1G07703	lncRNA	28716702	0	0	1.05112	0	0	0	0	1.14584	0	0	0	0	0	0	1	0	0	0	0	1	0	0	0	0
AT1G07705	NOT2 / NOT3 / NOT5 family [Source:NCBI gene (formerly Entrezgene);Acc:837284]	AT1G07705	protein_coding	837284	705.674	694.575	658	640.164	661.299	698.821	543.163	551.151	629.689	674.992	630.009	657.424	712	741	626	657	593	760	616	481	613	725	590	691
AT1G07707	ncRNA [Source:NCBI gene (formerly Entrezgene);Acc:28716703]	AT1G07707	lncRNA	28716703	7.92893	3.74939	0	12.6669	2.23035	5.51701	0	1.14584	0	1.86205	4.27124	1.90282	8	4	0	13	2	6	0	1	0	2	4	2
AT1G07710	Ankyrin repeat family protein [Source:NCBI gene (formerly Entrezgene);Acc:837285]	AT1G07710	protein_coding	837285	26.7601	44.9927	26.278	30.2056	49.0677	32.1826	19.3987	24.0627	29.7895	25.1376	26.6953	28.5423	27	48	25	31	44	35	22	21	29	27	25	30
AT1G07717	ncRNA [Source:NCBI gene (formerly Entrezgene);Acc:28716704]	AT1G07717	lncRNA	28716704	0	2.81204	0	0	0	0	0	0	0	0	0	0	0	3	0	0	0	0	0	0	0	0	0	0
AT1G07720	3-ketoacyl-CoA synthase 3 [Source:NCBI gene (formerly Entrezgene);Acc:837286]	KCS3	protein_coding	837286	274.539	270.894	278.546	61.3856	25.649	28.5045	0.881759	1.14584	4.1089	229.963	431.396	536.595	277	289	265	63	23	31	1	1	4	247	404	564
AT1G07723	ncRNA [Source:NCBI gene (formerly Entrezgene);Acc:28716705]	AT1G07723	lncRNA	28716705	0	0	0	0	0	0	0	0	0	0	0	0	0	0	0	0	0	0	0	0	0	0	0	0
AT1G07725	exocyst subunit exo70 family protein H6 [Source:NCBI gene (formerly Entrezgene);Acc:837287]	EXO70H6	protein_coding	837287	0	0	0	0	0	0	0	0	0	0	0	0	0	0	0	0	0	0	0	0	0	0	0	0
AT1G07727	ath-MIR5653 [Source:miRBase;Acc:MI0019236]	ath-MIR5653	miRNA	28716706	0	0	0	0	0	0	0	0	0	0	0	0	0	0	0	0	0	0	0	0	0	0	0	0
AT1G07728	ncRNA [Source:NCBI gene (formerly Entrezgene);Acc:5007671]	AT1G07728	lncRNA	5007671	0	0	0	0	0	0	0	0	0	0	0	0	0	0	0	0	0	0	0	0	0	0	0	0
AT1G07730	Disease resistance-responsive (dirigent-like protein) family protein [Source:NCBI gene (formerly Entrezgene);Acc:2745746]	AT1G07730	protein_coding	2745746	0	0	0	0	0	0	0	0	0	0	0	0	0	0	0	0	0	0	0	0	0	0	0	0
AT1G07733	ncRNA [Source:NCBI gene (formerly Entrezgene);Acc:28716707]	AT1G07733	lncRNA	28716707	0	0	0	0	0	0	0	0	0	0	0	0	0	0	0	0	0	0	0	0	0	0	0	0
AT1G07737	ncRNA [Source:NCBI gene (formerly Entrezgene);Acc:28716708]	AT1G07737	lncRNA	28716708	0	0	0	0	0	0	0	0	0	0	0	0	0	0	0	0	0	0	0	0	0	0	0	0
AT1G07740	Tetratricopeptide repeat (TPR)-like superfamily protein [Source:NCBI gene (formerly Entrezgene);Acc:837288]	AT1G07740	protein_coding	837288	71.3603	77.7999	65.1694	97.4375	82.5229	114.018	112.865	108.855	96.5592	70.7578	59.7974	66.5986	72	83	62	100	74	124	128	95	94	76	56	70
AT1G07743	ncRNA [Source:NCBI gene (formerly Entrezgene);Acc:28716709]	AT1G07743	lncRNA	28716709	40.6357	43.118	44.147	40.9237	30.1097	51.4921	67.8954	65.3132	54.4429	40.034	48.0515	28.5423	41	46	42	42	27	56	77	57	53	43	45	30
AT1G07745	DNA repair RAD51-like protein [Source:NCBI gene (formerly Entrezgene);Acc:837289]	RAD51D	protein_coding	837289	189.303	237.149	270.137	284.517	331.207	342.055	372.102	275.003	255.779	271.859	239.19	240.706	191	253	257	292	297	372	422	240	249	292	224	253
AT1G07747	Bifunctional inhibitor/lipid-transfer protein/seed storage 2S albumin superfamily protein [Source:NCBI gene (formerly Entrezgene);Acc:5007672]	AT1G07747	protein_coding	5007672	0	0	0	0	0	0	0	0	0	0	0	0	0	0	0	0	0	0	0	0	0	0	0	0
AT1G07750	RmlC-like cupins superfamily protein [Source:NCBI gene (formerly Entrezgene);Acc:837290]	AT1G07750	protein_coding	837290	2225.05	2298.38	2468.03	1275.46	1061.65	901.111	1046.65	2100.33	1443.25	2269.84	2387.63	2667.75	2245	2452	2348	1309	952	980	1187	1833	1405	2438	2236	2804
AT1G07753	ncRNA [Source:NCBI gene (formerly Entrezgene);Acc:28716710]	AT1G07753	lncRNA	28716710	0	0	0	0	0	0	0	0	0	0	0	0	0	0	0	0	0	0	0	0	0	0	0	0
AT1G07757	ncRNA [Source:NCBI gene (formerly Entrezgene);Acc:28716711]	AT1G07757	ncRNA	28716711	0	0	0	0	0	0	0	0	0	0	1.06781	0	0	0	0	0	0	0	0	0	0	0	1	0
AT1G07760			tRNA		0	0	0	0	0	0	0	0	0	0	0	0	0	0	0	0	0	0	0	0	0	0	0	0
AT1G07763	ncRNA [Source:NCBI gene (formerly Entrezgene);Acc:28716712]	AT1G07763	lncRNA	28716712	0	0	0	0	0	0	0	0	0	0	0	0	0	0	0	0	0	0	0	0	0	0	0	0
AT1G07767	ncRNA [Source:NCBI gene (formerly Entrezgene);Acc:28716713]	AT1G07767	lncRNA	28716713	0	0	0	0	0	0	0	0	0	0	0	0	0	0	0	0	0	0	0	0	0	0	0	0
AT1G07770	ribosomal protein S15A [Source:NCBI gene (formerly Entrezgene);Acc:837291]	RPS15A	protein_coding	837291	5822.8	7583.15	6329.84	6554.62	6788.07	6523.86	5480.13	6022.56	5904.49	5487.46	5052.88	4868.36	5875	8090	6022	6727	6087	7095	6215	5256	5748	5894	4732	5117
AT1G07773	ncRNA [Source:NCBI gene (formerly Entrezgene);Acc:28716714]	AT1G07773	lncRNA	28716714	0	0	0	0	0	0	0	0	0	0	0	0	0	0	0	0	0	0	0	0	0	0	0	0
AT1G07777	ncRNA [Source:NCBI gene (formerly Entrezgene);Acc:28716715]	AT1G07777	lncRNA	28716715	0	0	0	0	0	0	0	0	0	0	0	0	0	0	0	0	0	0	0	0	0	0	0	0
AT1G07780	phosphoribosylanthranilate isomerase 1 [Source:NCBI gene (formerly Entrezgene);Acc:837292]	PAI1	protein_coding	837292	169.481	273.706	196.559	221.183	263.181	356.767	412.663	411.358	404.727	155.481	169.782	219.775	171	292	187	227	236	388	468	359	394	167	159	231
AT1G07783	ncRNA [Source:NCBI gene (formerly Entrezgene);Acc:28716716]	AT1G07783	lncRNA	28716716	0	0	0	0	0	0	0	0	0	0	0	0	0	0	0	0	0	0	0	0	0	0	0	0
AT1G07787	ncRNA [Source:NCBI gene (formerly Entrezgene);Acc:28716717]	AT1G07787	lncRNA	28716717	0	0	0	0	0	0	0	0	0	0	0	0	0	0	0	0	0	0	0	0	0	0	0	0
AT1G07790	Histone superfamily protein [Source:NCBI gene (formerly Entrezgene);Acc:837293]	HTB1	protein_coding	837293	404.375	455.551	385.761	600.215	528.593	544.345	600.478	723.028	737.548	448.754	388.683	404.349	408	486	367	616	474	592	681	631	718	482	364	425
AT1G07793	ncRNA [Source:NCBI gene (formerly Entrezgene);Acc:28716718]	AT1G07793	lncRNA	28716718	0	0	0	0	0	0	0	1.14584	1.02723	0.931024	0	0	0	0	0	0	0	0	0	1	1	1	0	0
AT1G07795	forkhead box protein G1 [Source:NCBI gene (formerly Entrezgene);Acc:837294]	AT1G07795	protein_coding	837294	5.94669	14.0602	2.10224	0	1.11517	0	0	0	0	1.86205	3.20343	0.951409	6	15	2	0	1	0	0	0	0	2	3	1
AT1G07803	ncRNA [Source:NCBI gene (formerly Entrezgene);Acc:28716719]	AT1G07803	lncRNA	28716719	0	0	0	0	0	0	0	0	0	0	0	0	0	0	0	0	0	0	0	0	0	0	0	0
AT1G07807	ncRNA [Source:NCBI gene (formerly Entrezgene);Acc:28716720]	AT1G07807	lncRNA	28716720	0	0	0	0	0	0	0	0	0	0	0	0	0	0	0	0	0	0	0	0	0	0	0	0
AT1G07810	ER-type Ca2+-ATPase 1 [Source:NCBI gene (formerly Entrezgene);Acc:837296]	ECA1	protein_coding	837296	2351.92	1732.22	2325.07	2273.22	2075.34	1959.46	2282.87	2175.96	2057.53	2333.15	2460.24	2343.32	2373	1848	2212	2333	1861	2131	2589	1899	2003	2506	2304	2463
AT1G07813	ncRNA [Source:NCBI gene (formerly Entrezgene);Acc:28716721]	AT1G07813	lncRNA	28716721	0	0	0	0	0	0	0	0	0	0	0	0	0	0	0	0	0	0	0	0	0	0	0	0
AT1G07820	Histone superfamily protein [Source:NCBI gene (formerly Entrezgene);Acc:837297]	AT1G07820	protein_coding	837297	464.833	514.604	531.866	778.525	616.692	705.258	1051.94	1207.72	1318.96	554.89	601.178	671.695	469	549	506	799	553	767	1193	1054	1284	596	563	706
AT1G07823	ncRNA [Source:NCBI gene (formerly Entrezgene);Acc:28716722]	AT1G07823	lncRNA	28716722	0	0	0	0	0	0	0	0	0	0	0	0	0	0	0	0	0	0	0	0	0	0	0	0
AT1G07827	ncRNA [Source:NCBI gene (formerly Entrezgene);Acc:28716723]	U6.8p	snRNA	28716723	0	0	0	0	0	0	0	0	0	0	0	0	0	0	0	0	0	0	0	0	0	0	0	0
AT1G07830	ribosomal protein L29 family protein [Source:NCBI gene (formerly Entrezgene);Acc:837298]	AT1G07830	protein_coding	837298	541.149	647.707	598.086	849.655	840.842	833.068	1339.39	984.281	1033.39	535.339	531.77	517.566	546	691	569	872	754	906	1519	859	1006	575	498	544
AT1G07833	ncRNA [Source:NCBI gene (formerly Entrezgene);Acc:28716724]	AT1G07833	lncRNA	28716724	0	0	0	0	0	0	0	0	0	0	0	0	0	0	0	0	0	0	0	0	0	0	0	0
AT1G07837	ncRNA [Source:NCBI gene (formerly Entrezgene);Acc:28716725]	AT1G07837	lncRNA	28716725	0	0	0	0	0	1.839	0	0	0	0	0	0	0	0	0	0	0	2	0	0	0	0	0	0
AT1G07840	Sas10/Utp3/C1D family [Source:NCBI gene (formerly Entrezgene);Acc:837299]	AT1G07840	protein_coding	837299	638.279	782.686	617.007	687.909	684.717	734.682	504.366	482.401	524.912	663.82	553.126	679.306	644	835	587	706	614	799	572	421	511	713	518	714
AT1G07843	ncRNA [Source:NCBI gene (formerly Entrezgene);Acc:28716726]	AT1G07843	lncRNA	28716726	0	0	0	0	0	0	0	0	0	0	0	0	0	0	0	0	0	0	0	0	0	0	0	0
AT1G07847	ncRNA [Source:NCBI gene (formerly Entrezgene);Acc:28716727]	AT1G07847	ncRNA	28716727	0	0	0	0	0	0	0	0	0	0	0	0	0	0	0	0	0	0	0	0	0	0	0	0
AT1G07850	transferring glycosyl group transferase (DUF604) [Source:NCBI gene (formerly Entrezgene);Acc:837300]	AT1G07850	protein_coding	837300	0	1.8747	3.15336	0	6.69105	0.919502	0	0	0	6.51717	1.06781	1.90282	0	2	3	0	6	1	0	0	0	7	1	2
AT1G07853	ncRNA [Source:NCBI gene (formerly Entrezgene);Acc:28716728]	AT1G07853	lncRNA	28716728	0	0	0	0	0	0	0	0	0	0	0	0	0	0	0	0	0	0	0	0	0	0	0	0
AT1G07857	ncRNA [Source:NCBI gene (formerly Entrezgene);Acc:28716729]	AT1G07857	lncRNA	28716729	0	0	0	0	0	0	0	0	0	0	0	0	0	0	0	0	0	0	0	0	0	0	0	0
AT1G07860	Serine/Threonine-kinase RLCKVII protein [Source:NCBI gene (formerly Entrezgene);Acc:837301]	AT1G07860	protein_coding	837301	0	0	0	0	0	0	0	0	0	0	0	0	0	0	0	0	0	0	0	0	0	0	0	0
AT1G07863	ncRNA [Source:NCBI gene (formerly Entrezgene);Acc:28716730]	AT1G07863	lncRNA	28716730	0	0	0	0	0	0	0	0	0	0	0	0	0	0	0	0	0	0	0	0	0	0	0	0
AT1G07867	ath-MIR156i [Source:miRBase;Acc:MI0019232]	ath-MIR156i	miRNA	28716731	0	0	0	0	0	0	0	0	0	0	0	0	0	0	0	0	0	0	0	0	0	0	0	0
AT1G07870	Protein kinase superfamily protein [Source:NCBI gene (formerly Entrezgene);Acc:837302]	AT1G07870	protein_coding	837302	625.394	518.353	710.556	506.675	523.017	474.463	767.13	472.088	467.387	557.683	789.112	780.155	631	553	676	520	469	516	870	412	455	599	739	820
AT1G07873	ncRNA [Source:NCBI gene (formerly Entrezgene);Acc:28716732]	AT1G07873	lncRNA	28716732	0	0	0	0	0	0	0	0	0	0	0	0	0	0	0	0	0	0	0	0	0	0	0	0
AT1G07877	ncRNA [Source:NCBI gene (formerly Entrezgene);Acc:28716733]	AT1G07877	lncRNA	28716733	4.95558	13.1229	4.20447	8.76937	12.2669	7.35601	9.69935	14.896	6.16335	8.37922	2.13562	8.56268	5	14	4	9	11	8	11	13	6	9	2	9
AT1G07880	Protein kinase superfamily protein [Source:NCBI gene (formerly Entrezgene);Acc:837303]	ATMPK13	protein_coding	837303	291.388	301.826	284.853	152.977	132.706	130.569	554.626	633.652	883.414	304.445	274.427	214.067	294	322	271	157	119	142	629	553	860	327	257	225
AT1G07883	ncRNA [Source:NCBI gene (formerly Entrezgene);Acc:28716734]	U6.9p	snRNA	28716734	0	0	0	0	0	0	0	0	0	0	0	0	0	0	0	0	0	0	0	0	0	0	0	0
AT1G07885		AT1G07885	protein_coding	7922436	6.93781	6.56144	2.10224	5.84625	4.4607	3.67801	5.29055	9.16676	13.3539	1.86205	9.6103	4.75704	7	7	2	6	4	4	6	8	13	2	9	5
AT1G07887	ncRNA [Source:NCBI gene (formerly Entrezgene);Acc:28716735]	AT1G07887	lncRNA	28716735	0	0	0	0	0	0	0	0	0	0	0	0	0	0	0	0	0	0	0	0	0	0	0	0
AT1G07890	ascorbate peroxidase 1 [Source:NCBI gene (formerly Entrezgene);Acc:837304]	APX1	protein_coding	837304	9150.97	7510.03	7040.39	9738.88	10225	7457.16	6062.09	6617.25	7459.71	7812.22	7457.59	9089.76	9233	8012	6698	9995	9169	8110	6875	5775	7262	8391	6984	9554
AT1G07893	ncRNA [Source:NCBI gene (formerly Entrezgene);Acc:28716736]	AT1G07893	lncRNA	28716736	0	0	0	0	0	0	0	0	0	0	0	0	0	0	0	0	0	0	0	0	0	0	0	0
AT1G07897	ncRNA [Source:NCBI gene (formerly Entrezgene);Acc:28716737]	AT1G07897	snoRNA	28716737	0	0	0	0	0	0	0	0	0	0	0	0	0	0	0	0	0	0	0	0	0	0	0	0
AT1G07900	LOB domain-containing protein 1 [Source:NCBI gene (formerly Entrezgene);Acc:837305]	LBD1	protein_coding	837305	131.818	116.231	121.93	97.4375	81.4077	94.7087	7.93583	9.16676	10.2723	259.756	126.002	131.294	133	124	116	100	73	103	9	8	10	279	118	138
AT1G07901		AT1G07901	protein_coding	6240572	6.93781	45.9301	16.8179	28.2569	27.8794	41.3776	22.044	17.1877	22.599	26.9997	25.6275	15.2225	7	49	16	29	25	45	25	15	22	29	24	16
AT1G07902		AT1G07902	protein_coding	28716738	42.618	98.4215	76.7317	81.8475	86.9836	68.9626	60.8414	34.3753	51.3613	78.206	72.6112	92.2867	43	105	73	84	78	75	69	30	50	84	68	97
AT1G07903	ncRNA [Source:NCBI gene (formerly Entrezgene);Acc:28716739]	AT1G07903	snoRNA	28716739	0	0	0	0	0	0	0	0	0	0	0	0	0	0	0	0	0	0	0	0	0	0	0	0
AT1G07907	ncRNA [Source:NCBI gene (formerly Entrezgene);Acc:28716740]	AT1G07907	lncRNA	28716740	0	0	0	0	0	0	0	0	0	0	0	0	0	0	0	0	0	0	0	0	0	0	0	0
AT1G07910	RNAligase [Source:NCBI gene (formerly Entrezgene);Acc:837306]	RNL	protein_coding	837306	629.358	760.189	556.042	746.371	727.094	729.165	898.512	789.487	728.303	648.924	648.161	709.751	635	811	529	766	652	793	1019	689	709	697	607	746
AT1G07913	ncRNA [Source:NCBI gene (formerly Entrezgene);Acc:28716741]	AT1G07913	lncRNA	28716741	0	0	0	0	0	0	0	1.14584	0	0	0	0	0	0	0	0	0	0	0	1	0	0	0	0
AT1G07917	ncRNA [Source:NCBI gene (formerly Entrezgene);Acc:28716742]	AT1G07917	lncRNA	28716742	0	0	0	0	0	0	0	0	0	0	0	0	0	0	0	0	0	0	0	0	0	0	0	0
AT1G07920	GTP binding Elongation factor Tu family protein [Source:NCBI gene (formerly Entrezgene);Acc:837307]	AT1G07920	protein_coding	837307	8314.47	10176.8	8748.46	8047.36	8281.29	7996.9	6637.88	7285.28	7606.6	7629.74	7370.03	7664.55	8389	10857	8323	8259	7426	8697	7528	6358	7405	8195	6902	8056
AT1G07923	ncRNA [Source:NCBI gene (formerly Entrezgene);Acc:28716743]	AT1G07923	lncRNA	28716743	0	0	0	0	0	0	0	0	0	0	0	0	0	0	0	0	0	0	0	0	0	0	0	0
AT1G07927	ncRNA [Source:NCBI gene (formerly Entrezgene);Acc:28716744]	AT1G07927	lncRNA	28716744	0	0	0	0	0	0	0	0	0	0	0	0	0	0	0	0	0	0	0	0	0	0	0	0
AT1G07930	GTP binding Elongation factor Tu family protein [Source:NCBI gene (formerly Entrezgene);Acc:837308]	AT1G07930	protein_coding	837308	9959.72	10412.1	9951.99	10848.7	10171.5	10602.8	8697.67	9367.28	9483.34	7771.26	6735.75	8730.13	10049	11108	9468	11134	9121	11531	9864	8175	9232	8347	6308	9176
AT1G07933	ncRNA [Source:NCBI gene (formerly Entrezgene);Acc:28716745]	AT1G07933	lncRNA	28716745	0	0	0	0	0	0	0	0	0	0	0	0	0	0	0	0	0	0	0	0	0	0	0	0
AT1G07937	ncRNA [Source:NCBI gene (formerly Entrezgene);Acc:28716746]	AT1G07937	lncRNA	28716746	0	0	0	0.974375	0	1.839	0	0	0	0	0	0.951409	0	0	0	1	0	2	0	0	0	0	0	1
AT1G07940	GTP binding Elongation factor Tu family protein [Source:NCBI gene (formerly Entrezgene);Acc:837309]	AT1G07940	protein_coding	837309	6958.62	7487.54	6296.2	6388	5826.79	6373.98	4847.03	5702.87	5994.89	5529.35	5155.39	5832.14	7021	7988	5990	6556	5225	6932	5497	4977	5836	5939	4828	6130
AT1G07943	ncRNA [Source:NCBI gene (formerly Entrezgene);Acc:28716747]	AT1G07943	lncRNA	28716747	0	0	0	0	0	0	0	0	0	0	0	0	0	0	0	0	0	0	0	0	0	0	0	0
AT1G07947	ncRNA [Source:NCBI gene (formerly Entrezgene);Acc:28716748]	AT1G07947	lncRNA	28716748	0	0.937348	0	0	0	0	0	0	0	0	0	0	0	1	0	0	0	0	0	0	0	0	0	0
AT1G07950	Surfeit locus protein 5 subunit 22 of Mediator complex [Source:NCBI gene (formerly Entrezgene);Acc:837310]	MED22B	protein_coding	837310	555.025	686.139	608.598	499.854	611.116	452.395	489.376	511.047	543.402	512.063	433.531	514.712	560	732	579	513	548	492	555	446	529	550	406	541
AT1G07957	ncRNA [Source:NCBI gene (formerly Entrezgene);Acc:28716749]	AT1G07957	snoRNA	28716749	2.97335	7.49878	6.30671	0.974375	6.69105	2.7585	1.76352	1.14584	3.08168	1.86205	1.06781	3.80564	3	8	6	1	6	3	2	1	3	2	1	4
AT1G07960	PDI-like 5-1 [Source:NCBI gene (formerly Entrezgene);Acc:837311]	PDIL5-1	protein_coding	837311	613.501	742.38	586.524	708.37	700.33	666.639	612.822	550.005	567.028	599.579	609.72	600.339	619	792	558	727	628	725	695	480	552	644	571	631
AT1G07963	ncRNA [Source:NCBI gene (formerly Entrezgene);Acc:28716750]	AT1G07963	ncRNA	28716750	0	0	0	0	0	0	0	0	0	0	0	0	0	0	0	0	0	0	0	0	0	0	0	0
AT1G07967	ncRNA [Source:NCBI gene (formerly Entrezgene);Acc:28716751]	AT1G07967	lncRNA	28716751	0.991116	0.937348	2.10224	0	1.11517	0.919502	0.881759	1.14584	0	3.7241	2.13562	0	1	1	2	0	1	1	1	1	0	4	2	0
AT1G07970	cytochrome B561, amino-terminal protein [Source:NCBI gene (formerly Entrezgene);Acc:837312]	AT1G07970	protein_coding	837312	462.851	346.819	544.479	549.547	425.997	447.797	591.66	593.548	677.969	445.029	452.752	422.426	467	370	518	564	382	487	671	518	660	478	424	444
AT1G07973	ncRNA [Source:NCBI gene (formerly Entrezgene);Acc:28716752]	AT1G07973	lncRNA	28716752	0	0	0	0	0	0	0	0	0	0	0	0	0	0	0	0	0	0	0	0	0	0	0	0
AT1G07977	ncRNA [Source:NCBI gene (formerly Entrezgene);Acc:28716753]	AT1G07977	ncRNA	28716753	0	0	0	0	3.34552	0	0	0	0	2.79307	0	0.951409	0	0	0	0	3	0	0	0	0	3	0	1
AT1G07980	nuclear factor Y, subunit C10 [Source:NCBI gene (formerly Entrezgene);Acc:837313]	NF-YC10	protein_coding	837313	554.034	564.284	429.908	550.522	492.907	437.683	459.396	428.546	410.89	425.478	507.21	484.267	559	602	409	565	442	476	521	374	400	457	475	509
AT1G07983	ncRNA [Source:NCBI gene (formerly Entrezgene);Acc:28716754]	AT1G07983	lncRNA	28716754	0	0	0	0	0	0	0	0	0	0	0	0	0	0	0	0	0	0	0	0	0	0	0	0
AT1G07985	Expressed protein [Source:NCBI gene (formerly Entrezgene);Acc:2745747]	AT1G07985	protein_coding	2745747	0	0.937348	0	0	0	0	0	0	0	0	0	0.951409	0	1	0	0	0	0	0	0	0	0	0	1
AT1G07987	ncRNA [Source:NCBI gene (formerly Entrezgene);Acc:28716755]	AT1G07987	lncRNA	28716755	0	0	0	0	0	0	0	0	0	0	0	0	0	0	0	0	0	0	0	0	0	0	0	0
AT1G07990	SIT4 phosphatase-associated family protein [Source:NCBI gene (formerly Entrezgene);Acc:837314]	AT1G07990	protein_coding	837314	2225.05	1898.13	2230.47	2658.09	2650.77	2645.41	2887.76	2609.09	2404.73	2319.18	2637.49	2544.07	2245	2025	2122	2728	2377	2877	3275	2277	2341	2491	2470	2674
AT1G07993	ncRNA [Source:NCBI gene (formerly Entrezgene);Acc:28716756]	AT1G07993	lncRNA	28716756	0	0	0	0	0	0	0.881759	0	3.08168	0	0	0	0	0	0	0	0	0	1	0	3	0	0	0
AT1G07997	ncRNA [Source:NCBI gene (formerly Entrezgene);Acc:28716757]	AT1G07997	lncRNA	28716757	0	0.937348	1.05112	0.974375	1.11517	0	0.881759	1.14584	0	0.931024	1.06781	0	0	1	1	1	1	0	1	1	0	1	1	0
AT1G08000	GATA transcription factor 10 [Source:NCBI gene (formerly Entrezgene);Acc:837315]	GATA10	protein_coding	837315	163.534	167.785	144.003	123.746	161.7	133.328	186.051	163.856	178.737	166.653	112.12	137.003	165	179	137	127	145	145	211	143	174	179	105	144
AT1G08003	ncRNA [Source:NCBI gene (formerly Entrezgene);Acc:28716758]	AT1G08003	lncRNA	28716758	0	0	0	0	0	0	0	0	0	0	0	0	0	0	0	0	0	0	0	0	0	0	0	0
AT1G08005	serine/threonine-protein phosphatase 6 regulatory subunit [Source:NCBI gene (formerly Entrezgene);Acc:28716759]	AT1G08005	protein_coding	28716759	0	0	0	0	0	0	0	0	0	0	0	0	0	0	0	0	0	0	0	0	0	0	0	0
AT1G08007	ncRNA [Source:NCBI gene (formerly Entrezgene);Acc:28716760]	AT1G08007	lncRNA	28716760	0	0	0	0	0	0	0	0	0	0	0	0	0	0	0	0	0	0	0	0	0	0	0	0
AT1G08010	GATA transcription factor 11 [Source:NCBI gene (formerly Entrezgene);Acc:837316]	GATA11	protein_coding	837316	382.571	368.378	312.182	355.647	383.62	373.318	412.663	448.025	556.756	393.823	332.089	332.042	386	393	297	365	344	406	468	391	542	423	311	349
AT1G08013	ncRNA [Source:NCBI gene (formerly Entrezgene);Acc:28716761]	AT1G08013	lncRNA	28716761	0	0	0	0	0	0	0	0	0	0	0	0	0	0	0	0	0	0	0	0	0	0	0	0
AT1G08017	ncRNA [Source:NCBI gene (formerly Entrezgene);Acc:28716762]	AT1G08017	lncRNA	28716762	0	0	0	0	0	0	0	0	0	0	0	0	0	0	0	0	0	0	0	0	0	0	0	0
AT1G08023	ncRNA [Source:NCBI gene (formerly Entrezgene);Acc:28716763]	AT1G08023	lncRNA	28716763	0	0	0	0	0	0	0	0	0	0	0	0	0	0	0	0	0	0	0	0	0	0	0	0
AT1G08027	ncRNA [Source:NCBI gene (formerly Entrezgene);Acc:28716764]	AT1G08027	lncRNA	28716764	0	0	0	0	0	0	0	0	0	0	0	0	0	0	0	0	0	0	0	0	0	0	0	0
AT1G08030	tyrosylprotein sulfotransferase [Source:NCBI gene (formerly Entrezgene);Acc:837318]	TPST	protein_coding	837318	934.622	875.483	1008.02	936.374	944.553	1043.63	923.201	893.759	851.57	966.403	952.488	851.511	943	934	959	961	847	1135	1047	780	829	1038	892	895
AT1G08033	ncRNA [Source:NCBI gene (formerly Entrezgene);Acc:28716765]	AT1G08033	lncRNA	28716765	1.98223	0.937348	6.30671	0	1.11517	6.43651	1.76352	2.29169	3.08168	6.51717	3.20343	0.951409	2	1	6	0	1	7	2	2	3	7	3	1
AT1G08035		AT1G08035	protein_coding	837319	2.97335	0.937348	6.30671	0.974375	0	0	1.76352	0	0	0.931024	9.6103	2.85423	3	1	6	1	0	0	2	0	0	1	9	3
AT1G08037	ncRNA [Source:NCBI gene (formerly Entrezgene);Acc:28716766]	AT1G08037	lncRNA	28716766	0	0	0	0	0	0	0	0	0	0	0	0	0	0	0	0	0	0	0	0	0	0	0	0
AT1G08040	trimethylguanosine synthase (DUF707) [Source:NCBI gene (formerly Entrezgene);Acc:837320]	AT1G08040	protein_coding	837320	1043.64	804.245	794.646	763.91	552.011	560.896	909.093	926.988	917.312	894.714	998.403	934.284	1053	858	756	784	495	610	1031	809	893	961	935	982
AT1G08043	ncRNA [Source:NCBI gene (formerly Entrezgene);Acc:28716767]	AT1G08043	lncRNA	28716767	0	0	0	0	0	0	0	0	0	0	0	0	0	0	0	0	0	0	0	0	0	0	0	0
AT1G08047	ncRNA [Source:NCBI gene (formerly Entrezgene);Acc:28716768]	AT1G08047	lncRNA	28716768	0.991116	0	0	0	0	0.919502	0	3.43753	1.02723	0	0	0	1	0	0	0	0	1	0	3	1	0	0	0
AT1G08050	Zinc finger (C3HC4-type RING finger) family protein [Source:NCBI gene (formerly Entrezgene);Acc:837321]	AT1G08050	protein_coding	837321	185.339	122.793	118.776	91.5912	120.439	206.888	78.4765	107.709	148.948	166.653	453.82	262.589	187	131	113	94	108	225	89	94	145	179	425	276
AT1G08053	ath-MIR5635b [Source:miRBase;Acc:MI0019229]	ath-MIR5635b	miRNA	28716769	0	0	0	0	0	0	0	0	0	0	0	0	0	0	0	0	0	0	0	0	0	0	0	0
AT1G08057	ncRNA [Source:NCBI gene (formerly Entrezgene);Acc:28716770]	AT1G08057	lncRNA	28716770	0	0	0	0	0	0	0	0	0	0	0	0	0	0	0	0	0	0	0	0	0	0	0	0
AT1G08060	ATP-dependent helicase family protein [Source:NCBI gene (formerly Entrezgene);Acc:837322]	MOM	protein_coding	837322	1086.26	923.288	1131	1199.46	1087.3	1087.77	1286.49	1332.62	1194.66	1090.23	1151.1	951.409	1096	985	1076	1231	975	1183	1459	1163	1163	1171	1078	1000
AT1G08063	ncRNA [Source:NCBI gene (formerly Entrezgene);Acc:28716771]	AT1G08063	lncRNA	28716771	0	0	0	0	0	0	0	0	0	0	1.06781	0	0	0	0	0	0	0	0	0	0	0	1	0
AT1G08065	alpha carbonic anhydrase 5 [Source:NCBI gene (formerly Entrezgene);Acc:837324]	ACA5	protein_coding	837324	0	0	0	0	0	0	0	0	0	0	0	0	0	0	0	0	0	0	0	0	0	0	0	0
AT1G08070	Tetratricopeptide repeat (TPR)-like superfamily protein [Source:NCBI gene (formerly Entrezgene);Acc:837325]	OTP82	protein_coding	837325	72.3514	65.6144	63.0671	58.4625	69.1408	72.6406	88.1759	81.355	62.6607	50.2753	68.3399	67.55	73	70	60	60	62	79	100	71	61	54	64	71
AT1G08073	ncRNA [Source:NCBI gene (formerly Entrezgene);Acc:28716772]	AT1G08073	lncRNA	28716772	0	0	0	0	0	0	0	0	0	0	0	0	0	0	0	0	0	0	0	0	0	0	0	0
AT1G08077	ncRNA [Source:NCBI gene (formerly Entrezgene);Acc:28716773]	AT1G08077	lncRNA	28716773	0	0	0	0	0	0	0	0	0	0	0	0	0	0	0	0	0	0	0	0	0	0	0	0
AT1G08080	alpha carbonic anhydrase 7 [Source:NCBI gene (formerly Entrezgene);Acc:837326]	ACA7	protein_coding	837326	41.6269	7.49878	12.6134	8.76937	16.7276	0	5.29055	11.4584	11.2995	33.5169	84.3571	25.688	42	8	12	9	15	0	6	10	11	36	79	27
AT1G08087	ncRNA [Source:NCBI gene (formerly Entrezgene);Acc:28716774]	AT1G08087	lncRNA	28716774	0	0	0	0	0	0	0	0	0	0	0	0	0	0	0	0	0	0	0	0	0	0	0	0
AT1G08090	nitrate transporter 2:1 [Source:NCBI gene (formerly Entrezgene);Acc:837327]	NRT2:1	protein_coding	837327	12.8845	23.4337	42.0447	16.5644	22.3035	41.3776	44.9697	22.9169	16.4356	22.3446	22.424	19.9796	13	25	40	17	20	45	51	20	16	24	21	21
AT1G08093	ncRNA [Source:NCBI gene (formerly Entrezgene);Acc:28716775]	AT1G08093	lncRNA	28716775	0	0	0	0	0	0	0	0	0	0	0	0	0	0	0	0	0	0	0	0	0	0	0	0
AT1G08097	ncRNA [Source:NCBI gene (formerly Entrezgene);Acc:28716776]	AT1G08097	lncRNA	28716776	0	0	0	0	0	0	0	0	0	0	0	0	0	0	0	0	0	0	0	0	0	0	0	0
AT1G08100	nitrate transporter 2.2 [Source:NCBI gene (formerly Entrezgene);Acc:837328]	NRT2.2	protein_coding	837328	0	0.937348	0	0	0	0	1.76352	0	0	0	1.06781	0.951409	0	1	0	0	0	0	2	0	0	0	1	1
AT1G08103	ncRNA [Source:NCBI gene (formerly Entrezgene);Acc:28716777]	AT1G08103	lncRNA	28716777	0	0	0	0	0	0	0	0	0	0	0	0	0	0	0	0	0	0	0	0	0	0	0	0
AT1G08107	ncRNA [Source:NCBI gene (formerly Entrezgene);Acc:28716778]	AT1G08107	snoRNA	28716778	0	0	0	0	0	0	0	0	0	0	0	0	0	0	0	0	0	0	0	0	0	0	0	0
AT1G08110	lactoylglutathione lyase family protein / glyoxalase I family protein [Source:NCBI gene (formerly Entrezgene);Acc:837330]	AT1G08110	protein_coding	837330	3954.55	4234	3914.37	3985.19	4235.43	4035.69	3329.52	2865.76	2811.52	4137.47	4138.84	3581.1	3990	4517	3724	4090	3798	4389	3776	2501	2737	4444	3876	3764
AT1G08113	ncRNA [Source:NCBI gene (formerly Entrezgene);Acc:28716779]	AT1G08113	snoRNA	28716779	0	0	0	0	0	0	0	0	0	0	0	0	0	0	0	0	0	0	0	0	0	0	0	0
AT1G08115	ncRNA [Source:NCBI gene (formerly Entrezgene);Acc:3766679]	U1.5	snRNA	3766679	0	0.937348	0	3.8975	0	0	0	0	0	0	0	0	0	1	0	4	0	0	0	0	0	0	0	0
AT1G08117	ncRNA [Source:NCBI gene (formerly Entrezgene);Acc:28716780]	AT1G08117	snoRNA	28716780	0	0	0	0	1.11517	0.919502	0	0	0	0	0	0	0	0	0	0	1	1	0	0	0	0	0	0
AT1G08120	TP53-regulating kinase-like protein [Source:NCBI gene (formerly Entrezgene);Acc:837331]	AT1G08120	protein_coding	837331	0	0	0	0	0	0	0	0	0	0	0	0	0	0	0	0	0	0	0	0	0	0	0	0
AT1G08123	ncRNA [Source:NCBI gene (formerly Entrezgene);Acc:28716781]	AT1G08123	snoRNA	28716781	0	0	0	0	0	0	0	0	0	0	0	0	0	0	0	0	0	0	0	0	0	0	0	0
AT1G08125	S-adenosyl-L-methionine-dependent methyltransferases superfamily protein [Source:NCBI gene (formerly Entrezgene);Acc:2745748]	AT1G08125	protein_coding	2745748	423.206	468.674	435.163	533.957	482.871	595.837	608.414	446.879	502.313	419.892	420.718	481.413	427	500	414	548	433	648	690	390	489	451	394	506
AT1G08127	ncRNA [Source:NCBI gene (formerly Entrezgene);Acc:28716782]	AT1G08127	lncRNA	28716782	0	0	0	0	0	0	0	0	0	0	0	0	0	0	0	0	0	0	0	0	0	0	0	0
AT1G08130	DNA ligase 1 [Source:NCBI gene (formerly Entrezgene);Acc:837333]	LIG1	protein_coding	837333	672.968	498.669	469.85	681.088	598.849	710.775	768.894	875.425	898.822	474.822	476.244	545.157	679	532	447	699	537	773	872	764	875	510	446	573
AT1G08133	ncRNA [Source:NCBI gene (formerly Entrezgene);Acc:28716783]	AT1G08133	lncRNA	28716783	0	0	0	0	0	0	0	0	0	0	0	0	0	0	0	0	0	0	0	0	0	0	0	0
AT1G08135	cation/H+ exchanger 6B [Source:NCBI gene (formerly Entrezgene);Acc:837334]	CHX6B	protein_coding	837334	2.97335	0	0	0.974375	0	0	0	0	0	0	0	0	3	0	0	1	0	0	0	0	0	0	0	0
AT1G08137	ncRNA [Source:NCBI gene (formerly Entrezgene);Acc:28716784]	AT1G08137	lncRNA	28716784	0	0	0	0	0	0	0	0	0	0	0	0	0	0	0	0	0	0	0	0	0	0	0	0
AT1G08140	cation/H+ exchanger 6A [Source:NCBI gene (formerly Entrezgene);Acc:837335]	CHX6A	protein_coding	837335	8.92004	0	3.15336	1.94875	1.11517	0	0.881759	13.7501	1.02723	2.79307	0	2.85423	9	0	3	2	1	0	1	12	1	3	0	3
AT1G08143	ncRNA [Source:NCBI gene (formerly Entrezgene);Acc:28716785]	AT1G08143	lncRNA	28716785	0	0	0	0	0	0	0	0	0	0	0	0	0	0	0	0	0	0	0	0	0	0	0	0
AT1G08147	ncRNA [Source:NCBI gene (formerly Entrezgene);Acc:28716786]	AT1G08147	lncRNA	28716786	0	0	0	0	0	0	0	0	0	0	0	0	0	0	0	0	0	0	0	0	0	0	0	0
AT1G08150	Cation/hydrogen exchanger family protein [Source:NCBI gene (formerly Entrezgene);Acc:837336]	ATCHX5	protein_coding	837336	4.95558	0.937348	1.05112	1.94875	0	0	0	3.43753	0	1.86205	0	0	5	1	1	2	0	0	0	3	0	2	0	0
AT1G08153	ncRNA [Source:NCBI gene (formerly Entrezgene);Acc:28716787]	AT1G08153	lncRNA	28716787	0	0	0	0	0	0	0	0	0	0	0	0	0	0	0	0	0	0	0	0	0	0	0	0
AT1G08157	ath-MIR5649b [Source:miRBase;Acc:MI0019248]	ath-MIR5649a	miRNA	28716789	0	0	0	0	0	0	0	0	0	0	0	0	0	0	0	0	0	0	0	0	0	0	0	0
AT1G08160	Late embryosis abundant (LEA) hydroxyproline-rich glycoprotein family [Source:NCBI gene (formerly Entrezgene);Acc:837337]	AT1G08160	protein_coding	837337	500.513	501.481	394.169	466.725	471.719	442.28	342.122	560.318	721.112	390.099	268.021	255.929	505	535	375	479	423	481	388	489	702	419	251	269
AT1G08163	ath-MIR5649b [Source:miRBase;Acc:MI0019248]	ath-MIR5649a	miRNA	28716789	0	0	0	0	0	0	0	0	0	0	0	0	0	0	0	0	0	0	0	0	0	0	0	0
AT1G08165		AT1G08165	protein_coding	6241460	0	0	0	2.92312	0	0.919502	1.76352	2.29169	4.1089	0	0	1.90282	0	0	0	3	0	1	2	2	4	0	0	2
AT1G08170	Histone superfamily protein [Source:NCBI gene (formerly Entrezgene);Acc:837338]	AT1G08170	protein_coding	837338	0	0	0	0	4.4607	0.919502	0	0	0	0.931024	1.06781	0.951409	0	0	0	0	4	1	0	0	0	1	1	1
AT1G08173	ncRNA [Source:NCBI gene (formerly Entrezgene);Acc:28716790]	AT1G08173	lncRNA	28716790	0.991116	0.937348	1.05112	0.974375	0	0	2.64528	2.29169	6.16335	0.931024	3.20343	3.80564	1	1	1	1	0	0	3	2	6	1	3	4
AT1G08177	ncRNA [Source:NCBI gene (formerly Entrezgene);Acc:28716791]	AT1G08177	lncRNA	28716791	0	0	0	0	0	0	0	0	0	0	0	0	0	0	0	0	0	0	0	0	0	0	0	0
AT1G08180	cyclin-dependent kinase inhibitor [Source:NCBI gene (formerly Entrezgene);Acc:837339]	AT1G08180	protein_coding	837339	230.93	302.763	299.569	406.314	352.395	353.089	224.848	189.064	155.111	258.825	281.902	340.604	233	323	285	417	316	384	255	165	151	278	264	358
AT1G08183	ncRNA [Source:NCBI gene (formerly Entrezgene);Acc:28716792]	AT1G08183	lncRNA	28716792	0	0	0	0	0	0	0	0	0	0	0	0	0	0	0	0	0	0	0	0	0	0	0	0
AT1G08190	vacuolar protein sorting 41 [Source:NCBI gene (formerly Entrezgene);Acc:837340]	VPS41	protein_coding	837340	4096.28	4356.79	3684.17	4454.84	4237.66	4496.36	4120.46	3432.95	2977.93	3677.54	3626.29	3621.06	4133	4648	3505	4572	3800	4890	4673	2996	2899	3950	3396	3806
AT1G08193	ncRNA [Source:NCBI gene (formerly Entrezgene);Acc:28716794]	AT1G08193	lncRNA	28716794	0	0	0	0	0	0	0	0	0	0	0	0	0	0	0	0	0	0	0	0	0	0	0	0
AT1G08200	UDP-D-apiose/UDP-D-xylose synthase 2 [Source:NCBI gene (formerly Entrezgene);Acc:837341]	AXS2	protein_coding	837341	5984.36	4214.32	4291.72	3037.13	3337.72	2569.09	2194.7	3212.95	2983.06	5541.46	3661.52	4889.29	6038	4496	4083	3117	2993	2794	2489	2804	2904	5952	3429	5139
AT1G08207	ncRNA [Source:NCBI gene (formerly Entrezgene);Acc:28716796]	AT1G08207	lncRNA	28716796	0	0	0	0	0	0	0	0	0	0	0	0	0	0	0	0	0	0	0	0	0	0	0	0
AT1G08210	Eukaryotic aspartyl protease family protein [Source:NCBI gene (formerly Entrezgene);Acc:837342]	AT1G08210	protein_coding	837342	972.285	987.027	1191.97	1221.87	1167.59	1078.58	1703.56	1366.99	1387.78	1039.02	997.336	982.805	981	1053	1134	1254	1047	1173	1932	1193	1351	1116	934	1033
AT1G08213	ncRNA [Source:NCBI gene (formerly Entrezgene);Acc:28716797]	AT1G08213	lncRNA	28716797	0.991116	0.937348	0	0	0	0.919502	0	0	0	1.86205	0	2.85423	1	1	0	0	0	1	0	0	0	2	0	3
AT1G08217	ncRNA [Source:NCBI gene (formerly Entrezgene);Acc:28716798]	AT1G08217	lncRNA	28716798	0	1.8747	0	0	0	0	0	0	0	0.931024	0	0	0	2	0	0	0	0	0	0	0	1	0	0
AT1G08220	ATPase complex subunit [Source:NCBI gene (formerly Entrezgene);Acc:837343]	AT1G08220	protein_coding	837343	242.823	302.763	211.275	266.979	248.684	296.079	210.74	176.46	205.445	221.584	156.968	228.338	245	323	201	274	223	322	239	154	200	238	147	240
AT1G08223	ncRNA [Source:NCBI gene (formerly Entrezgene);Acc:28716799]	AT1G08223	lncRNA	28716799	0	0	0	0	0	0	0	0	0	0	0	0	0	0	0	0	0	0	0	0	0	0	0	0
AT1G08227	ncRNA [Source:NCBI gene (formerly Entrezgene);Acc:28716800]	AT1G08227	lncRNA	28716800	0	0	0	0	0	0	0	0	0	0	0	0	0	0	0	0	0	0	0	0	0	0	0	0
AT1G08230	Transmembrane amino acid transporter family protein [Source:NCBI gene (formerly Entrezgene);Acc:837344]	AT1G08230	protein_coding	837344	528.265	548.349	701.096	1323.2	1353.82	1587.06	2754.61	2837.11	2219.83	589.338	649.229	717.362	533	585	667	1358	1214	1726	3124	2476	2161	633	608	754
AT1G08237	ncRNA [Source:NCBI gene (formerly Entrezgene);Acc:28716801]	AT1G08237	lncRNA	28716801	2.97335	7.49878	4.20447	5.84625	4.4607	0.919502	2.64528	2.29169	3.08168	0	6.40687	2.85423	3	8	4	6	4	1	3	2	3	0	6	3
AT1G08240			tRNA		0	0	0	0	0	0	0	0	0	0	0	0	0	0	0	0	0	0	0	0	0	0	0	0
AT1G08247	ncRNA [Source:NCBI gene (formerly Entrezgene);Acc:28716802]	AT1G08247	lncRNA	28716802	0	0	0	0	0	0	0	0	0	0	0	0	0	0	0	0	0	0	0	0	0	0	0	0
AT1G08250	arogenate dehydratase 6 [Source:NCBI gene (formerly Entrezgene);Acc:837345]	ADT6	protein_coding	837345	0	0	0	0	0	0	0	0	0	0	0	0	0	0	0	0	0	0	0	0	0	0	0	0
AT1G08253	ncRNA [Source:NCBI gene (formerly Entrezgene);Acc:28716803]	AT1G08253	ncRNA	28716803	0	0	0	0	0	0	0	0	0	0	0	0	0	0	0	0	0	0	0	0	0	0	0	0
AT1G08257	ncRNA [Source:NCBI gene (formerly Entrezgene);Acc:28716804]	AT1G08257	lncRNA	28716804	0	0.937348	0	0	0	0	0	0	0	0.931024	1.06781	0	0	1	0	0	0	0	0	0	0	1	1	0
AT1G08260	DNA polymerase epsilon catalytic subunit [Source:NCBI gene (formerly Entrezgene);Acc:837346]	TIL1	protein_coding	837346	619.447	589.592	652.745	624.574	636.765	546.184	1309.41	1424.29	1581.93	668.475	650.297	511.858	625	629	621	641	571	594	1485	1243	1540	718	609	538
AT1G08263	ncRNA [Source:NCBI gene (formerly Entrezgene);Acc:28716805]	AT1G08263	lncRNA	28716805	0	0	0	0	0	0	0	0	0	0	0	0	0	0	0	0	0	0	0	0	0	0	0	0
AT1G08267	ncRNA [Source:NCBI gene (formerly Entrezgene);Acc:28716806]	AT1G08267	lncRNA	28716806	0	0	0	0	0	0	0	0	0	0	0	0	0	0	0	0	0	0	0	0	0	0	0	0
AT1G08270	vacuolar protein sorting-associated protein [Source:NCBI gene (formerly Entrezgene);Acc:837347]	AT1G08270	protein_coding	837347	29.7335	32.8072	23.1246	24.3594	35.6856	39.5386	29.9798	24.0627	29.7895	41.8961	32.0343	23.7852	30	35	22	25	32	43	34	21	29	45	30	25
AT1G08273	ncRNA [Source:NCBI gene (formerly Entrezgene);Acc:28716807]	AT1G08273	lncRNA	28716807	0	0	0	0	0	0	1.76352	0	0	0	0	0	0	0	0	0	0	0	2	0	0	0	0	0
AT1G08277	ncRNA [Source:NCBI gene (formerly Entrezgene);Acc:28716808]	AT1G08277	lncRNA	28716808	0	0	0	0	0	0	0	0	0	0	0	1.90282	0	0	0	0	0	0	0	0	0	0	0	2
AT1G08280	Glycosyltransferase family 29 (sialyltransferase) family protein [Source:NCBI gene (formerly Entrezgene);Acc:837348]	AT1G08280	protein_coding	837348	367.704	358.067	216.53	234.824	238.647	251.943	304.207	362.087	347.202	249.514	217.833	197.893	371	382	206	241	214	274	345	316	338	268	204	208
AT1G08283	ncRNA [Source:NCBI gene (formerly Entrezgene);Acc:28716809]	AT1G08283	lncRNA	28716809	273.548	355.255	162.923	404.366	432.688	427.568	269.818	254.378	235.235	190.86	186.867	174.108	276	379	155	415	388	465	306	222	229	205	175	183
AT1G08287	ath-MIR5647 [Source:miRBase;Acc:MI0019223]	ath-MIR5647	miRNA	28716810	0	0	0	0	0	0	0	0	0	0	0	0	0	0	0	0	0	0	0	0	0	0	0	0
AT1G08290	WIP domain protein 3 [Source:NCBI gene (formerly Entrezgene);Acc:837349]	WIP3	protein_coding	837349	1881.14	1552.25	1165.69	1552.18	1927.02	1851.88	1015.79	1006.05	1001.54	1331.36	1223.71	1083.65	1898	1656	1109	1593	1728	2014	1152	878	975	1430	1146	1139
AT1G08293	ncRNA [Source:NCBI gene (formerly Entrezgene);Acc:28716811]	AT1G08293	lncRNA	28716811	48.5647	56.2409	42.0447	40.9237	28.9945	17.4705	15.8717	20.6252	27.7351	47.4822	43.7803	31.3965	49	60	40	42	26	19	18	18	27	51	41	33
AT1G08297	ncRNA [Source:NCBI gene (formerly Entrezgene);Acc:28716812]	AT1G08297	lncRNA	28716812	0	0	0	0	0	0	0	0	0	0	0	0	0	0	0	0	0	0	0	0	0	0	0	0
AT1G08300	no vein-like protein [Source:NCBI gene (formerly Entrezgene);Acc:837350]	NVL	protein_coding	837350	129.836	150.913	112.47	176.362	170.622	207.807	346.531	286.461	253.725	69.8268	56.594	100.849	131	161	107	181	153	226	393	250	247	75	53	106
AT1G08303	ath-MIR774b [Source:miRBase;Acc:MI0014668]	ath-MIR774b	miRNA	28716813	0	0	0	0	0	0	0	0	0	0	0	0	0	0	0	0	0	0	0	0	0	0	0	0
AT1G08307	ncRNA [Source:NCBI gene (formerly Entrezgene);Acc:28716814]	AT1G08307	lncRNA	28716814	0	0	0	0	0	0	0	0	0	0	0	0	0	0	0	0	0	0	0	0	0	0	0	0
AT1G08310	alpha/beta-Hydrolases superfamily protein [Source:NCBI gene (formerly Entrezgene);Acc:837351]	AT1G08310	protein_coding	837351	8.92004	14.9976	3.15336	3.8975	13.3821	15.6315	0	3.43753	5.13613	11.1723	7.47468	4.75704	9	16	3	4	12	17	0	3	5	12	7	5
AT1G08313	ncRNA [Source:NCBI gene (formerly Entrezgene);Acc:28716815]	AT1G08313	lncRNA	28716815	0	0	0	0	0	0	0	0	0	1.86205	0	0	0	0	0	0	0	0	0	0	0	2	0	0
AT1G08315	ARM repeat superfamily protein [Source:NCBI gene (formerly Entrezgene);Acc:837352]	AT1G08315	protein_coding	837352	0	0	0	0	0	0	0	0	0	0	0	0	0	0	0	0	0	0	0	0	0	0	0	0
AT1G08317	ncRNA [Source:NCBI gene (formerly Entrezgene);Acc:28716816]	AT1G08317	lncRNA	28716816	0	0	0	0	0	0	0	0	0	0	0	0	0	0	0	0	0	0	0	0	0	0	0	0
AT1G08320	bZIP transcription factor family protein [Source:NCBI gene (formerly Entrezgene);Acc:837353]	TGA9	protein_coding	837353	86.2271	123.73	73.5783	29.2312	43.4918	40.4581	11.4629	14.896	21.5717	76.344	66.2043	68.5014	87	132	70	30	39	44	13	13	21	82	62	72
AT1G08323	ncRNA [Source:NCBI gene (formerly Entrezgene);Acc:28716817]	AT1G08323	lncRNA	28716817	0	0	0	0	0	0	0	0	0	0	0	0	0	0	0	0	0	0	0	0	0	0	0	0
AT1G08327	ncRNA [Source:NCBI gene (formerly Entrezgene);Acc:28716818]	AT1G08327	snoRNA	28716818	0	0	0	0	0	0	0	0	0	0	0	0	0	0	0	0	0	0	0	0	0	0	0	0
AT1G08333	ncRNA [Source:NCBI gene (formerly Entrezgene);Acc:28716819]	AT1G08333	lncRNA	28716819	0	0	0	0	2.23035	0	0	0	0	0	1.06781	0	0	0	0	0	2	0	0	0	0	0	1	0
AT1G08337	ath-MIR5022 [Source:miRBase;Acc:MI0017891]	ath-MIR5022	miRNA	28716820	0	0	0	0	0	0	0	0	0	0	0	0	0	0	0	0	0	0	0	0	0	0	0	0
AT1G08340	Rho GTPase activating protein with PAK-box/P21-Rho-binding domain-containing protein [Source:NCBI gene (formerly Entrezgene);Acc:837354]	AT1G08340	protein_coding	837354	2044.67	2619.89	712.658	185.131	311.134	340.216	47.615	73.3341	74.9874	998.989	1152.17	629.833	2063	2795	678	190	279	370	54	64	73	1073	1079	662
AT1G08343	ath-MIR4227 [Source:miRBase;Acc:MI0015816]	ath-MIR4227	miRNA	28716821	0	0	0	0	0	0	0	0	0	0	0	0	0	0	0	0	0	0	0	0	0	0	0	0
AT1G08347	ncRNA [Source:NCBI gene (formerly Entrezgene);Acc:28716822]	AT1G08347	snoRNA	28716822	0	0	0	0	0	0	0	0	0	0	0	0	0	0	0	0	0	0	0	0	0	0	0	0
AT1G08350	Endomembrane protein 70 protein family [Source:NCBI gene (formerly Entrezgene);Acc:837355]	AT1G08350	protein_coding	837355	229.939	224.026	233.348	246.517	212.998	171.947	328.014	341.462	333.848	248.583	227.444	210.261	232	239	222	253	191	187	372	298	325	267	213	221
AT1G08353	ncRNA [Source:NCBI gene (formerly Entrezgene);Acc:28716823]	AT1G08353	snoRNA	28716823	0	0	0	0	0	0	0	0	0	0	0	0	0	0	0	0	0	0	0	0	0	0	0	0
AT1G08357	ncRNA [Source:NCBI gene (formerly Entrezgene);Acc:28716824]	AT1G08357	lncRNA	28716824	0	0	0	0	0	0	0	0	0	0	0	0	0	0	0	0	0	0	0	0	0	0	0	0
AT1G08360	Ribosomal protein L1p/L10e family [Source:NCBI gene (formerly Entrezgene);Acc:837356]	AT1G08360	protein_coding	837356	4587.87	6101.2	4829.89	5073.57	4771.83	4870.6	3745.71	4396.61	4880.35	3836.75	3730.93	4714.23	4629	6509	4595	5207	4279	5297	4248	3837	4751	4121	3494	4955
AT1G08363	ncRNA [Source:NCBI gene (formerly Entrezgene);Acc:28716825]	AT1G08363	lncRNA	28716825	0	0	0	0	0	0	0	0	0	0	0	0	0	0	0	0	0	0	0	0	0	0	0	0
AT1G08367	ncRNA [Source:NCBI gene (formerly Entrezgene);Acc:28716826]	U12*$	snRNA	28716826	0	0	0	0	0	0	0	0	0	0	0	0	0	0	0	0	0	0	0	0	0	0	0	0
AT1G08370	decapping 1 [Source:NCBI gene (formerly Entrezgene);Acc:837357]	DCP1	protein_coding	837357	972.285	911.102	862.968	722.012	683.602	690.546	748.613	802.091	765.283	862.128	774.163	754.467	981	972	821	741	613	751	849	700	745	926	725	793
AT1G08377	ncRNA [Source:NCBI gene (formerly Entrezgene);Acc:28716827]	AT1G08377	lncRNA	28716827	0	0	0	0	0	0	0	0	1.02723	0	0	0	0	0	0	0	0	0	0	0	1	0	0	0
AT1G08380	photosystem I subunit O [Source:NCBI gene (formerly Entrezgene);Acc:837358]	PSAO	protein_coding	837358	433.118	336.508	671.665	159.797	187.349	84.5941	539.636	1544.6	876.223	790.439	749.603	895.276	437	359	639	164	168	92	612	1348	853	849	702	941
AT1G08383	ncRNA [Source:NCBI gene (formerly Entrezgene);Acc:28716828]	AT1G08383	lncRNA	28716828	0	0	0	0	0	0	0	0	0	0	0	0	0	0	0	0	0	0	0	0	0	0	0	0
AT1G08387	ncRNA [Source:NCBI gene (formerly Entrezgene);Acc:28716829]	AT1G08387	lncRNA	28716829	0	0	0	0	0	0	0	0	0	0	0	0	0	0	0	0	0	0	0	0	0	0	0	0
AT1G08390	recQ-mediated instability-like protein [Source:NCBI gene (formerly Entrezgene);Acc:837359]	AT1G08390	protein_coding	837359	23.7868	13.1229	16.8179	15.59	20.0731	13.7925	16.7534	27.5003	21.5717	8.37922	14.9494	8.56268	24	14	16	16	18	15	19	24	21	9	14	9
AT1G08393	ncRNA [Source:NCBI gene (formerly Entrezgene);Acc:28716830]	AT1G08393	lncRNA	28716830	29.7335	25.3084	26.278	63.3344	88.0988	83.6746	188.696	153.543	130.458	35.3789	37.3734	33.2993	30	27	25	65	79	91	214	134	127	38	35	35
AT1G08397	ncRNA [Source:NCBI gene (formerly Entrezgene);Acc:28716831]	AT1G08397	lncRNA	28716831	0	0	0	0	0	0	0	0	0	0	0	0	0	0	0	0	0	0	0	0	0	0	0	0
AT1G08400	RINT-1 / TIP-1 family [Source:NCBI gene (formerly Entrezgene);Acc:837360]	AT1G08400	protein_coding	837360	286.432	337.445	255.422	303.031	320.055	386.191	346.531	413.65	345.148	257.894	268.021	240.706	289	360	243	311	287	420	393	361	336	277	251	253
AT1G08403	ncRNA [Source:NCBI gene (formerly Entrezgene);Acc:28716832]	AT1G08403	lncRNA	28716832	0	0	0	0	0	0	0	0	0	0	0	0	0	0	0	0	0	0	0	0	0	0	0	0
AT1G08410	P-loop containing nucleoside triphosphate hydrolases superfamily protein [Source:NCBI gene (formerly Entrezgene);Acc:837361]	AT1G08410	protein_coding	837361	877.137	991.714	753.652	950.015	898.831	1002.26	674.545	566.047	699.54	717.82	505.075	769.69	885	1058	717	975	806	1090	765	494	681	771	473	809
AT1G08413	ncRNA [Source:NCBI gene (formerly Entrezgene);Acc:28716833]	AT1G08413	lncRNA	28716833	0	0	0	0	0	0	0	0	0	0	0	0	0	0	0	0	0	0	0	0	0	0	0	0
AT1G08417	ncRNA [Source:NCBI gene (formerly Entrezgene);Acc:28716834]	AT1G08417	lncRNA	28716834	0	0	0	0	0	0	0	0	0	0	0	0	0	0	0	0	0	0	0	0	0	0	0	0
AT1G08420	BRI1 suppressor 1 (BSU1)-like 2 [Source:NCBI gene (formerly Entrezgene);Acc:837362]	BSL2	protein_coding	837362	2811.8	2752.05	2620.44	2967.95	3010.97	3099.64	2938.9	2524.3	2474.59	2663.66	2761.36	2377.57	2837	2936	2493	3046	2700	3371	3333	2203	2409	2861	2586	2499
AT1G08427	ncRNA [Source:NCBI gene (formerly Entrezgene);Acc:28716835]	AT1G08427	ncRNA	28716835	0	0	0	0	0	0	0	0	0	0	0	0	0	0	0	0	0	0	0	0	0	0	0	0
AT1G08430	aluminum-activated malate transporter 1 [Source:NCBI gene (formerly Entrezgene);Acc:837363]	ALMT1	protein_coding	837363	1.98223	9.37348	1.05112	0.974375	5.57587	0	0.881759	1.14584	1.02723	0.931024	0	1.90282	2	10	1	1	5	0	1	1	1	1	0	2
AT1G08433	ncRNA [Source:NCBI gene (formerly Entrezgene);Acc:28716836]	AT1G08433	lncRNA	28716836	0	0.937348	0	0	0	0	0	0	0	0	2.13562	0	0	1	0	0	0	0	0	0	0	0	2	0
AT1G08437	ncRNA [Source:NCBI gene (formerly Entrezgene);Acc:28716837]	AT1G08437	lncRNA	28716837	0	0	0	0	0	0	0	0	0	0	0	0	0	0	0	0	0	0	0	0	0	0	0	0
AT1G08440	aluminum activated malate transporter family protein [Source:NCBI gene (formerly Entrezgene);Acc:837364]	AT1G08440	protein_coding	837364	94.156	45.9301	34.6869	0	0	2.7585	0	0	0	54.9304	163.375	25.688	95	49	33	0	0	3	0	0	0	59	153	27
AT1G08443	ncRNA [Source:NCBI gene (formerly Entrezgene);Acc:28716838]	AT1G08443	lncRNA	28716838	0	0	0	0	0	0	0	0	0	0.931024	0	0.951409	0	0	0	0	0	0	0	0	0	1	0	1
AT1G08447	ncRNA [Source:NCBI gene (formerly Entrezgene);Acc:28716839]	AT1G08447	lncRNA	28716839	0	0	0	0	0	0	0	0	0	0	0	0	0	0	0	0	0	0	0	0	0	0	0	0
AT1G08450	calreticulin 3 [Source:NCBI gene (formerly Entrezgene);Acc:837365]	CRT3	protein_coding	837365	1533.26	1125.75	1413.75	1187.76	882.103	762.267	949.654	1146.99	1299.44	1430.05	2317.15	1940.87	1547	1201	1345	1219	791	829	1077	1001	1265	1536	2170	2040
AT1G08453	ncRNA [Source:NCBI gene (formerly Entrezgene);Acc:28716840]	AT1G08453	lncRNA	28716840	0	0	0	0	0	1.839	0	0	0	0	0	0	0	0	0	0	0	2	0	0	0	0	0	0
AT1G08457	ncRNA [Source:NCBI gene (formerly Entrezgene);Acc:28716841]	AT1G08457	lncRNA	28716841	0	0	0	0	0	0	2.64528	0	0	0	0	0	0	0	0	0	0	0	3	0	0	0	0	0
AT1G08460	histone deacetylase 8 [Source:NCBI gene (formerly Entrezgene);Acc:837366]	HDA08	protein_coding	837366	843.439	732.069	1023.79	828.219	837.496	803.644	1182.44	1078.24	1021.06	980.368	1131.88	1064.63	851	781	974	850	751	874	1341	941	994	1053	1060	1119
AT1G08463	ncRNA [Source:NCBI gene (formerly Entrezgene);Acc:28716842]	AT1G08463	lncRNA	28716842	0	0	0	0	0	0	0	0	0	0	0	0	0	0	0	0	0	0	0	0	0	0	0	0
AT1G08465	Plant-specific transcription factor YABBY family protein [Source:NCBI gene (formerly Entrezgene);Acc:3766682]	YAB2	protein_coding	3766682	0	0	0	0	0	0	0	0	0	0	0	0	0	0	0	0	0	0	0	0	0	0	0	0
AT1G08470	strictosidine synthase-like 3 [Source:NCBI gene (formerly Entrezgene);Acc:837368]	SSL3	protein_coding	837368	415.277	283.079	298.518	289.389	278.794	259.299	233.666	246.357	304.059	381.72	348.106	307.305	419	302	284	297	250	282	265	215	296	410	326	323
AT1G08473	ncRNA [Source:NCBI gene (formerly Entrezgene);Acc:28716843]	AT1G08473	lncRNA	28716843	0	0.937348	0	1.94875	0	0	0	0	1.02723	0.931024	0	0.951409	0	1	0	2	0	0	0	0	1	1	0	1
AT1G08477	ncRNA [Source:NCBI gene (formerly Entrezgene);Acc:28716844]	AT1G08477	lncRNA	28716844	0	0	0	0	0	0	0	0	0	0	0	0	0	0	0	0	0	0	0	0	0	0	0	0
AT1G08480	succinate dehydrogenase subunit [Source:NCBI gene (formerly Entrezgene);Acc:837369]	SDH6	protein_coding	837369	1039.68	1193.24	947.058	941.246	974.663	820.195	706.289	806.675	816.644	954.3	1009.08	1017.06	1049	1273	901	966	874	892	801	704	795	1025	945	1069
AT1G08483	ncRNA [Source:NCBI gene (formerly Entrezgene);Acc:28716845]	AT1G08483	lncRNA	28716845	0	0	0	0	0	0	0	0	0	0	0	0	0	0	0	0	0	0	0	0	0	0	0	0
AT1G08487	ncRNA [Source:NCBI gene (formerly Entrezgene);Acc:28716846]	AT1G08487	lncRNA	28716846	1.98223	0	0	0	0	0	0	0	0	0	0	0	2	0	0	0	0	0	0	0	0	0	0	0
AT1G08490	chloroplastic NIFS-like cysteine desulfurase [Source:NCBI gene (formerly Entrezgene);Acc:837370]	CPNIFS	protein_coding	837370	557.007	568.97	521.355	603.138	641.225	548.942	442.643	444.588	465.333	541.856	521.092	540.4	562	607	496	619	575	597	502	388	453	582	488	568
AT1G08493	ncRNA [Source:NCBI gene (formerly Entrezgene);Acc:28716847]	AT1G08493	ncRNA	28716847	0	0.937348	0	0	0	3.67801	0	0	0	0	2.13562	0	0	1	0	0	0	4	0	0	0	0	2	0
AT1G08497	ncRNA [Source:NCBI gene (formerly Entrezgene);Acc:28716848]	AT1G08497	lncRNA	28716848	0	0	0	0	0	0	0	0	0	0	0	0	0	0	0	0	0	0	0	0	0	0	0	0
AT1G08500	early nodulin-like protein 18 [Source:NCBI gene (formerly Entrezgene);Acc:837371]	ENODL18	protein_coding	837371	15.8579	36.5566	22.0735	24.3594	15.6124	32.1826	26.4528	18.3335	29.7895	34.4479	17.085	19.0282	16	39	21	25	14	35	30	16	29	37	16	20
AT1G08503	ncRNA [Source:NCBI gene (formerly Entrezgene);Acc:28716849]	AT1G08503	lncRNA	28716849	0	0	0	0	0	0	0	0	0	0	0	0	0	0	0	0	0	0	0	0	0	0	0	0
AT1G08507	ncRNA [Source:NCBI gene (formerly Entrezgene);Acc:28716850]	AT1G08507	lncRNA	28716850	12.8845	25.3084	12.6134	23.385	16.7276	31.2631	15.8717	12.6043	18.4901	18.6205	17.085	17.1254	13	27	12	24	15	34	18	11	18	20	16	18
AT1G08510	fatty acyl-ACP thioesterases B [Source:NCBI gene (formerly Entrezgene);Acc:837372]	FATB	protein_coding	837372	2529.33	2274.01	2447	2880.25	2427.74	2193.93	3736.89	3332.12	3082.7	3151.52	2691.95	2579.27	2552	2426	2328	2956	2177	2386	4238	2908	3001	3385	2521	2711
AT1G08513	ncRNA [Source:NCBI gene (formerly Entrezgene);Acc:28716851]	AT1G08513	lncRNA	28716851	0	0	0	0	0	0	0	0	0	0	0	0	0	0	0	0	0	0	0	0	0	0	0	0
AT1G08517	ncRNA [Source:NCBI gene (formerly Entrezgene);Acc:28716852]	AT1G08517	lncRNA	28716852	0	0	0	0	0	0	0	0	0	0	0	0	0	0	0	0	0	0	0	0	0	0	0	0
AT1G08520	ALBINA 1 [Source:NCBI gene (formerly Entrezgene);Acc:837374]	ALB1	protein_coding	837374	872.182	898.917	1173.05	949.041	981.354	1023.41	1292.66	1487.31	1415.52	1177.75	1124.41	1137.89	880	959	1116	974	880	1113	1466	1298	1378	1265	1053	1196
AT1G08523	ncRNA [Source:NCBI gene (formerly Entrezgene);Acc:28716853]	AT1G08523	lncRNA	28716853	0	0	0	0	0	0	0	0	0	0	0	0	0	0	0	0	0	0	0	0	0	0	0	0
AT1G08530	chitinase-like protein [Source:NCBI gene (formerly Entrezgene);Acc:837375]	AT1G08530	protein_coding	837375	186.33	152.788	133.492	134.464	112.633	119.535	110.22	118.022	156.138	157.343	144.155	139.857	188	163	127	138	101	130	125	103	152	169	135	147
AT1G08533	ncRNA [Source:NCBI gene (formerly Entrezgene);Acc:28716854]	AT1G08533	lncRNA	28716854	0	0	0	0	0	0	0	0	0	0	0	0	0	0	0	0	0	0	0	0	0	0	0	0
AT1G08537	ncRNA [Source:NCBI gene (formerly Entrezgene);Acc:28716855]	AT1G08537	lncRNA	28716855	0	0	0	0	0	0	0	0	0	0	0	0	0	0	0	0	0	0	0	0	0	0	0	0
AT1G08540	RNApolymerase sigma subunit 2 [Source:NCBI gene (formerly Entrezgene);Acc:837376]	SIG2	protein_coding	837376	209.125	208.091	195.508	204.619	190.695	208.727	192.223	246.357	253.725	224.377	230.647	221.678	211	222	186	210	171	227	218	215	247	241	216	233
AT1G08543	ncRNA [Source:NCBI gene (formerly Entrezgene);Acc:28716856]	AT1G08543	lncRNA	28716856	0	0	0	0	0	0	0	0	0	0	0	0	0	0	0	0	0	0	0	0	0	0	0	0
AT1G08547	ncRNA [Source:NCBI gene (formerly Entrezgene);Acc:28716857]	AT1G08547	ncRNA	28716857	0	0	0	0	0	0	0	0	0	0	0	0	0	0	0	0	0	0	0	0	0	0	0	0
AT1G08550	non-photochemical quenching 1 [Source:NCBI gene (formerly Entrezgene);Acc:837377]	NPQ1	protein_coding	837377	154.614	137.79	179.741	131.541	197.386	146.201	253.947	276.149	272.215	141.516	170.85	176.011	156	147	171	135	177	159	288	241	265	152	160	185
AT1G08553	ncRNA [Source:NCBI gene (formerly Entrezgene);Acc:28716858]	AT1G08553	lncRNA	28716858	0	0	0	0	0	0	0	0	0	0	0	0	0	0	0	0	0	0	0	0	0	0	0	0
AT1G08557	ncRNA [Source:NCBI gene (formerly Entrezgene);Acc:28716859]	AT1G08557	lncRNA	28716859	0	0	0	0	0	0	0	0	0	0	0	0	0	0	0	0	0	0	0	0	0	0	0	0
AT1G08560	syntaxin of plants 111 [Source:NCBI gene (formerly Entrezgene);Acc:837378]	SYP111	protein_coding	837378	63.4314	44.0554	45.1981	47.7444	22.3035	30.3436	159.598	372.4	447.87	58.6545	63.0009	62.793	64	47	43	49	20	33	181	325	436	63	59	66
AT1G08563	ncRNA [Source:NCBI gene (formerly Entrezgene);Acc:28716860]	AT1G08563	lncRNA	28716860	18.8312	36.5566	16.8179	13.6412	17.8428	6.43651	1.76352	9.16676	4.1089	15.8274	23.4918	13.3197	19	39	16	14	16	7	2	8	4	17	22	14
AT1G08567	ncRNA [Source:NCBI gene (formerly Entrezgene);Acc:28716861]	AT1G08567	lncRNA	28716861	2.97335	0	2.10224	0.974375	1.11517	0	0	1.14584	0	0.931024	1.06781	0.951409	3	0	2	1	1	0	0	1	0	1	1	1
AT1G08570	atypical CYS HIS rich thioredoxin 4 [Source:NCBI gene (formerly Entrezgene);Acc:837379]	ACHT4	protein_coding	837379	1623.45	1713.47	1823.69	1087.4	1186.55	1260.64	2768.72	2264.19	2178.74	1673.98	1890.03	2285.28	1638	1828	1735	1116	1064	1371	3140	1976	2121	1798	1770	2402
AT1G08573	ncRNA [Source:NCBI gene (formerly Entrezgene);Acc:28716862]	AT1G08573	lncRNA	28716862	0	0.937348	1.05112	0	0	0	0	0	0	2.79307	1.06781	0.951409	0	1	1	0	0	0	0	0	0	3	1	1
AT1G08577	ncRNA [Source:NCBI gene (formerly Entrezgene);Acc:28716863]	AT1G08577	lncRNA	28716863	0	0	0	0	0	0	0	0	0	0	0	0	0	0	0	0	0	0	0	0	0	0	0	0
AT1G08580		AT1G08580	protein_coding	837380	690.808	904.541	521.355	845.757	781.737	874.446	544.045	587.818	631.744	520.442	476.244	638.395	697	965	496	868	701	951	617	513	615	559	446	671
AT1G08583	ncRNA [Source:NCBI gene (formerly Entrezgene);Acc:28716864]	AT1G08583	lncRNA	28716864	0	0	0	0	0	0	0	0	0	0	0	0	0	0	0	0	0	0	0	0	0	0	0	0
AT1G08587	ncRNA [Source:NCBI gene (formerly Entrezgene);Acc:28716865]	AT1G08587	lncRNA	28716865	0	0	0	0	0	0	0	0	0	0	0	0	0	0	0	0	0	0	0	0	0	0	0	0
AT1G08590	Leucine-rich receptor-like protein kinase family protein [Source:NCBI gene (formerly Entrezgene);Acc:837381]	AT1G08590	protein_coding	837381	0	0	0	0	0	0	0	0	0	0	0	0.951409	0	0	0	0	0	0	0	0	0	0	0	1
AT1G08592	ncRNA [Source:NCBI gene (formerly Entrezgene);Acc:10723107]	AT1G08592	lncRNA	10723107	0	0	0	0	0	0	0	0	0	0	0	0	0	0	0	0	0	0	0	0	0	0	0	0
AT1G08597	ath-MIR5652 [Source:miRBase;Acc:MI0019235]	ath-MIR5652	miRNA	28716867	0	0	0	0	0	0	0	0	0	0	0	0	0	0	0	0	0	0	0	0	0	0	0	0
AT1G08600	P-loop containing nucleoside triphosphate hydrolases superfamily protein [Source:NCBI gene (formerly Entrezgene);Acc:837382]	ATRX	protein_coding	837382	2180.45	2106.22	2003.43	2286.86	2127.75	2342.89	2053.62	1894.08	1837.71	2131.11	2146.3	1905.67	2200	2247	1906	2347	1908	2548	2329	1653	1789	2289	2010	2003
AT1G08603	ncRNA [Source:NCBI gene (formerly Entrezgene);Acc:28716868]	AT1G08603	lncRNA	28716868	0	0	0	0	0	0.919502	0	0	0	0	0	0	0	0	0	0	0	1	0	0	0	0	0	0
AT1G08607	ncRNA [Source:NCBI gene (formerly Entrezgene);Acc:28716869]	AT1G08607	lncRNA	28716869	0	0	0	0.974375	0	0	0	0	0	0	0	0	0	0	0	1	0	0	0	0	0	0	0	0
AT1G08610	Pentatricopeptide repeat (PPR) superfamily protein [Source:NCBI gene (formerly Entrezgene);Acc:837383]	AT1G08610	protein_coding	837383	253.726	251.209	237.553	373.186	350.165	446.878	395.028	339.17	391.373	173.17	151.629	190.282	256	268	226	383	314	486	448	296	381	186	142	200
AT1G08613	ncRNA [Source:NCBI gene (formerly Entrezgene);Acc:28716870]	AT1G08613	lncRNA	28716870	0	0.937348	4.20447	0	2.23035	0	0.881759	0	0	0	0	3.80564	0	1	4	0	2	0	1	0	0	0	0	4
AT1G08620	Transcription factor jumonji (jmj) family protein / zinc finger (C5HC2 type) family protein [Source:NCBI gene (formerly Entrezgene);Acc:837384]	PKDM7D	protein_coding	837384	1570.92	1672.23	1777.44	1464.49	1460.88	1561.31	1511.33	1271.89	1337.45	1778.26	1836.64	1622.15	1585	1784	1691	1503	1310	1698	1714	1110	1302	1910	1720	1705
AT1G08623	ncRNA [Source:NCBI gene (formerly Entrezgene);Acc:28716871]	AT1G08623	lncRNA	28716871	0	0	0	0	0	0	0	0	0	0	0	0	0	0	0	0	0	0	0	0	0	0	0	0
AT1G08627	ncRNA [Source:NCBI gene (formerly Entrezgene);Acc:28716872]	AT1G08627	lncRNA	28716872	0	0	0	0	0	0	0	0	0	0	0	0	0	0	0	0	0	0	0	0	0	0	0	0
AT1G08630	threonine aldolase 1 [Source:NCBI gene (formerly Entrezgene);Acc:837385]	THA1	protein_coding	837385	257.69	433.055	94.6007	70.155	51.298	47.8141	3.52703	0	0	266.273	265.885	215.018	260	462	90	72	46	52	4	0	0	286	249	226
AT1G08633	ncRNA [Source:NCBI gene (formerly Entrezgene);Acc:28716873]	AT1G08633	lncRNA	28716873	0	0	0	0	0	0	0	0	0	0	0	0	0	0	0	0	0	0	0	0	0	0	0	0
AT1G08637	ncRNA [Source:NCBI gene (formerly Entrezgene);Acc:28716874]	AT1G08637	lncRNA	28716874	0	0	0	0	0	0	0	0	0	1.86205	0	0	0	0	0	0	0	0	0	0	0	2	0	0
AT1G08640	Chloroplast J-like domain 1 [Source:NCBI gene (formerly Entrezgene);Acc:837386]	CJD1	protein_coding	837386	1417.3	1789.4	1303.39	1046.48	1080.6	1415.11	904.684	845.633	878.278	1139.57	1169.25	1327.22	1430	1909	1240	1074	969	1539	1026	738	855	1224	1095	1395
AT1G08643	ncRNA [Source:NCBI gene (formerly Entrezgene);Acc:28716875]	AT1G08643	snoRNA	28716875	0	0	0	0	0	0.919502	0	0	1.02723	0	0	0	0	0	0	0	0	1	0	0	1	0	0	0
AT1G08645		AT1G08645	protein_coding	28716876	0	0	0	0	0	0	0	0	0	0	0	0	0	0	0	0	0	0	0	0	0	0	0	0
AT1G08647	ncRNA [Source:NCBI gene (formerly Entrezgene);Acc:28716877]	AT1G08647	lncRNA	28716877	0	0	0	0	0	0	0	0	0	0	0	0	0	0	0	0	0	0	0	0	0	0	0	0
AT1G08650	phosphoenolpyruvate carboxylase kinase 1 [Source:NCBI gene (formerly Entrezgene);Acc:837387]	PPCK1	protein_coding	837387	616.474	881.107	676.92	535.906	560.933	509.404	604.005	596.985	568.056	487.857	530.702	441.454	622	940	644	550	503	554	685	521	553	524	497	464
AT1G08653	ncRNA [Source:NCBI gene (formerly Entrezgene);Acc:28716878]	AT1G08653	lncRNA	28716878	0	0	0	0	0	0	0	0	0	0	0	0	0	0	0	0	0	0	0	0	0	0	0	0
AT1G08657	ncRNA [Source:NCBI gene (formerly Entrezgene);Acc:28716879]	AT1G08657	lncRNA	28716879	0	0	0	0	0	0	0	0	0	0	0	0	0	0	0	0	0	0	0	0	0	0	0	0
AT1G08660	MALE GAMETOPHYTE DEFECTIVE 2 [Source:NCBI gene (formerly Entrezgene);Acc:837388]	MGP2	protein_coding	837388	962.373	1108.88	789.39	897.399	882.103	909.387	986.688	913.238	1033.39	906.817	838.232	828.677	971	1183	751	921	791	989	1119	797	1006	974	785	871
AT1G08663	ncRNA [Source:NCBI gene (formerly Entrezgene);Acc:28716880]	AT1G08663	lncRNA	28716880	0	0	0	0	0	0	0	0	0	0	0	0	0	0	0	0	0	0	0	0	0	0	0	0
AT1G08667	ncRNA [Source:NCBI gene (formerly Entrezgene);Acc:28716881]	AT1G08667	lncRNA	28716881	0	0	0	0	0	0	0	0	0	0	0	0	0	0	0	0	0	0	0	0	0	0	0	0
AT1G08670	ENTH/VHS family protein [Source:NCBI gene (formerly Entrezgene);Acc:837389]	AT1G08670	protein_coding	837389	0	0	0	0	0	2.7585	0.881759	0	0	0	0	0	0	0	0	0	0	3	1	0	0	0	0	0
AT1G08673	ncRNA [Source:NCBI gene (formerly Entrezgene);Acc:28716882]	AT1G08673	lncRNA	28716882	0	0	0	0	0	0	0	0	0	0	0	0	0	0	0	0	0	0	0	0	0	0	0	0
AT1G08677	ncRNA [Source:NCBI gene (formerly Entrezgene);Acc:28716883]	AT1G08677	lncRNA	28716883	0	0	1.05112	0	0	0	0	0	0	0	0	0	0	0	1	0	0	0	0	0	0	0	0	0
AT1G08680	ARF GAP-like zinc finger-containing protein ZIGA4 [Source:NCBI gene (formerly Entrezgene);Acc:837390]	ZIGA4	protein_coding	837390	1667.06	1414.46	1975.05	2320.96	2154.52	2173.7	1799.67	1993.77	1939.4	1970.05	1781.11	1751.54	1682	1509	1879	2382	1932	2364	2041	1740	1888	2116	1668	1841
AT1G08683	ncRNA [Source:NCBI gene (formerly Entrezgene);Acc:28716884]	AT1G08683	lncRNA	28716884	0	0	0	0	0	0	0	0	0	0	0	0	0	0	0	0	0	0	0	0	0	0	0	0
AT1G08695	SCR-like 3 [Source:NCBI gene (formerly Entrezgene);Acc:3766683]	SCRL3	protein_coding	3766683	0	0	0	0	0	0	0	0	0	0	0	0	0	0	0	0	0	0	0	0	0	0	0	0
AT1G08697	ncRNA [Source:NCBI gene (formerly Entrezgene);Acc:28716886]	AT1G08697	lncRNA	28716886	9.91116	19.6843	50.4537	47.7444	44.607	37.6996	6.17231	5.72922	7.19058	38.172	20.2884	22.8338	10	21	48	49	40	41	7	5	7	41	19	24
AT1G08700	Presenilin-1 [Source:NCBI gene (formerly Entrezgene);Acc:837391]	PS1	protein_coding	837391	830.555	894.23	759.959	646.985	584.352	602.273	875.586	852.509	891.631	697.337	746.4	682.16	838	954	723	664	524	655	993	744	868	749	699	717
AT1G08703	ncRNA [Source:NCBI gene (formerly Entrezgene);Acc:28716887]	AT1G08703	lncRNA	28716887	0	0	0	0	0	0	0	0	0	0	0	0	0	0	0	0	0	0	0	0	0	0	0	0
AT1G08707	ncRNA [Source:NCBI gene (formerly Entrezgene);Acc:28716888]	AT1G08707	lncRNA	28716888	0	0	0	0	0	0	0	0	0	0	0	0	0	0	0	0	0	0	0	0	0	0	0	0
AT1G08710	F-box family protein [Source:NCBI gene (formerly Entrezgene);Acc:837392]	AT1G08710	protein_coding	837392	256.699	271.831	282.751	349.801	302.212	381.593	305.97	303.649	284.541	255.101	298.987	305.402	259	290	269	359	271	415	347	265	277	274	280	321
AT1G08713	ncRNA [Source:NCBI gene (formerly Entrezgene);Acc:28716889]	AT1G08713	lncRNA	28716889	0	0	0	0	0	0	0	0	0	0	0	0	0	0	0	0	0	0	0	0	0	0	0	0
AT1G08717	ncRNA [Source:NCBI gene (formerly Entrezgene);Acc:28716890]	AT1G08717	lncRNA	28716890	0	0	0	0	0	0	0	0	0	0	0	0	0	0	0	0	0	0	0	0	0	0	0	0
AT1G08720	Protein kinase superfamily protein [Source:NCBI gene (formerly Entrezgene);Acc:837393]	EDR1	protein_coding	837393	914.8	849.237	1008.02	889.604	912.213	806.403	1398.47	1206.57	1165.9	948.713	995.2	1077.95	923	906	959	913	818	877	1586	1053	1135	1019	932	1133
AT1G08723	ncRNA [Source:NCBI gene (formerly Entrezgene);Acc:28716891]	AT1G08723	lncRNA	28716891	0	0	0	0	0	0	0	0	0	0	0	0	0	0	0	0	0	0	0	0	0	0	0	0
AT1G08727	ncRNA [Source:NCBI gene (formerly Entrezgene);Acc:28716892]	AT1G08727	lncRNA	28716892	0	0	0	0	0	0	0	0	0	0	0	0	0	0	0	0	0	0	0	0	0	0	0	0
AT1G08730	Myosin family protein with Dil domain-containing protein [Source:NCBI gene (formerly Entrezgene);Acc:837394]	XIC	protein_coding	837394	0.991116	0.937348	0	0	4.4607	0.919502	0	2.29169	8.2178	1.86205	0	0	1	1	0	0	4	1	0	2	8	2	0	0
AT1G08733	ncRNA [Source:NCBI gene (formerly Entrezgene);Acc:28716893]	AT1G08733	lncRNA	28716893	1.98223	4.68674	1.05112	0.974375	0	0	3.52703	3.43753	2.05445	5.58614	0	2.85423	2	5	1	1	0	0	4	3	2	6	0	3
AT1G08737	ncRNA [Source:NCBI gene (formerly Entrezgene);Acc:28716894]	U5.2	snRNA	28716894	0	0	0	0	0	0	0	0	0	0	0	0	0	0	0	0	0	0	0	0	0	0	0	0
AT1G08743	ncRNA [Source:NCBI gene (formerly Entrezgene);Acc:28716895]	AT1G08743	lncRNA	28716895	0.991116	0	0	0	0	0	1.76352	0	0	0	0	0.951409	1	0	0	0	0	0	2	0	0	0	0	1
AT1G08747	ncRNA [Source:NCBI gene (formerly Entrezgene);Acc:28716896]	AT1G08747	ncRNA	28716896	0	0	0	0	0	0	0	0	0	0	0	0	0	0	0	0	0	0	0	0	0	0	0	0
AT1G08750	Peptidase C13 family [Source:NCBI gene (formerly Entrezgene);Acc:837397]	AT1G08750	protein_coding	837397	451.949	433.992	401.527	384.878	347.934	435.844	402.964	503.026	405.754	388.237	418.582	411.96	456	463	382	395	312	474	457	439	395	417	392	433
AT1G08753	ncRNA [Source:NCBI gene (formerly Entrezgene);Acc:28716897]	AT1G08753	lncRNA	28716897	0	0	0	0	0	0	0	0	0	0	0	0	0	0	0	0	0	0	0	0	0	0	0	0
AT1G08757	ncRNA [Source:NCBI gene (formerly Entrezgene);Acc:28716898]	AT1G08757	lncRNA	28716898	0	0	0	0	0	0	0	0	0	0	0	0	0	0	0	0	0	0	0	0	0	0	0	0
AT1G08760	GPI-anchored adhesin-like protein, putative (DUF936) [Source:NCBI gene (formerly Entrezgene);Acc:837398]	AT1G08760	protein_coding	837398	912.818	980.466	858.764	960.733	1002.54	1076.74	1026.37	871.988	855.679	951.507	856.385	899.081	921	1046	817	986	899	1171	1164	761	833	1022	802	945
AT1G08763	ncRNA [Source:NCBI gene (formerly Entrezgene);Acc:28716899]	AT1G08763	lncRNA	28716899	0	0	0	0	0	0.919502	0	1.14584	0	0	3.20343	1.90282	0	0	0	0	0	1	0	1	0	0	3	2
AT1G08767	ncRNA [Source:NCBI gene (formerly Entrezgene);Acc:28716901]	AT1G08767	lncRNA	28716901	5.94669	10.3108	1.05112	0	0	0.919502	0	0	0	2.79307	0	0.951409	6	11	1	0	0	1	0	0	0	3	0	1
AT1G08770	prenylated RAB acceptor 1.E [Source:NCBI gene (formerly Entrezgene);Acc:837399]	PRA1.E	protein_coding	837399	417.26	371.19	483.515	409.237	403.693	388.949	296.271	296.774	267.079	395.685	467.701	410.057	421	396	460	420	362	423	336	259	260	425	438	431
AT1G08773	ncRNA [Source:NCBI gene (formerly Entrezgene);Acc:28716902]	AT1G08773	lncRNA	28716902	0	0	0	0	0	0	0	0	0	0	0	0	0	0	0	0	0	0	0	0	0	0	0	0
AT1G08777	ncRNA [Source:NCBI gene (formerly Entrezgene);Acc:28716904]	AT1G08777	lncRNA	28716904	0	0	0	0	0	0	0	0	0	0	0	0	0	0	0	0	0	0	0	0	0	0	0	0
AT1G08780	ABI3-interacting protein 3 [Source:NCBI gene (formerly Entrezgene);Acc:837400]	AIP3	protein_coding	837400	423.206	465.862	385.761	385.852	368.008	445.039	284.808	294.482	343.093	363.099	385.48	408.154	427	497	367	396	330	484	323	257	334	390	361	429
AT1G08783	ath-MIR5018 [Source:miRBase;Acc:MI0017886]	ath-MIR5018	miRNA	28716905	0.991116	0	0	0	0	0	0	0	0	0.931024	0	1.90282	1	0	0	0	0	0	0	0	0	1	0	2
AT1G08787	ncRNA [Source:NCBI gene (formerly Entrezgene);Acc:28716907]	AT1G08787	lncRNA	28716907	0.991116	0	0	0	0	0	0	0	0	0.931024	0	1.90282	1	0	0	0	0	0	0	0	0	1	0	2
AT1G08790	1-phosphatidylinositol-4,5-bisphosphate phosphodiesterase epsilon-1, putative (DUF1685) [Source:NCBI gene (formerly Entrezgene);Acc:837401]	AT1G08790	protein_coding	837401	0	0	0	0	0	0	0	0	0	0	0	0	0	0	0	0	0	0	0	0	0	0	0	0
AT1G08793	ath-MIR5014a [Source:miRBase;Acc:MI0017882]	ath-MIR5014a	miRNA	28716908	0	0	0	0	0	0	0	0	0	0	0	0	0	0	0	0	0	0	0	0	0	0	0	0
AT1G08797	ncRNA [Source:NCBI gene (formerly Entrezgene);Acc:28716910]	AT1G08797	lncRNA	28716910	0	0	0	0	0	0	0	0	0	0	0	0	0	0	0	0	0	0	0	0	0	0	0	0
AT1G08800	myosin-binding protein (Protein of unknown function, DUF593) [Source:NCBI gene (formerly Entrezgene);Acc:837402]	AT1G08800	protein_coding	837402	1143.75	957.97	1164.64	1039.66	897.716	874.446	1009.61	1055.32	948.129	1540.84	1562.21	1468.98	1154	1022	1108	1067	805	951	1145	921	923	1655	1463	1544
AT1G08803	ncRNA [Source:NCBI gene (formerly Entrezgene);Acc:28716911]	AT1G08803	lncRNA	28716911	0	0	0	0	0	0	0	0	0	0	0	0	0	0	0	0	0	0	0	0	0	0	0	0
AT1G08807	ncRNA [Source:NCBI gene (formerly Entrezgene);Acc:28716913]	AT1G08807	lncRNA	28716913	0	0	1.05112	1.94875	6.69105	4.59751	0	0	0	0	0	0	0	0	1	2	6	5	0	0	0	0	0	0
AT1G08810	myb domain protein 60 [Source:NCBI gene (formerly Entrezgene);Acc:837403]	MYB60	protein_coding	837403	5.94669	5.62409	5.25559	0.974375	0	0	0	0	0	5.58614	5.33906	7.61127	6	6	5	1	0	0	0	0	0	6	5	8
AT1G08813	ath-MIR5014b [Source:miRBase;Acc:MI0020195]	ath-MIR5014b	miRNA	28716914	0	0	0	0	0	0	0	0	0	0	0	0	0	0	0	0	0	0	0	0	0	0	0	0
AT1G08817	ncRNA [Source:NCBI gene (formerly Entrezgene);Acc:28716916]	AT1G08817	lncRNA	28716916	0	0	0	0	0	0	0	0	0	0	1.06781	0	0	0	0	0	0	0	0	0	0	0	1	0
AT1G08820	vamp/synaptobrevin-associated protein 27-2 [Source:NCBI gene (formerly Entrezgene);Acc:837404]	VAP27-2	protein_coding	837404	1552.09	1315.1	1504.15	1344.64	1133.02	1142.94	1293.54	1086.26	1013.87	1584.6	1550.46	1835.27	1566	1403	1431	1380	1016	1243	1467	948	987	1702	1452	1929
AT1G08823	ncRNA [Source:NCBI gene (formerly Entrezgene);Acc:28716917]	AT1G08823	ncRNA	28716917	0	0	0	0	0	0	0	0	0	0	0	0	0	0	0	0	0	0	0	0	0	0	0	0
AT1G08827	ncRNA [Source:NCBI gene (formerly Entrezgene);Acc:28716919]	AT1G08827	lncRNA	28716919	0	0	0	0	0	0	0	0	0	0	0	0	0	0	0	0	0	0	0	0	0	0	0	0
AT1G08830	copper/zinc superoxide dismutase 1 [Source:NCBI gene (formerly Entrezgene);Acc:837405]	CSD1	protein_coding	837405	7802.06	7245.7	7068.77	8476.09	6982.11	5822.28	2468.92	3781.29	3198.78	7255.47	6404.73	8028.94	7872	7730	6725	8699	6261	6332	2800	3300	3114	7793	5998	8439
AT1G08833	ncRNA [Source:NCBI gene (formerly Entrezgene);Acc:28716920]	AT1G08833	lncRNA	28716920	0	0.937348	2.10224	0	0	0	0	0	0	0	0	0	0	1	2	0	0	0	0	0	0	0	0	0
AT1G08840	DNA replication helicase [Source:NCBI gene (formerly Entrezgene);Acc:837406]	emb2411	protein_coding	837406	176.419	225.901	208.121	304.005	316.71	371.479	545.809	504.172	489.986	215.067	148.426	203.602	178	241	198	312	284	404	619	440	477	231	139	214
AT1G08843	ncRNA [Source:NCBI gene (formerly Entrezgene);Acc:28716922]	AT1G08843	lncRNA	28716922	0	0	0	0	0	0	0	0	0	0	0	0	0	0	0	0	0	0	0	0	0	0	0	0
AT1G08845	Ribosomal L18p/L5e family protein [Source:NCBI gene (formerly Entrezgene);Acc:837407]	AT1G08845	protein_coding	837407	145.694	100.296	161.872	130.566	151.664	156.315	165.771	128.335	148.948	108.93	108.917	118.926	147	107	154	134	136	170	188	112	145	117	102	125
AT1G08847	ncRNA [Source:NCBI gene (formerly Entrezgene);Acc:28716923]	AT1G08847	lncRNA	28716923	1.98223	2.81204	2.10224	2.92312	2.23035	2.7585	63.4866	63.0215	33.8984	20.4825	1.06781	6.65986	2	3	2	3	2	3	72	55	33	22	1	7
AT1G08853	ncRNA [Source:NCBI gene (formerly Entrezgene);Acc:28716924]	AT1G08853	lncRNA	28716924	0	0	0	0	0	0	0	0	0	0	0	0	0	0	0	0	0	0	0	0	0	0	0	0
AT1G08857	ncRNA [Source:NCBI gene (formerly Entrezgene);Acc:28716926]	AT1G08857	lncRNA	28716926	0	1.8747	2.10224	0.974375	2.23035	1.839	1.76352	0	0	0	0	0	0	2	2	1	2	2	2	0	0	0	0	0
AT1G08860	Calcium-dependent phospholipid-binding Copine family protein [Source:NCBI gene (formerly Entrezgene);Acc:837408]	BON3	protein_coding	837408	0	0	0	0	0	0.919502	0	0	0	0	0	0	0	0	0	0	0	1	0	0	0	0	0	0
AT1G08863	ncRNA [Source:NCBI gene (formerly Entrezgene);Acc:28716927]	AT1G08863	lncRNA	28716927	0	0	0	0	0	0	0	0	0	0	0	0	0	0	0	0	0	0	0	0	0	0	0	0
AT1G08867	ncRNA [Source:NCBI gene (formerly Entrezgene);Acc:28716929]	AT1G08867	lncRNA	28716929	0	0	0	0	0	0	0	0	0	0	0	0	0	0	0	0	0	0	0	0	0	0	0	0
AT1G08870			tRNA		0	0	0	0	0	0	0	0	0	0	0	0	0	0	0	0	0	0	0	0	0	0	0	0
AT1G08877	ncRNA [Source:NCBI gene (formerly Entrezgene);Acc:28716931]	AT1G08877	lncRNA	28716931	0	0	0	1.94875	0	0	0	0	0	0	0	0	0	0	0	2	0	0	0	0	0	0	0	0
AT1G08880	Histone superfamily protein [Source:NCBI gene (formerly Entrezgene);Acc:837409]	H2AXA	protein_coding	837409	1621.47	1495.07	1559.86	1418.69	1317.02	1283.62	1276.79	1397.93	1352.86	1365.81	1223.71	1537.48	1636	1595	1484	1456	1181	1396	1448	1220	1317	1467	1146	1616
AT1G08883	ncRNA [Source:NCBI gene (formerly Entrezgene);Acc:28716932]	AT1G08883	lncRNA	28716932	0	0	0	0	0	0	0	0	0	0	0	0	0	0	0	0	0	0	0	0	0	0	0	0
AT1G08887	ncRNA [Source:NCBI gene (formerly Entrezgene);Acc:28716934]	AT1G08887	lncRNA	28716934	0	0	0	0	0	0	0	0	0	0	0	0	0	0	0	0	0	0	0	0	0	0	0	0
AT1G08890	Major facilitator superfamily protein [Source:NCBI gene (formerly Entrezgene);Acc:837410]	AT1G08890	protein_coding	837410	790.91	930.787	813.566	906.169	1012.58	816.517	1818.19	1505.64	1246.02	1019.47	1000.54	1072.24	798	993	774	930	908	888	2062	1314	1213	1095	937	1127
AT1G08893	ncRNA [Source:NCBI gene (formerly Entrezgene);Acc:28716935]	AT1G08893	lncRNA	28716935	0	0	0	0	0	0	0	0	0	0	0	0	0	0	0	0	0	0	0	0	0	0	0	0
AT1G08897	ncRNA [Source:NCBI gene (formerly Entrezgene);Acc:28716937]	AT1G08897	lncRNA	28716937	0	0	0	0	0	0	0	0	0	0	0	0	0	0	0	0	0	0	0	0	0	0	0	0
AT1G08900	Major facilitator superfamily protein [Source:NCBI gene (formerly Entrezgene);Acc:837411]	AT1G08900	protein_coding	837411	319.139	465.862	659.051	622.625	690.293	445.039	602.241	399.9	347.202	721.544	679.128	797.281	322	497	627	639	619	484	683	349	338	775	636	838
AT1G08903	ncRNA [Source:NCBI gene (formerly Entrezgene);Acc:28716938]	AT1G08903	lncRNA	28716938	2.97335	2.81204	9.46007	7.795	5.57587	7.35601	3.52703	3.43753	4.1089	11.1723	0	8.56268	3	3	9	8	5	8	4	3	4	12	0	9
AT1G08907	ncRNA [Source:NCBI gene (formerly Entrezgene);Acc:28716940]	AT1G08907	lncRNA	28716940	0	0	0	0	0	0	0	0	0	0	0	0	0	0	0	0	0	0	0	0	0	0	0	0
AT1G08910	zinc ion binding protein [Source:NCBI gene (formerly Entrezgene);Acc:837412]	AT1G08910	protein_coding	837412	2602.67	3340.71	2999.89	4851.41	5253.59	4831.98	3151.41	2638.88	2659.49	2927.14	2371.61	2070.27	2626	3564	2854	4979	4711	5255	3574	2303	2589	3144	2221	2176
AT1G08913	ncRNA [Source:NCBI gene (formerly Entrezgene);Acc:28716941]	AT1G08913	lncRNA	28716941	0	0	0	0	0	0	0	0	2.05445	0	0	0.951409	0	0	0	0	0	0	0	0	2	0	0	1
AT1G08920	ERD (early response to dehydration) six-like 1 [Source:NCBI gene (formerly Entrezgene);Acc:837413]	ESL1	protein_coding	837413	962.373	1027.33	1289.72	2699.99	3403.51	2619.66	1701.79	1871.16	1238.83	1726.12	1350.78	1477.54	971	1096	1227	2771	3052	2849	1930	1633	1206	1854	1265	1553
AT1G08923	ncRNA [Source:NCBI gene (formerly Entrezgene);Acc:28716944]	AT1G08923	lncRNA	28716944	0	0	0	0	0	0	0	0	0	0	0	0	0	0	0	0	0	0	0	0	0	0	0	0
AT1G08927	ncRNA [Source:NCBI gene (formerly Entrezgene);Acc:28716946]	AT1G08927	lncRNA	28716946	0	0	0	0	0	0	0	0	0	0	0	0	0	0	0	0	0	0	0	0	0	0	0	0
AT1G08930	Major facilitator superfamily protein [Source:NCBI gene (formerly Entrezgene);Acc:837414]	ERD6	protein_coding	837414	701.71	416.183	673.767	662.575	963.511	754.911	236.311	137.501	352.338	1309.02	1977.59	1581.24	708	444	641	680	864	821	268	120	343	1406	1852	1662
AT1G08933	ncRNA [Source:NCBI gene (formerly Entrezgene);Acc:28716947]	AT1G08933	ncRNA	28716947	0	0	0	0	0	0	0	0	0	0	0	0	0	0	0	0	0	0	0	0	0	0	0	0
AT1G08937	ncRNA [Source:NCBI gene (formerly Entrezgene);Acc:28716949]	AT1G08937	snoRNA	28716949	9.91116	21.559	13.6645	24.3594	23.4187	22.9875	7.05407	10.3126	12.3267	11.1723	11.7459	16.174	10	23	13	25	21	25	8	9	12	12	11	17
AT1G08940	Phosphoglycerate mutase family protein [Source:NCBI gene (formerly Entrezgene);Acc:837415]	AT1G08940	protein_coding	837415	776.044	822.992	774.674	1042.58	1312.56	1253.28	788.292	737.924	712.894	886.335	833.961	921.915	783	878	737	1070	1177	1363	894	644	694	952	781	969
AT1G08947	ncRNA [Source:NCBI gene (formerly Entrezgene);Acc:28716952]	AT1G08947	lncRNA	28716952	0	0	0	0	0	0	0	0	0	0	0	0	0	0	0	0	0	0	0	0	0	0	0	0
AT1G08950			tRNA		0	0	0	0	0	0	0	0	0	0	0	0	0	0	0	0	0	0	0	0	0	0	0	0
AT1G08953	ncRNA [Source:NCBI gene (formerly Entrezgene);Acc:28716953]	AT1G08953	lncRNA	28716953	0	0	0	0	0	0	0	0	0	0	0	0	0	0	0	0	0	0	0	0	0	0	0	0
AT1G08960	cation exchanger 11 [Source:NCBI gene (formerly Entrezgene);Acc:837416]	CAX11	protein_coding	837416	262.646	243.71	280.649	269.902	228.611	240.909	207.213	260.107	258.861	291.411	224.24	251.172	265	260	267	277	205	262	235	227	252	313	210	264
AT1G08963	ncRNA [Source:NCBI gene (formerly Entrezgene);Acc:28716956]	AT1G08963	lncRNA	28716956	0	0	0	0	0	0	0	0	0	0	0	0	0	0	0	0	0	0	0	0	0	0	0	0
AT1G08967	ncRNA [Source:NCBI gene (formerly Entrezgene);Acc:28716958]	AT1G08967	lncRNA	28716958	0	0	0	0	0	0	0	0	0	0	0	0	0	0	0	0	0	0	0	0	0	0	0	0
AT1G08970	nuclear factor Y, subunit C9 [Source:NCBI gene (formerly Entrezgene);Acc:837417]	NF-YC9	protein_coding	837417	1582.81	1413.52	1469.46	1701.26	1632.62	1715.79	1864.92	1631.68	1600.42	1446.81	1649.77	1712.54	1597	1508	1398	1746	1464	1866	2115	1424	1558	1554	1545	1800
AT1G08973	ncRNA [Source:NCBI gene (formerly Entrezgene);Acc:28716959]	AT1G08973	lncRNA	28716959	0	0	0	0	0	0	0	0	0	0	0	0	0	0	0	0	0	0	0	0	0	0	0	0
AT1G08977	ncRNA [Source:NCBI gene (formerly Entrezgene);Acc:28716961]	AT1G08977	lncRNA	28716961	0	0	0	0	0	0	0	0	0	0.931024	0	0	0	0	0	0	0	0	0	0	0	1	0	0
AT1G08980	amidase 1 [Source:NCBI gene (formerly Entrezgene);Acc:837418]	AMI1	protein_coding	837418	525.291	537.1	572.86	341.031	296.636	346.652	792.701	761.987	580.382	704.785	648.161	726.876	530	573	545	350	266	377	899	665	565	757	607	764
AT1G08983	ncRNA [Source:NCBI gene (formerly Entrezgene);Acc:28716962]	AT1G08983	lncRNA	28716962	0	0	0	0	0	0	0	0	0	0	0	0	0	0	0	0	0	0	0	0	0	0	0	0
AT1G08985	AP2/B3-like transcriptional factor family protein [Source:NCBI gene (formerly Entrezgene);Acc:837419]	AT1G08985	protein_coding	837419	0	0	0	0	0	0	0	0	0	0	0	0	0	0	0	0	0	0	0	0	0	0	0	0
AT1G08987	ncRNA [Source:NCBI gene (formerly Entrezgene);Acc:28716963]	U4.11p	snRNA	28716963	0	0	2.10224	0.974375	0	0	1.76352	0	0	0	0	0	0	0	2	1	0	0	2	0	0	0	0	0
AT1G08990	plant glycogenin-like starch initiation protein 5 [Source:NCBI gene (formerly Entrezgene);Acc:837420]	PGSIP5	protein_coding	837420	14.8667	26.2457	27.3291	18.5131	10.0366	11.034	13.2264	24.0627	17.4628	26.0687	25.6275	38.0564	15	28	26	19	9	12	15	21	17	28	24	40
AT1G08993	ncRNA [Source:NCBI gene (formerly Entrezgene);Acc:28716964]	AT1G08993	lncRNA	28716964	0	0	0	0	0	0	0	0	0	0	0	0	0	0	0	0	0	0	0	0	0	0	0	0
AT1G08997	ncRNA [Source:NCBI gene (formerly Entrezgene);Acc:28716966]	AT1G08997	lncRNA	28716966	0	0	0	0	0	0	0	0	0	0	0	0	0	0	0	0	0	0	0	0	0	0	0	0
AT1G09000	NPK1-related protein kinase 1 [Source:NCBI gene (formerly Entrezgene);Acc:837421]	NP1	protein_coding	837421	159.57	139.665	160.821	131.541	158.355	208.727	187.815	238.336	269.133	130.343	114.256	140.809	161	149	153	135	142	227	213	208	262	140	107	148
AT1G09003	ncRNA [Source:NCBI gene (formerly Entrezgene);Acc:28716967]	AT1G09003	lncRNA	28716967	0	0	0	0	0	0	0	0	0	0	0	0	0	0	0	0	0	0	0	0	0	0	0	0
AT1G09007	ncRNA [Source:NCBI gene (formerly Entrezgene);Acc:28716969]	AT1G09007	lncRNA	28716969	0	0	0	0	0	0	0	0	0	0	0	0	0	0	0	0	0	0	0	0	0	0	0	0
AT1G09010	glycoside hydrolase family 2 protein [Source:NCBI gene (formerly Entrezgene);Acc:837422]	AT1G09010	protein_coding	837422	1406.39	1397.59	1857.33	1529.77	1470.92	1453.73	2570.33	2112.94	2109.92	1711.22	1843.04	1860	1419	1491	1767	1570	1319	1581	2915	1844	2054	1838	1726	1955
AT1G09013	ncRNA [Source:NCBI gene (formerly Entrezgene);Acc:28716970]	AT1G09013	lncRNA	28716970	0	0	0	0	0	0	0	0	0	0	0	0	0	0	0	0	0	0	0	0	0	0	0	0
AT1G09017	ncRNA [Source:NCBI gene (formerly Entrezgene);Acc:28716972]	AT1G09017	lncRNA	28716972	0	0	0	0	0	0	0	0	0	0.931024	0	0.951409	0	0	0	0	0	0	0	0	0	1	0	1
AT1G09020	sucrose nonfermenting-like protein [Source:NCBI gene (formerly Entrezgene);Acc:837423]	SNF4	protein_coding	837423	1276.56	1150.13	1103.67	1223.81	1286.91	1105.24	1182.44	1174.49	1175.15	1135.85	1195.95	1085.56	1288	1227	1050	1256	1154	1202	1341	1025	1144	1220	1120	1141
AT1G09023	ncRNA [Source:NCBI gene (formerly Entrezgene);Acc:28716973]	AT1G09023	lncRNA	28716973	1.98223	0	0	0.974375	0	1.839	1.76352	1.14584	0	0	0	1.90282	2	0	0	1	0	2	2	1	0	0	0	2
AT1G09027	ncRNA [Source:NCBI gene (formerly Entrezgene);Acc:28716975]	AT1G09027	snoRNA	28716975	0	0	0	0	0	0	0	0	0	0	0	0	0	0	0	0	0	0	0	0	0	0	0	0
AT1G09030	nuclear factor Y, subunit B4 [Source:NCBI gene (formerly Entrezgene);Acc:837424]	NF-YB4	protein_coding	837424	0	0	0	0	0	0	0	0	0	0	0	0	0	0	0	0	0	0	0	0	0	0	0	0
AT1G09033	ncRNA [Source:NCBI gene (formerly Entrezgene);Acc:28716976]	AT1G09033	lncRNA	28716976	0	0	0	0	0	0	0	0	0	0	0	0	0	0	0	0	0	0	0	0	0	0	0	0
AT1G09037	ncRNA [Source:NCBI gene (formerly Entrezgene);Acc:28716978]	AT1G09037	lncRNA	28716978	0	0	0	0	0	0	0	0	0	0	0	0	0	0	0	0	0	0	0	0	0	0	0	0
AT1G09040	arginine-glutamic acid dipeptide repeat protein [Source:NCBI gene (formerly Entrezgene);Acc:837425]	AT1G09040	protein_coding	837425	280.486	272.768	289.058	224.106	235.302	280.448	158.717	236.044	229.071	256.963	272.292	235.949	283	291	275	230	211	305	180	206	223	276	255	248
AT1G09043	ncRNA [Source:NCBI gene (formerly Entrezgene);Acc:28716979]	AT1G09043	lncRNA	28716979	0	0	0	0	0	0	0	0	0	0	0	0	0	0	0	0	0	0	0	0	0	0	0	0
AT1G09047	ncRNA [Source:NCBI gene (formerly Entrezgene);Acc:28716981]	AT1G09047	lncRNA	28716981	0	0	0	0	0	0	0	0	0	0	0	0	0	0	0	0	0	0	0	0	0	0	0	0
AT1G09050	arginine-glutamic acid dipeptide repeat protein [Source:NCBI gene (formerly Entrezgene);Acc:837426]	AT1G09050	protein_coding	837426	210.117	190.282	266.984	177.336	149.433	208.727	182.524	205.106	167.438	199.239	229.579	177.913	212	203	254	182	134	227	207	179	163	214	215	187
AT1G09053	ncRNA [Source:NCBI gene (formerly Entrezgene);Acc:28716982]	AT1G09053	lncRNA	28716982	0	0	0	0	0	0	0	0	0	0	0	0	0	0	0	0	0	0	0	0	0	0	0	0
AT1G09057	ncRNA [Source:NCBI gene (formerly Entrezgene);Acc:28716984]	AT1G09057	lncRNA	28716984	0	0	0	0	0	0	0	0	0	0	0	0	0	0	0	0	0	0	0	0	0	0	0	0
AT1G09060	JmjC domain protein JMJ24 [Source:NCBI gene (formerly Entrezgene);Acc:837427]	AT1G09060	protein_coding	837427	1306.29	1166.06	1316	1437.2	1429.65	1533.73	1714.14	1605.33	1630.21	1423.54	1470.38	1286.3	1318	1244	1252	1475	1282	1668	1944	1401	1587	1529	1377	1352
AT1G09063	ncRNA [Source:NCBI gene (formerly Entrezgene);Acc:28716985]	AT1G09063	lncRNA	28716985	0	0	0	0	0	0	0	0	0	0	0	0	0	0	0	0	0	0	0	0	0	0	0	0
AT1G09067	ncRNA [Source:NCBI gene (formerly Entrezgene);Acc:28716987]	AT1G09067	lncRNA	28716987	0	0	0	0	0	0	0	0	0	0	0	0	0	0	0	0	0	0	0	0	0	0	0	0
AT1G09070	soybean regulated by cold-2 [Source:NCBI gene (formerly Entrezgene);Acc:837428]	SRC2	protein_coding	837428	3599.73	4647.37	3696.78	4465.56	5611.56	3520.77	1967.2	1828.77	2168.47	5188.6	5595.33	5678.96	3632	4958	3517	4583	5032	3829	2231	1596	2111	5573	5240	5969
AT1G09073	ncRNA [Source:NCBI gene (formerly Entrezgene);Acc:28716988]	AT1G09073	ncRNA	28716988	0	0	0	0	0	0	0	0	0	0	0	0	0	0	0	0	0	0	0	0	0	0	0	0
AT1G09077	ncRNA [Source:NCBI gene (formerly Entrezgene);Acc:28716990]	AT1G09077	lncRNA	28716990	0	0	0	0	0	0	0	0	0	0	0	0	0	0	0	0	0	0	0	0	0	0	0	0
AT1G09080	Heat shock protein 70 (Hsp 70) family protein [Source:NCBI gene (formerly Entrezgene);Acc:837429]	BIP3	protein_coding	837429	26.7601	14.0602	3.15336	3.8975	6.69105	2.7585	0.881759	0	6.16335	11.1723	13.8815	21.8824	27	15	3	4	6	3	1	0	6	12	13	23
AT1G09083	ncRNA [Source:NCBI gene (formerly Entrezgene);Acc:28716991]	AT1G09083	snoRNA	28716991	24.7779	34.6819	18.9201	31.18	49.0677	80.9161	29.098	37.8129	32.8712	23.2756	20.2884	16.174	25	37	18	32	44	88	33	33	32	25	19	17
AT1G09087	ncRNA [Source:NCBI gene (formerly Entrezgene);Acc:28716993]	AT1G09087	snoRNA	28716993	11.8934	21.559	17.869	17.5387	21.1883	49.6531	23.8075	18.3335	31.844	20.4825	13.8815	4.75704	12	23	17	18	19	54	27	16	31	22	13	5
AT1G09090	respiratory burst oxidase-like protein [Source:NCBI gene (formerly Entrezgene);Acc:837430]	RBOHB	protein_coding	837430	3.96446	2.81204	0	0.974375	6.69105	5.51701	3.52703	2.29169	2.05445	0	0	5.70845	4	3	0	1	6	6	4	2	2	0	0	6
AT1G09097	ncRNA [Source:NCBI gene (formerly Entrezgene);Acc:28716996]	AT1G09097	lncRNA	28716996	0	0	0	0	0	0	0	0	0	0	0	0	0	0	0	0	0	0	0	0	0	0	0	0
AT1G09100	26S proteasome AAA-ATPase subunit RPT5B [Source:NCBI gene (formerly Entrezgene);Acc:837431]	RPT5B	protein_coding	837431	1454.96	1390.09	1468.41	1225.76	1158.67	1247.76	1137.47	811.258	897.795	1382.57	1552.6	1655.45	1468	1483	1397	1258	1039	1357	1290	708	874	1485	1454	1740
AT1G09103	ncRNA [Source:NCBI gene (formerly Entrezgene);Acc:28716997]	AT1G09103	lncRNA	28716997	0	0	0	0	0	0	0	0	0	0	0	0	0	0	0	0	0	0	0	0	0	0	0	0
AT1G09107	ncRNA [Source:NCBI gene (formerly Entrezgene);Acc:28716999]	AT1G09107	lncRNA	28716999	0	0	0	0	0	0	0	0	0	0	0	0	0	0	0	0	0	0	0	0	0	0	0	0
AT1G09110			tRNA		0	0	0	0	0	0	0	0	0	0	0	0	0	0	0	0	0	0	0	0	0	0	0	0
AT1G09113	ncRNA [Source:NCBI gene (formerly Entrezgene);Acc:28717000]	AT1G09113	lncRNA	28717000	0	0	0	0	0	0	0	0	0	0	0	0	0	0	0	0	0	0	0	0	0	0	0	0
AT1G09117	ncRNA [Source:NCBI gene (formerly Entrezgene);Acc:28717002]	AT1G09117	lncRNA	28717002	0	0	0	0	0	0	0	0	0	0	0	0	0	0	0	0	0	0	0	0	0	0	0	0
AT1G09123	ncRNA [Source:NCBI gene (formerly Entrezgene);Acc:28717003]	AT1G09123	lncRNA	28717003	0	0	0	0	0	0.919502	0	0	0	0	0	0	0	0	0	0	0	1	0	0	0	0	0	0
AT1G09127	ncRNA [Source:NCBI gene (formerly Entrezgene);Acc:28717005]	AT1G09127	lncRNA	28717005	0	0	0	0	0	0	0	0	0	0	0	0	0	0	0	0	0	0	0	0	0	0	0	0
AT1G09130	ATP-dependent caseinolytic (Clp) protease/crotonase family protein [Source:NCBI gene (formerly Entrezgene);Acc:837432]	AT1G09130	protein_coding	837432	1174.47	1086.39	1187.76	905.194	938.977	876.285	848.252	835.321	803.29	1117.23	1219.44	1155.01	1185	1159	1130	929	842	953	962	729	782	1200	1142	1214
AT1G09133	ncRNA [Source:NCBI gene (formerly Entrezgene);Acc:28717006]	AT1G09133	lncRNA	28717006	0	0	1.05112	0	0	0	0	0	0	0	0	0	0	0	1	0	0	0	0	0	0	0	0	0
AT1G09137	ncRNA [Source:NCBI gene (formerly Entrezgene);Acc:28717008]	AT1G09137	lncRNA	28717008	0	0	0	0	0	0	0	0	0	0	0	0	0	0	0	0	0	0	0	0	0	0	0	0
AT1G09140	SERINE-ARGININE PROTEIN 30 [Source:NCBI gene (formerly Entrezgene);Acc:837433]	SR30	protein_coding	837433	3252.84	2861.72	3240.6	4966.39	5351.72	5257.71	6241.97	3877.54	3987.69	3610.51	4059.82	3289.02	3282	3053	3083	5097	4799	5718	7079	3384	3882	3878	3802	3457
AT1G09143	ncRNA [Source:NCBI gene (formerly Entrezgene);Acc:28717009]	U5.3	snRNA	28717009	0	0	0	0	0	0	0	0	0	0	0	0	0	0	0	0	0	0	0	0	0	0	0	0
AT1G09147	ncRNA [Source:NCBI gene (formerly Entrezgene);Acc:28717011]	AT1G09147	lncRNA	28717011	0	0	0	0	0	0	0	0	0	0	0	0	0	0	0	0	0	0	0	0	0	0	0	0
AT1G09150	pseudouridine synthase and archaeosine transglycosylase (PUA) domain-containing protein [Source:NCBI gene (formerly Entrezgene);Acc:837434]	AT1G09150	protein_coding	837434	855.333	897.979	814.617	872.065	776.162	828.471	717.752	852.509	873.141	836.06	750.671	818.212	863	958	775	895	696	901	814	744	850	898	703	860
AT1G09153	ncRNA [Source:NCBI gene (formerly Entrezgene);Acc:28717012]	AT1G09153	lncRNA	28717012	0	0	0	0	0	0	0	0	0	0	0	0	0	0	0	0	0	0	0	0	0	0	0	0
AT1G09155	phloem protein 2-B15 [Source:NCBI gene (formerly Entrezgene);Acc:837435]	PP2-B15	protein_coding	837435	4.95558	10.3108	2.10224	0.974375	7.80622	3.67801	0.881759	2.29169	2.05445	2.79307	0	9.51409	5	11	2	1	7	4	1	2	2	3	0	10
AT1G09157	transmembrane protein, putative (DUF679) [Source:NCBI gene (formerly Entrezgene);Acc:3766688]	AT1G09157	protein_coding	3766688	0	0	2.10224	0	1.11517	0	0	0	0	0	0	0	0	0	2	0	1	0	0	0	0	0	0	0
AT1G09160	Protein phosphatase 2C family protein [Source:NCBI gene (formerly Entrezgene);Acc:837436]	AT1G09160	protein_coding	837436	512.407	479.922	511.895	710.319	759.434	851.458	838.553	900.634	994.354	450.616	464.498	514.712	517	512	487	729	681	926	951	786	968	484	435	541
AT1G09163	ncRNA [Source:NCBI gene (formerly Entrezgene);Acc:28717013]	AT1G09163	lncRNA	28717013	0	0	0	0	0	0	0	0	0	0	0	0	0	0	0	0	0	0	0	0	0	0	0	0
AT1G09167	ncRNA [Source:NCBI gene (formerly Entrezgene);Acc:28717015]	AT1G09167	lncRNA	28717015	0	0	0	0	0	0	0	0	0	0	0	0	0	0	0	0	0	0	0	0	0	0	0	0
AT1G09170	P-loop nucleoside triphosphate hydrolases superfamily protein with CH (Calponin Homology) domain-containing protein [Source:NCBI gene (formerly Entrezgene);Acc:837437]	AT1G09170	protein_coding	837437	0.991116	1.8747	3.15336	0.974375	0	0	1.76352	2.29169	2.05445	0.931024	0	0.951409	1	2	3	1	0	0	2	2	2	1	0	1
AT1G09173	ncRNA [Source:NCBI gene (formerly Entrezgene);Acc:28717016]	AT1G09173	lncRNA	28717016	0	0	0	0	0	0	0	0	0	0	0	0	0	0	0	0	0	0	0	0	0	0	0	0
AT1G09176	transmembrane protein [Source:NCBI gene (formerly Entrezgene);Acc:6240938]	AT1G09176	protein_coding	6240938	0.991116	0	0	0	0	0	0	0	0	0	0	0	1	0	0	0	0	0	0	0	0	0	0	0
AT1G09177	ncRNA [Source:NCBI gene (formerly Entrezgene);Acc:28717017]	AT1G09177	lncRNA	28717017	0	0	0	0	0	0	0	0	0	0	0	0	0	0	0	0	0	0	0	0	0	0	0	0
AT1G09180	secretion-associated RAS super family 1 [Source:NCBI gene (formerly Entrezgene);Acc:837438]	SARA1A	protein_coding	837438	10.9023	12.1855	5.25559	4.87187	14.4973	6.43651	1.76352	1.14584	0	9.31024	10.6781	10.4655	11	13	5	5	13	7	2	1	0	10	10	11
AT1G09183	ncRNA [Source:NCBI gene (formerly Entrezgene);Acc:28717018]	AT1G09183	lncRNA	28717018	0	0	0	0	0	0	0	0	0	0	0	0	0	0	0	0	0	0	0	0	0	0	0	0
AT1G09187	ncRNA [Source:NCBI gene (formerly Entrezgene);Acc:28717020]	AT1G09187	lncRNA	28717020	0	0	0	0	0	0	0	0	0	0	0	0	0	0	0	0	0	0	0	0	0	0	0	0
AT1G09190	Tetratricopeptide repeat (TPR)-like superfamily protein [Source:NCBI gene (formerly Entrezgene);Acc:837439]	AT1G09190	protein_coding	837439	70.3692	93.7348	72.5272	84.7706	83.6381	89.1916	75.8312	79.0633	69.8513	79.137	42.7124	88.481	71	100	69	87	75	97	86	69	68	85	40	93
AT1G09193	ncRNA [Source:NCBI gene (formerly Entrezgene);Acc:28717021]	AT1G09193	lncRNA	28717021	0	0	0	0	0	0	0	0	0	0	0	0	0	0	0	0	0	0	0	0	0	0	0	0
AT1G09195	Ppx-GppA phosphatase [Source:NCBI gene (formerly Entrezgene);Acc:6241311]	AT1G09195	protein_coding	6241311	223.992	239.961	306.927	222.157	220.805	199.532	308.616	285.315	270.16	277.445	356.649	282.568	226	256	292	228	198	217	350	249	263	298	334	297
AT1G09197	ncRNA [Source:NCBI gene (formerly Entrezgene);Acc:28717022]	AT1G09197	lncRNA	28717022	0	0	0	0	0	0	0	0	0	0	0	0	0	0	0	0	0	0	0	0	0	0	0	0
AT1G09200	Histone superfamily protein [Source:NCBI gene (formerly Entrezgene);Acc:837440]	AT1G09200	protein_coding	837440	155.605	210.903	100.907	125.694	121.554	99.3062	282.163	805.529	970.728	198.308	132.409	213.116	157	225	96	129	109	108	320	703	945	213	124	224
AT1G09207	ncRNA [Source:NCBI gene (formerly Entrezgene);Acc:28717025]	AT1G09207	lncRNA	28717025	0	0	0	0	0	0	0	0	0	0	0	0	0	0	0	0	0	0	0	0	0	0	0	0
AT1G09210	calreticulin 1b [Source:NCBI gene (formerly Entrezgene);Acc:837441]	CRT1b	protein_coding	837441	3111.11	2481.16	2642.51	3027.38	2128.87	2383.35	2412.49	2648.05	2579.36	2121.8	2028.84	3481.21	3139	2647	2514	3107	1909	2592	2736	2311	2511	2279	1900	3659
AT1G09213	ath-MIR858b [Source:miRBase;Acc:MI0019228]	ath-MIR858b	miRNA	28717026	0	0	0	0	0	0	0	0	0	0	0	0	0	0	0	0	0	0	0	0	0	0	0	0
AT1G09217	ncRNA [Source:NCBI gene (formerly Entrezgene);Acc:28717028]	AT1G09217	lncRNA	28717028	0	0	0	0	0	0	0	0	0	0	0	0	0	0	0	0	0	0	0	0	0	0	0	0
AT1G09220	Pentatricopeptide repeat (PPR) superfamily protein [Source:NCBI gene (formerly Entrezgene);Acc:837442]	AT1G09220	protein_coding	837442	61.4492	66.5517	51.5048	54.565	51.298	52.4116	42.3244	42.3963	45.1979	43.7581	56.594	50.4247	62	71	49	56	46	57	48	37	44	47	53	53
AT1G09223	ncRNA [Source:NCBI gene (formerly Entrezgene);Acc:28717029]	AT1G09223	lncRNA	28717029	0	0	0	0	0	0	0	0	0	0	0	0	0	0	0	0	0	0	0	0	0	0	0	0
AT1G09227	ncRNA [Source:NCBI gene (formerly Entrezgene);Acc:28717031]	AT1G09227	lncRNA	28717031	0	0	0	0	0	0	0	0	0	0	0	0	0	0	0	0	0	0	0	0	0	0	0	0
AT1G09230	RNA-binding (RRM/RBD/RNP motifs) family protein [Source:NCBI gene (formerly Entrezgene);Acc:837443]	AT1G09230	protein_coding	837443	402.393	412.433	416.243	494.008	536.399	584.803	645.447	570.631	575.246	397.547	386.548	383.418	406	440	396	507	481	636	732	498	560	427	362	403
AT1G09233	ncRNA [Source:NCBI gene (formerly Entrezgene);Acc:28717032]	AT1G09233	lncRNA	28717032	0	0	0	0	0	0	0	0	0	0	0	0	0	0	0	0	0	0	0	0	0	0	0	0
AT1G09237	ncRNA [Source:NCBI gene (formerly Entrezgene);Acc:28717034]	U5.12	snRNA	28717034	0	0	0	0	0	0	0	0	0	0	0	0	0	0	0	0	0	0	0	0	0	0	0	0
AT1G09240	nicotianamine synthase 3 [Source:NCBI gene (formerly Entrezgene);Acc:837444]	NAS3	protein_coding	837444	7.92893	3.74939	5.25559	6.82062	2.23035	2.7585	8.81759	0	1.02723	10.2413	6.40687	0.951409	8	4	5	7	2	3	10	0	1	11	6	1
AT1G09243	ncRNA [Source:NCBI gene (formerly Entrezgene);Acc:28717035]	AT1G09243	lncRNA	28717035	0	0	0	0	0	0	0	0	0	0	0	0	0	0	0	0	0	0	0	0	0	0	0	0
AT1G09245	Plant self-incompatibility protein S1 family [Source:NCBI gene (formerly Entrezgene);Acc:837445]	AT1G09245	protein_coding	837445	0	0	0	0	0	0	0	0	0	0	0	0	0	0	0	0	0	0	0	0	0	0	0	0
AT1G09247	ncRNA [Source:NCBI gene (formerly Entrezgene);Acc:28717036]	AT1G09247	lncRNA	28717036	0	0	0	0	0	0	0	0	0	0	0	0	0	0	0	0	0	0	0	0	0	0	0	0
AT1G09250	basic helix-loop-helix (bHLH) DNA-binding superfamily protein [Source:NCBI gene (formerly Entrezgene);Acc:837446]	AT1G09250	protein_coding	837446	180.383	134.978	142.952	196.824	173.967	183.9	49.3785	80.2091	53.4157	179.688	131.341	183.622	182	144	136	202	156	200	56	70	52	193	123	193
AT1G09253	ncRNA [Source:NCBI gene (formerly Entrezgene);Acc:28717037]	AT1G09253	lncRNA	28717037	0	0	0	0	0	0	0	0	0	0	0	0	0	0	0	0	0	0	0	0	0	0	0	0
AT1G09257	ncRNA [Source:NCBI gene (formerly Entrezgene);Acc:28717039]	AT1G09257	lncRNA	28717039	0	0	0	0	0	0	0	0	0	0	0	0	0	0	0	0	0	0	0	0	0	0	0	0
AT1G09260	Chaperone DnaJ-domain superfamily protein [Source:NCBI gene (formerly Entrezgene);Acc:837447]	AT1G09260	protein_coding	837447	0	0	0	0	0	0	0	0	0	0	0	0	0	0	0	0	0	0	0	0	0	0	0	0
AT1G09263	ncRNA [Source:NCBI gene (formerly Entrezgene);Acc:28717040]	AT1G09263	lncRNA	28717040	0	0	0	0	0	0	0	0	0	0.931024	0	0	0	0	0	0	0	0	0	0	0	1	0	0
AT1G09267	ncRNA [Source:NCBI gene (formerly Entrezgene);Acc:28717042]	AT1G09267	lncRNA	28717042	4.95558	0	5.25559	3.8975	5.57587	5.51701	11.4629	11.4584	6.16335	0.931024	3.20343	3.80564	5	0	5	4	5	6	13	10	6	1	3	4
AT1G09270	importin alpha [Source:NCBI gene (formerly Entrezgene);Acc:837448]	IMPA-4	protein_coding	837448	1893.03	1664.73	1632.39	1900.03	1601.39	1808.66	1669.17	1644.29	1578.85	1681.43	1427.66	1657.35	1910	1776	1553	1950	1436	1967	1893	1435	1537	1806	1337	1742
AT1G09273	ncRNA [Source:NCBI gene (formerly Entrezgene);Acc:28717043]	AT1G09273	lncRNA	28717043	0	0.937348	0	10.7181	13.3821	2.7585	0	0	1.02723	0.931024	0	1.90282	0	1	0	11	12	3	0	0	1	1	0	2
AT1G09277	ncRNA [Source:NCBI gene (formerly Entrezgene);Acc:28717044]	AT1G09277	ncRNA	28717044	0	0	0	0	0	0	0	0	0	0	0	0	0	0	0	0	0	0	0	0	0	0	0	0
AT1G09280	rhodanese-like domain protein [Source:NCBI gene (formerly Entrezgene);Acc:837449]	AT1G09280	protein_coding	837449	995.08	1058.27	1434.78	1371.92	1486.53	1338.79	1729.13	1369.28	1268.62	1370.47	1370	1292.01	1004	1129	1365	1408	1333	1456	1961	1195	1235	1472	1283	1358
AT1G09283	ncRNA [Source:NCBI gene (formerly Entrezgene);Acc:28717045]	AT1G09283	lncRNA	28717045	0	0	0	0	0	0	0	0	0	0	0	0	0	0	0	0	0	0	0	0	0	0	0	0
AT1G09287	ncRNA [Source:NCBI gene (formerly Entrezgene);Acc:28717046]	AT1G09287	lncRNA	28717046	16.849	20.6217	21.0224	12.6669	20.0731	19.3095	4.40879	9.16676	3.08168	26.9997	6.40687	10.4655	17	22	20	13	18	21	5	8	3	29	6	11
AT1G09290		AT1G09290	protein_coding	837450	234.894	301.826	283.802	294.261	265.412	306.194	335.95	285.315	334.875	275.583	242.393	282.568	237	322	270	302	238	333	381	249	326	296	227	297
AT1G09293	ncRNA [Source:NCBI gene (formerly Entrezgene);Acc:28717047]	AT1G09293	lncRNA	28717047	0	0	0	0	0	0	0	0	0	0	0	0	0	0	0	0	0	0	0	0	0	0	0	0
AT1G09297	ncRNA [Source:NCBI gene (formerly Entrezgene);Acc:28717048]	AT1G09297	lncRNA	28717048	0	0	0	0	0	0	0	0	0	0	0	0	0	0	0	0	0	0	0	0	0	0	0	0
AT1G09300	Metallopeptidase M24 family protein [Source:NCBI gene (formerly Entrezgene);Acc:837451]	AT1G09300	protein_coding	837451	348.873	366.503	323.745	425.802	312.249	362.284	281.281	233.752	268.106	263.48	291.512	293.034	352	391	308	437	280	394	319	204	261	283	273	308
AT1G09303	ncRNA [Source:NCBI gene (formerly Entrezgene);Acc:28717049]	AT1G09303	lncRNA	28717049	0	0	0	0	0	0	0	0	0	0	0	0	0	0	0	0	0	0	0	0	0	0	0	0
AT1G09307	ncRNA [Source:NCBI gene (formerly Entrezgene);Acc:28717050]	AT1G09307	lncRNA	28717050	0	0.937348	0	0	0	0	0	0	0	0	0	0	0	1	0	0	0	0	0	0	0	0	0	0
AT1G09310	plant/protein (Protein of unknown function, DUF538) [Source:NCBI gene (formerly Entrezgene);Acc:837452]	AT1G09310	protein_coding	837452	3.96446	2.81204	6.30671	3.8975	4.4607	2.7585	1.76352	4.58338	1.02723	3.7241	2.13562	14.2711	4	3	6	4	4	3	2	4	1	4	2	15
AT1G09313	ncRNA [Source:NCBI gene (formerly Entrezgene);Acc:28717051]	AT1G09313	lncRNA	28717051	0	0	0	0	0	0	0	0	0	0	0	0	0	0	0	0	0	0	0	0	0	0	0	0
AT1G09317	ncRNA [Source:NCBI gene (formerly Entrezgene);Acc:28717052]	AT1G09317	lncRNA	28717052	0	0	0	0	0	0	0	0	0	0	0	0	0	0	0	0	0	0	0	0	0	0	0	0
AT1G09320	at domain-containing protein [Source:NCBI gene (formerly Entrezgene);Acc:837453]	AT1G09320	protein_coding	837453	523.309	372.127	494.026	887.655	828.575	882.721	836.789	717.299	671.805	458.064	487.99	444.308	528	397	470	911	743	960	949	626	654	492	457	467
AT1G09323	ncRNA [Source:NCBI gene (formerly Entrezgene);Acc:28717053]	AT1G09323	lncRNA	28717053	0	0	0	0	0	0	0	0	0	0	0	0	0	0	0	0	0	0	0	0	0	0	0	0
AT1G09327	ncRNA [Source:NCBI gene (formerly Entrezgene);Acc:28717054]	AT1G09327	lncRNA	28717054	0	0	0	0	0	0	0	0	0	0	0	0	0	0	0	0	0	0	0	0	0	0	0	0
AT1G09330	golgi apparatus membrane protein-like protein ECHIDNA protein [Source:NCBI gene (formerly Entrezgene);Acc:837454]	AT1G09330	protein_coding	837454	954.444	813.618	767.317	799.962	674.681	733.762	712.461	757.403	743.711	759.716	717.569	815.358	963	868	730	821	605	798	808	661	724	816	672	857
AT1G09333	ncRNA [Source:NCBI gene (formerly Entrezgene);Acc:28717055]	AT1G09333	snoRNA	28717055	0	0	0	0	0	0	0	0	0	0	0	0	0	0	0	0	0	0	0	0	0	0	0	0
AT1G09337	ncRNA [Source:NCBI gene (formerly Entrezgene);Acc:28717056]	AT1G09337	lncRNA	28717056	0	0	0	0	0	0	0	0	0	0	0	0	0	0	0	0	0	0	0	0	0	0	0	0
AT1G09340	chloroplast RNA binding protein [Source:NCBI gene (formerly Entrezgene);Acc:837455]	CRB	protein_coding	837455	117.943	185.595	152.412	167.592	153.894	163.671	186.933	319.691	280.432	191.791	149.494	167.448	119	198	145	172	138	178	212	279	273	206	140	176
AT1G09343	ncRNA [Source:NCBI gene (formerly Entrezgene);Acc:28717057]	AT1G09343	lncRNA	28717057	0	0	0	0	0	0	0	0	0	0	0	0	0	0	0	0	0	0	0	0	0	0	0	0
AT1G09350	galactinol synthase 3 [Source:NCBI gene (formerly Entrezgene);Acc:837457]	GolS3	protein_coding	837457	123.889	88.1107	149.259	240.671	132.706	135.167	26.4528	22.9169	10.2723	176.895	331.021	205.504	125	94	142	247	119	147	30	20	10	190	310	216
AT1G09353	ncRNA [Source:NCBI gene (formerly Entrezgene);Acc:28717058]	AT1G09353	lncRNA	28717058	0	0	0	1.94875	0	0	0	0	0	0	0	0	0	0	0	2	0	0	0	0	0	0	0	0
AT1G09357	ncRNA [Source:NCBI gene (formerly Entrezgene);Acc:28717059]	AT1G09357	lncRNA	28717059	0	0	0	0	0	0	0	0	0	0	0	0	0	0	0	0	0	0	0	0	0	0	0	0
AT1G09360	Plant invertase/pectin methylesterase inhibitor superfamily protein [Source:NCBI gene (formerly Entrezgene);Acc:837458]	AT1G09360	protein_coding	837458	0	0	0	0	0	0	0	0	0	0	0	0	0	0	0	0	0	0	0	0	0	0	0	0
AT1G09363	ncRNA [Source:NCBI gene (formerly Entrezgene);Acc:28717060]	AT1G09363	lncRNA	28717060	0.991116	1.8747	1.05112	0.974375	3.34552	11.034	0.881759	0	0	0.931024	1.06781	1.90282	1	2	1	1	3	12	1	0	0	1	1	2
AT1G09367	ncRNA [Source:NCBI gene (formerly Entrezgene);Acc:28717061]	AT1G09367	lncRNA	28717061	6.93781	15.9349	4.20447	12.6669	8.9214	15.6315	14.1081	8.02091	9.24503	2.79307	5.33906	4.75704	7	17	4	13	8	17	16	7	9	3	5	5
AT1G09370	Plant invertase/pectin methylesterase inhibitor superfamily protein [Source:NCBI gene (formerly Entrezgene);Acc:837459]	AT1G09370	protein_coding	837459	0.991116	0	0	0	1.11517	0	0	0	2.05445	1.86205	0	2.85423	1	0	0	0	1	0	0	0	2	2	0	3
AT1G09373	ncRNA [Source:NCBI gene (formerly Entrezgene);Acc:28717062]	AT1G09373	lncRNA	28717062	0	0	0	0	0	0	0	0	0	0	0	0	0	0	0	0	0	0	0	0	0	0	0	0
AT1G09377	ncRNA [Source:NCBI gene (formerly Entrezgene);Acc:28717063]	AT1G09377	lncRNA	28717063	0	0	0	0	0	0	0	0	0	0	0	0	0	0	0	0	0	0	0	0	0	0	0	0
AT1G09380	nodulin MtN21 /EamA-like transporter family protein [Source:NCBI gene (formerly Entrezgene);Acc:837460]	UMAMIT25	protein_coding	837460	1.98223	0.937348	0	0	0	0	0	0	0	4.65512	3.20343	7.61127	2	1	0	0	0	0	0	0	0	5	3	8
AT1G09383	ncRNA [Source:NCBI gene (formerly Entrezgene);Acc:28717064]	AT1G09383	lncRNA	28717064	0	0	0	0	0	0	0	0	0	0	0	0	0	0	0	0	0	0	0	0	0	0	0	0
AT1G09387	ncRNA [Source:NCBI gene (formerly Entrezgene);Acc:28717065]	AT1G09387	lncRNA	28717065	0	0	0	0	0	0	0	0	0	0	0	0	0	0	0	0	0	0	0	0	0	0	0	0
AT1G09390	GDSL-like Lipase/Acylhydrolase superfamily protein [Source:NCBI gene (formerly Entrezgene);Acc:837461]	AT1G09390	protein_coding	837461	192.276	134.978	170.281	230.927	141.627	160.913	168.416	304.795	287.623	241.135	209.291	167.448	194	144	162	237	127	175	191	266	280	259	196	176
AT1G09393	ncRNA [Source:NCBI gene (formerly Entrezgene);Acc:28717066]	AT1G09393	lncRNA	28717066	0	0	0	0	0	0	0	0	0	0	0	0	0	0	0	0	0	0	0	0	0	0	0	0
AT1G09397	ncRNA [Source:NCBI gene (formerly Entrezgene);Acc:28717067]	AT1G09397	lncRNA	28717067	0	0	0	0	0	0	0	0	0	0	0	0	0	0	0	0	0	0	0	0	0	0	0	0
AT1G09400	FMN-linked oxidoreductases superfamily protein [Source:NCBI gene (formerly Entrezgene);Acc:837462]	AT1G09400	protein_coding	837462	24.7779	33.7445	35.738	19.4875	20.0731	29.424	15.8717	16.0418	17.4628	16.7584	14.9494	15.2225	25	36	34	20	18	32	18	14	17	18	14	16
AT1G09407	ncRNA [Source:NCBI gene (formerly Entrezgene);Acc:28717068]	AT1G09407	lncRNA	28717068	0	0	0	0	0	0	0	0	0	0	0	0	0	0	0	0	0	0	0	0	0	0	0	0
AT1G09410	pentatricopeptide (PPR) repeat-containing protein [Source:NCBI gene (formerly Entrezgene);Acc:837463]	AT1G09410	protein_coding	837463	57.4847	50.6168	46.2492	42.8725	66.9105	52.4116	109.338	72.1882	76.0147	40.9651	39.509	42.8134	58	54	44	44	60	57	124	63	74	44	37	45
AT1G09415	NIM1-interacting 3 [Source:NCBI gene (formerly Entrezgene);Acc:837464]	NIMIN-3	protein_coding	837464	330.042	543.662	508.741	264.056	257.605	180.222	274.227	321.982	254.752	407.789	363.056	431.94	333	580	484	271	231	196	311	281	248	438	340	454
AT1G09417	ncRNA [Source:NCBI gene (formerly Entrezgene);Acc:28717069]	AT1G09417	lncRNA	28717069	0	0	0	0	0	0	0	0	0	0	0	0	0	0	0	0	0	0	0	0	0	0	0	0
AT1G09420	glucose-6-phosphate dehydrogenase 4 [Source:NCBI gene (formerly Entrezgene);Acc:837465]	G6PD4	protein_coding	837465	98.1205	116.231	93.5496	82.8219	73.6015	49.6531	100.52	98.5427	108.886	88.4473	77.9502	58.9874	99	124	89	85	66	54	114	86	106	95	73	62
AT1G09421	ncRNA [Source:NCBI gene (formerly Entrezgene);Acc:6241087]	AT1G09421	lncRNA	6241087	0	0	0	0	0	0	0	0	0	0	0	0	0	0	0	0	0	0	0	0	0	0	0	0
AT1G09423	ncRNA [Source:NCBI gene (formerly Entrezgene);Acc:28717070]	AT1G09423	lncRNA	28717070	0	0	0	0	0	0	0	0	0	0	0	0	0	0	0	0	0	0	0	0	0	0	0	0
AT1G09427	ncRNA [Source:NCBI gene (formerly Entrezgene);Acc:28717071]	AT1G09427	lncRNA	28717071	1.98223	0	1.05112	1.94875	0	5.51701	2.64528	3.43753	4.1089	0	0	1.90282	2	0	1	2	0	6	3	3	4	0	0	2
AT1G09430	ATP-citrate lyase A-3 [Source:NCBI gene (formerly Entrezgene);Acc:837466]	ACLA-3	protein_coding	837466	3397.54	3493.5	3525.45	2937.74	2965.25	2420.13	1983.96	1900.96	1728.82	3445.72	3602.79	3446.95	3428	3727	3354	3015	2659	2632	2250	1659	1683	3701	3374	3623
AT1G09433	ncRNA [Source:NCBI gene (formerly Entrezgene);Acc:28717072]	AT1G09433	lncRNA	28717072	0	0	0	0	0	0	0	0	0	0	0	0	0	0	0	0	0	0	0	0	0	0	0	0
AT1G09437	ncRNA [Source:NCBI gene (formerly Entrezgene);Acc:28717073]	AT1G09437	lncRNA	28717073	0	0	0	0	0	0	0	0	0	0	0	0	0	0	0	0	0	0	0	0	0	0	0	0
AT1G09440	Protein kinase superfamily protein [Source:NCBI gene (formerly Entrezgene);Acc:837467]	AT1G09440	protein_coding	837467	1409.37	1293.54	436.214	224.106	235.302	277.689	45.8515	143.231	58.5518	813.715	888.419	426.231	1422	1380	415	230	211	302	52	125	57	874	832	448
AT1G09443	ncRNA [Source:NCBI gene (formerly Entrezgene);Acc:28717074]	AT1G09443	lncRNA	28717074	0	0	0	0	0	0	0	0	0	0	0	0	0	0	0	0	0	0	0	0	0	0	0	0
AT1G09447	ncRNA [Source:NCBI gene (formerly Entrezgene);Acc:28717075]	AT1G09447	lncRNA	28717075	0	0.937348	0	2.92312	0	0.919502	0.881759	5.72922	0	0	0	0	0	1	0	3	0	1	1	5	0	0	0	0
AT1G09450	Protein kinase superfamily protein [Source:NCBI gene (formerly Entrezgene);Acc:837468]	Haspin	protein_coding	837468	26.7601	34.6819	24.1757	28.2569	20.0731	22.068	59.9596	123.751	135.594	32.5858	26.6953	28.5423	27	37	23	29	18	24	68	108	132	35	25	30
AT1G09453	ncRNA [Source:NCBI gene (formerly Entrezgene);Acc:28717076]	AT1G09453	lncRNA	28717076	0	0	0	0	0	0	0	0	0	0	0	0	0	0	0	0	0	0	0	0	0	0	0	0
AT1G09457	ncRNA [Source:NCBI gene (formerly Entrezgene);Acc:28717078]	AT1G09457	lncRNA	28717078	0	1.8747	0	0	3.34552	1.839	0	3.43753	0	0.931024	1.06781	2.85423	0	2	0	0	3	2	0	3	0	1	1	3
AT1G09460	Carbohydrate-binding X8 domain superfamily protein [Source:NCBI gene (formerly Entrezgene);Acc:837469]	AT1G09460	protein_coding	837469	111.005	136.853	162.923	401.442	298.867	306.194	1528.97	1251.26	1795.59	180.619	73.679	141.76	112	146	155	412	268	333	1734	1092	1748	194	69	149
AT1G09463	ncRNA [Source:NCBI gene (formerly Entrezgene);Acc:28717079]	AT1G09463	lncRNA	28717079	0.991116	0.937348	0	4.87187	8.9214	1.839	0	0	2.05445	3.7241	3.20343	4.75704	1	1	0	5	8	2	0	0	2	4	3	5
AT1G09467	ncRNA [Source:NCBI gene (formerly Entrezgene);Acc:28717081]	AT1G09467	snoRNA	28717081	102.085	119.981	101.959	202.67	180.658	251.943	204.568	126.043	117.104	89.3783	73.679	71.3557	103	128	97	208	162	274	232	110	114	96	69	75
AT1G09470	myosin heavy chain, cardiac protein [Source:NCBI gene (formerly Entrezgene);Acc:837470]	AT1G09470	protein_coding	837470	24.7779	24.371	42.0447	17.5387	20.0731	16.551	59.9596	105.418	144.839	29.7928	32.0343	35.2021	25	26	40	18	18	18	68	92	141	32	30	37
AT1G09473	ath-MIR415 [Source:miRBase;Acc:MI0001426]	ath-MIR415	miRNA	28717082	0	0	0	0	0	0	0	0	0	0	0	0	0	0	0	0	0	0	0	0	0	0	0	0
AT1G09477	ncRNA [Source:NCBI gene (formerly Entrezgene);Acc:28717084]	AT1G09477	lncRNA	28717084	0	0	0	0	0	0	0	0	0	0	0	0	0	0	0	0	0	0	0	0	0	0	0	0
AT1G09480	NAD(P)-binding Rossmann-fold superfamily protein [Source:NCBI gene (formerly Entrezgene);Acc:837471]	AT1G09480	protein_coding	837471	55.5025	86.236	79.885	106.207	101.481	71.7211	124.328	139.793	122.24	79.137	53.3906	103.704	56	92	76	109	91	78	141	122	119	85	50	109
AT1G09483	myosin heavy chain, cardiac protein [Source:NCBI gene (formerly Entrezgene);Acc:837472]	AT1G09483	protein_coding	837472	0	0	0	0	0	0	0	0	0	0	0	0.951409	0	0	0	0	0	0	0	0	0	0	0	1
AT1G09487	ncRNA [Source:NCBI gene (formerly Entrezgene);Acc:28717087]	AT1G09487	lncRNA	28717087	0	0	0	0	0	0	0	0	0	0	0	0	0	0	0	0	0	0	0	0	0	0	0	0
AT1G09490	NAD(P)-binding Rossmann-fold superfamily protein [Source:NCBI gene (formerly Entrezgene);Acc:837474]	AT1G09490	protein_coding	837474	443.029	508.98	424.652	358.57	333.437	449.636	563.444	588.964	592.709	416.168	435.667	502.344	447	543	404	368	299	489	639	514	577	447	408	528
AT1G09493	ncRNA [Source:NCBI gene (formerly Entrezgene);Acc:28717088]	AT1G09493	lncRNA	28717088	3.96446	0	2.10224	0.974375	0	0	0	0	1.02723	4.65512	2.13562	0.951409	4	0	2	1	0	0	0	0	1	5	2	1
AT1G09497	ncRNA [Source:NCBI gene (formerly Entrezgene);Acc:28717090]	AT1G09497	lncRNA	28717090	0.991116	1.8747	2.10224	0	2.23035	1.839	0	0	0	1.86205	0	2.85423	1	2	2	0	2	2	0	0	0	2	0	3
AT1G09500	NAD(P)-binding Rossmann-fold superfamily protein [Source:NCBI gene (formerly Entrezgene);Acc:837475]	AT1G09500	protein_coding	837475	0	0	3.15336	1.94875	1.11517	0	0.881759	0	1.02723	3.7241	0	0.951409	0	0	3	2	1	0	1	0	1	4	0	1
AT1G09503	ncRNA [Source:NCBI gene (formerly Entrezgene);Acc:28717091]	AT1G09503	lncRNA	28717091	0	0	0	0	0	0	0	0	0	0	0	0	0	0	0	0	0	0	0	0	0	0	0	0
AT1G09507	ncRNA [Source:NCBI gene (formerly Entrezgene);Acc:28717093]	AT1G09507	lncRNA	28717093	0	0	0	0	0	0	0	0	0	0	0	0	0	0	0	0	0	0	0	0	0	0	0	0
AT1G09510	NAD(P)-binding Rossmann-fold superfamily protein [Source:NCBI gene (formerly Entrezgene);Acc:837476]	AT1G09510	protein_coding	837476	0	0	0	0	0	0	0	0	0	0	0	0	0	0	0	0	0	0	0	0	0	0	0	0
AT1G09513	ncRNA [Source:NCBI gene (formerly Entrezgene);Acc:28717094]	AT1G09513	lncRNA	28717094	0	0	0	0	0	0	0	0	0	0	0	0	0	0	0	0	0	0	0	0	0	0	0	0
AT1G09517	ncRNA [Source:NCBI gene (formerly Entrezgene);Acc:28717096]	AT1G09517	lncRNA	28717096	0	0	0	0	0	0	0	0	0	0	0	0	0	0	0	0	0	0	0	0	0	0	0	0
AT1G09520		AT1G09520	protein_coding	837478	472.762	424.619	399.425	674.267	584.352	651.927	854.424	709.278	753.983	360.306	404.7	416.717	477	453	380	692	524	709	969	619	734	387	379	438
AT1G09523	ncRNA [Source:NCBI gene (formerly Entrezgene);Acc:28717097]	AT1G09523	lncRNA	28717097	0	0	0	0	0	0	0	0	0	0	0	0	0	0	0	0	0	0	0	0	0	0	0	0
AT1G09527	ncRNA [Source:NCBI gene (formerly Entrezgene);Acc:28717099]	AT1G09527	lncRNA	28717099	0.991116	0.937348	0	1.94875	1.11517	0.919502	0	4.58338	10.2723	1.86205	0	1.90282	1	1	0	2	1	1	0	4	10	2	0	2
AT1G09530	phytochrome interacting factor 3 [Source:NCBI gene (formerly Entrezgene);Acc:837479]	PIF3	protein_coding	837479	1157.62	1219.49	1210.89	1034.79	1158.67	1395.8	431.18	616.464	336.93	1463.57	1409.51	1118.86	1168	1301	1152	1062	1039	1518	489	538	328	1572	1320	1176
AT1G09533	ncRNA [Source:NCBI gene (formerly Entrezgene);Acc:28717100]	AT1G09533	snoRNA	28717100	19.8223	43.118	27.3291	42.8725	70.256	95.6282	67.0137	56.1464	52.3885	30.7238	43.7803	25.688	20	46	26	44	63	104	76	49	51	33	41	27
AT1G09537	ncRNA [Source:NCBI gene (formerly Entrezgene);Acc:28717102]	AT1G09537	lncRNA	28717102	16.849	28.1204	16.8179	1.94875	11.1517	15.6315	0	0	1.02723	17.6895	22.424	9.51409	17	30	16	2	10	17	0	0	1	19	21	10
AT1G09540	myb domain protein 61 [Source:NCBI gene (formerly Entrezgene);Acc:837480]	MYB61	protein_coding	837480	258.681	227.776	171.332	228.978	181.773	204.129	197.514	98.5427	54.4429	166.653	154.833	107.509	261	243	163	235	163	222	224	86	53	179	145	113
AT1G09543	ncRNA [Source:NCBI gene (formerly Entrezgene);Acc:28717103]	AT1G09543	lncRNA	28717103	2.97335	6.56144	7.35783	2.92312	7.80622	21.1485	3.52703	6.87507	5.13613	9.31024	1.06781	5.70845	3	7	7	3	7	23	4	6	5	10	1	6
AT1G09547	ncRNA [Source:NCBI gene (formerly Entrezgene);Acc:28717105]	AT1G09547	lncRNA	28717105	0	0	0	0	0	0	0	0	0	0	0	0	0	0	0	0	0	0	0	0	0	0	0	0
AT1G09550	Pectinacetylesterase family protein [Source:NCBI gene (formerly Entrezgene);Acc:837481]	AT1G09550	protein_coding	837481	0	0	0	0	0	0	0	0	0	0	0	0	0	0	0	0	0	0	0	0	0	0	0	0
AT1G09553	ncRNA [Source:NCBI gene (formerly Entrezgene);Acc:28717106]	AT1G09553	lncRNA	28717106	0	0	0	0	0	0	0	0	0	0	0	0	0	0	0	0	0	0	0	0	0	0	0	0
AT1G09557	ncRNA [Source:NCBI gene (formerly Entrezgene);Acc:28717108]	AT1G09557	lncRNA	28717108	0	0	0	0	0	0	0	0	0	0	0	0	0	0	0	0	0	0	0	0	0	0	0	0
AT1G09560	germin-like protein 5 [Source:NCBI gene (formerly Entrezgene);Acc:837482]	GLP5	protein_coding	837482	674.95	442.428	702.147	455.033	369.123	292.401	179.879	328.857	219.826	674.061	471.973	618.416	681	472	668	467	331	318	204	287	214	724	442	650
AT1G09563	ncRNA [Source:NCBI gene (formerly Entrezgene);Acc:28717111]	AT1G09563	lncRNA	28717111	0	0	0	0	0	0	0	0	0	0	0	0	0	0	0	0	0	0	0	0	0	0	0	0
AT1G09567	ncRNA [Source:NCBI gene (formerly Entrezgene);Acc:28717111]	AT1G09563	lncRNA	28717111	0	0	0	0	0	0	0	0	0	0	0	0	0	0	0	0	0	0	0	0	0	0	0	0
AT1G09570	phytochrome A [Source:NCBI gene (formerly Entrezgene);Acc:837483]	PHYA	protein_coding	837483	3090.3	3118.56	3871.27	4403.2	4417.21	4557.05	6022.41	4828.59	4675.93	3715.72	3367.88	3079.71	3118	3327	3683	4519	3961	4956	6830	4214	4552	3991	3154	3237
AT1G09573	ncRNA [Source:NCBI gene (formerly Entrezgene);Acc:28717112]	AT1G09573	lncRNA	28717112	0	0	0	0.974375	0	0.919502	1.76352	3.43753	3.08168	0	2.13562	0	0	0	0	1	0	1	2	3	3	0	2	0
AT1G09575	calcium uniporter-like protein (DUF607) [Source:NCBI gene (formerly Entrezgene);Acc:837484]	AT1G09575	protein_coding	837484	56.4936	69.3638	71.4761	68.2062	127.13	66.2041	45.8515	49.2713	53.4157	57.7235	102.51	89.4324	57	74	68	70	114	72	52	43	52	62	96	94
AT1G09577	ncRNA [Source:NCBI gene (formerly Entrezgene);Acc:28717113]	AT1G09577	lncRNA	28717113	0	0	0	0	0	0	0	0	0	0	0	0	0	0	0	0	0	0	0	0	0	0	0	0
AT1G09580	emp24/gp25L/p24 family/GOLD family protein [Source:NCBI gene (formerly Entrezgene);Acc:837485]	AT1G09580	protein_coding	837485	133.801	119.043	115.623	73.0781	65.7953	68.9626	101.402	136.356	135.594	86.5852	92.8996	113.218	135	127	110	75	59	75	115	119	132	93	87	119
AT1G09583	ncRNA [Source:NCBI gene (formerly Entrezgene);Acc:28717114]	AT1G09583	ncRNA	28717114	0.991116	0	0	0	4.4607	0	0	4.58338	0	0	0	0	1	0	0	0	4	0	0	4	0	0	0	0
AT1G09587	ncRNA [Source:NCBI gene (formerly Entrezgene);Acc:28717116]	AT1G09587	lncRNA	28717116	0	0	0	0	0	0	0	0	0	0	0	0	0	0	0	0	0	0	0	0	0	0	0	0
AT1G09590	Translation protein SH3-like family protein [Source:NCBI gene (formerly Entrezgene);Acc:837486]	AT1G09590	protein_coding	837486	3022.9	3863.75	2528.99	3032.25	2930.68	3094.12	2278.46	2895.55	3382.65	2063.15	1755.48	2799.05	3050	4122	2406	3112	2628	3365	2584	2527	3293	2216	1644	2942
AT1G09593	ncRNA [Source:NCBI gene (formerly Entrezgene);Acc:28717117]	AT1G09593	lncRNA	28717117	0	0	0	0	0	0	0	0	0	0	0	0	0	0	0	0	0	0	0	0	0	0	0	0
AT1G09597	ncRNA [Source:NCBI gene (formerly Entrezgene);Acc:28717119]	AT1G09597	lncRNA	28717119	0	0	0	0	0	0	0	0	0	0	0	0	0	0	0	0	0	0	0	0	0	0	0	0
AT1G09600	Protein kinase superfamily protein [Source:NCBI gene (formerly Entrezgene);Acc:837487]	AT1G09600	protein_coding	837487	0	1.8747	0	1.94875	0	1.839	6.17231	0	3.08168	4.65512	1.06781	0	0	2	0	2	0	2	7	0	3	5	1	0
AT1G09603	ncRNA [Source:NCBI gene (formerly Entrezgene);Acc:28717120]	AT1G09603	lncRNA	28717120	0	0	0	0	0	0	0	0	0	0	0	0	0	0	0	0	0	0	0	0	0	0	0	0
AT1G09607	ncRNA [Source:NCBI gene (formerly Entrezgene);Acc:28717122]	AT1G09607	lncRNA	28717122	11.8934	7.49878	13.6645	55.5394	42.3766	66.2041	1.76352	4.58338	5.13613	7.44819	11.7459	10.4655	12	8	13	57	38	72	2	4	5	8	11	11
AT1G09610	glucuronoxylan 4-O-methyltransferase-like protein (DUF579) [Source:NCBI gene (formerly Entrezgene);Acc:837488]	GXM3	protein_coding	837488	0.991116	0	0	0	0	0	0	0	0	0	0	0	1	0	0	0	0	0	0	0	0	0	0	0
AT1G09613	ncRNA [Source:NCBI gene (formerly Entrezgene);Acc:28717123]	AT1G09613	lncRNA	28717123	0	0	0	0	0	0	0	0	0	0	0	0	0	0	0	0	0	0	0	0	0	0	0	0
AT1G09617	ncRNA [Source:NCBI gene (formerly Entrezgene);Acc:28717125]	AT1G09617	lncRNA	28717125	0	0	0	0	0	0	0	0	0	0	0	0	0	0	0	0	0	0	0	0	0	0	0	0
AT1G09620	ATP binding/leucine-tRNA ligases/aminoacyl-tRNA ligase [Source:NCBI gene (formerly Entrezgene);Acc:837489]	AT1G09620	protein_coding	837489	4541.29	3991.23	4985.46	6400.67	6046.48	6197.44	7881.16	6209.33	5950.72	4667.22	4470.93	4440.23	4582	4258	4743	6569	5422	6740	8938	5419	5793	5013	4187	4667
AT1G09623	ncRNA [Source:NCBI gene (formerly Entrezgene);Acc:28717126]	AT1G09623	lncRNA	28717126	0	0	0	0	0	0	0	0	0	0	0	0	0	0	0	0	0	0	0	0	0	0	0	0
AT1G09625	transmembrane protein [Source:NCBI gene (formerly Entrezgene);Acc:5007674]	AT1G09625	protein_coding	5007674	0	0	0	0	0	0	0	0	0	0	0	0	0	0	0	0	0	0	0	0	0	0	0	0
AT1G09627	ncRNA [Source:NCBI gene (formerly Entrezgene);Acc:28717127]	AT1G09627	lncRNA	28717127	0	0	0	0	0	0	0	0	0	0	0	0	0	0	0	0	0	0	0	0	0	0	0	0
AT1G09630	RAB GTPase 11C [Source:NCBI gene (formerly Entrezgene);Acc:837490]	RAB11c	protein_coding	837490	512.407	526.79	479.31	433.597	477.295	377.915	417.072	611.881	605.036	529.753	492.261	446.211	517	562	456	445	428	411	473	534	589	569	461	469
AT1G09633	ncRNA [Source:NCBI gene (formerly Entrezgene);Acc:28717128]	AT1G09633	lncRNA	28717128	0	0	0	0	0	0	0	0	0	0	0	0	0	0	0	0	0	0	0	0	0	0	0	0
AT1G09637	ncRNA [Source:NCBI gene (formerly Entrezgene);Acc:28717130]	AT1G09637	lncRNA	28717130	0	0	0	0	0	0	0	0	0	0	0	0	0	0	0	0	0	0	0	0	0	0	0	0
AT1G09640	Translation elongation factor EF1B, gamma chain [Source:NCBI gene (formerly Entrezgene);Acc:837491]	AT1G09640	protein_coding	837491	10155	10652	10535.4	12240.1	12282.5	11799	11918.7	10013.5	9135.11	10179.8	9109.5	8731.08	10246	11364	10023	12562	11014	12832	13517	8739	8893	10934	8531	9177
AT1G09645	transmembrane protein [Source:NCBI gene (formerly Entrezgene);Acc:837492]	AT1G09645	protein_coding	837492	482.673	492.108	490.872	389.75	408.154	447.797	285.69	312.816	349.257	512.994	542.448	562.283	487	525	467	400	366	487	324	273	340	551	508	591
AT1G09647	ncRNA [Source:NCBI gene (formerly Entrezgene);Acc:28717131]	AT1G09647	lncRNA	28717131	9.91116	3.74939	8.40895	15.59	11.1517	22.9875	0.881759	4.58338	2.05445	12.1033	10.6781	9.51409	10	4	8	16	10	25	1	4	2	13	10	10
AT1G09650	F-box and associated interaction domains-containing protein [Source:NCBI gene (formerly Entrezgene);Acc:837493]	AT1G09650	protein_coding	837493	1.98223	7.49878	1.05112	7.795	12.2669	7.35601	7.05407	18.3335	13.3539	1.86205	7.47468	3.80564	2	8	1	8	11	8	8	16	13	2	7	4
AT1G09653	ncRNA [Source:NCBI gene (formerly Entrezgene);Acc:28717132]	AT1G09653	lncRNA	28717132	0	0	0	0	0	0	0.881759	0	0	0	0	0	0	0	0	0	0	0	1	0	0	0	0	0
AT1G09657	ncRNA [Source:NCBI gene (formerly Entrezgene);Acc:28717134]	AT1G09657	lncRNA	28717134	0	0	0	0	0	0	0	0	0	0	0	0	0	0	0	0	0	0	0	0	0	0	0	0
AT1G09660	RNA-binding KH domain-containing protein [Source:NCBI gene (formerly Entrezgene);Acc:837494]	AT1G09660	protein_coding	837494	764.15	829.553	717.914	935.4	1067.22	1016.05	838.553	798.654	832.052	745.75	725.044	762.079	771	885	683	960	957	1105	951	697	810	801	679	801
AT1G09663	ncRNA [Source:NCBI gene (formerly Entrezgene);Acc:28717135]	AT1G09663	lncRNA	28717135	0	0.937348	0	0.974375	1.11517	0.919502	0	1.14584	0	0	2.13562	0	0	1	0	1	1	1	0	1	0	0	2	0
AT1G09665	Toll-Interleukin-Resistance (TIR) domain family protein [Source:NCBI gene (formerly Entrezgene);Acc:837495]	AT1G09665	protein_coding	837495	0	0	0	0	0	0	0	0	0	0	0	0	0	0	0	0	0	0	0	0	0	0	0	0
AT1G09667	ncRNA [Source:NCBI gene (formerly Entrezgene);Acc:28717136]	AT1G09667	lncRNA	28717136	0	0	1.05112	0.974375	5.57587	2.7585	0.881759	0	0	0	0	0.951409	0	0	1	1	5	3	1	0	0	0	0	1
AT1G09673	ncRNA [Source:NCBI gene (formerly Entrezgene);Acc:28717137]	AT1G09673	lncRNA	28717137	0	0	0	0	0	0	0	0	0	0	0	0	0	0	0	0	0	0	0	0	0	0	0	0
AT1G09677	ncRNA [Source:NCBI gene (formerly Entrezgene);Acc:28717138]	AT1G09677	lncRNA	28717138	0	0	0	0	0	4.59751	0	0	0	0	0	0	0	0	0	0	0	5	0	0	0	0	0	0
AT1G09680	Pentatricopeptide repeat (PPR) superfamily protein [Source:NCBI gene (formerly Entrezgene);Acc:837496]	AT1G09680	protein_coding	837496	167.499	137.79	146.105	100.361	82.5229	110.34	77.5948	85.9384	105.804	112.654	183.664	104.655	169	147	139	103	74	120	88	75	103	121	172	110
AT1G09683	ncRNA [Source:NCBI gene (formerly Entrezgene);Acc:28717139]	AT1G09683	lncRNA	28717139	0	0	0	0	0	0	0	0	0	0	0	0	0	0	0	0	0	0	0	0	0	0	0	0
AT1G09687	ath-MIR4228 [Source:miRBase;Acc:MI0015817]	ath-MIR4228	miRNA	28717141	56.4936	80.6119	57.8115	98.4118	123.784	113.099	74.9495	61.8756	69.8513	61.4476	48.0515	67.55	57	86	55	101	111	123	85	54	68	66	45	71
[truncated: 30,844 more rows]

## Sheet: Dataset_S1B
Gene.stable.ID	Gene.description	Gene.name	Gene.type	NCBI.gene..formerly.Entrezgene..ID	baseMean	log2FoldChange	lfcSE	stat	pvalue	padj	Signed Fold Change	er_IRX3_2_norm_count	er_IRX3_3_norm_count	er_IRX3_4_norm_count	IRX3_1_norm_count	IRX3_2_norm_count	IRX3_3_norm_count	er_IRX3_2	er_IRX3_3	er_IRX3_4	IRX3_1	IRX3_2	IRX3_3
[truncated: 32,833 more rows]

[truncated: 3 more sheets: Dataset_S1C, Dataset_S1D, Dataset_S1E]
