# Supplementary material for: A receptor kinase complex refines cambium activity in Arabidopsis
Source: Proc Natl Acad Sci U S A. 2026 Jun 22;123(26):e2532481123. doi: 10.1073/pnas.2532481123 (PMC13321232; doi:10.1073/pnas.2532481123)
Supplement: Supplementary file 3 — Dataset S02 (XLSX) [file pnas.2532481123.sd02.xlsx]

## Sheet: Data_S2
Tab	contents	Notes
2A	DESeq2 normalised counts for transcriptomes from WT, er XVE:ER uninduced, er XVE:ER (3h induction)
2B	Differential gene expression in er XVE:ER (uninduced) vs er XVE:ER (3h induction)
2C	Gene expression changes in TDIF-PXY targets upon a 3h induction of ER

## Sheet: Dataset_S2A
Gene.stable.ID	Gene.description	Gene.name	Gene.type	er_XVE-ER_uninduced_1	er_XVE-ER_uninduced_2	er_XVE-ER_uninduced_3	er_XVE-ER_uninduced_4	er_XVE-ER_3h_1	er_XVE-ER_3h_2	er_XVE-ER_3h_4	WT_1	WT_2	WT_3	WT_4
AT1G01010	NAC domain containing protein 1 [Source:NCBI gene (formerly Entrezgene);Acc:839580]	NAC001	protein_coding	192.733	212.171	162.852	134.763	237.094	166.801	187.136	170.211	218.544	199.836	192.314
AT1G01020	ARV1 family protein [Source:NCBI gene (formerly Entrezgene);Acc:839569]	ARV1	protein_coding	343.131	304.655	321.683	508.215	350.899	319.877	304.661	496.249	343.819	371.605	314.319
AT1G01030	AP2/B3-like transcriptional factor family protein [Source:NCBI gene (formerly Entrezgene);Acc:839321]	NGA3	protein_coding	147.056	143.623	113.594	170.166	174.501	162.578	177.191	128.258	126.189	115.635	127.175
AT1G01040	dicer-like 1 [Source:NCBI gene (formerly Entrezgene);Acc:839574]	DCL1	protein_coding	922.444	982.513	997.218	823.423	1016.66	1033.53	1093.89	895.406	1071.69	995.812	1005
AT1G01046	ath-MIR838 [Source:miRBase;Acc:MI0005394]	ath-MIR838	miRNA	1.11406	1.08805	0	0	0	0	0.904038	0	0.914412	0	0
AT1G01050	pyrophosphorylase 1 [Source:NCBI gene (formerly Entrezgene);Acc:839579]	PPa1	protein_coding	1233.27	1257.79	1407.36	1416.15	1153.22	1127.49	1095.69	1699.71	1341.44	1347.21	1320.35
AT1G01060	Homeodomain-like superfamily protein [Source:NCBI gene (formerly Entrezgene);Acc:839341]	LHY	protein_coding	4602.19	4810.29	4432.19	464.817	767.236	721.043	597.569	5501.89	4941.48	5434.86	5428.21
AT1G01070	nodulin MtN21 /EamA-like transporter family protein [Source:NCBI gene (formerly Entrezgene);Acc:839550]	UMAMIT28	protein_coding	92.4672	129.478	125.657	208.996	155.534	134.074	144.646	101.887	129.846	99.918	93.0551
AT1G01080	RNA-binding (RRM/RBD/RNP motifs) family protein [Source:NCBI gene (formerly Entrezgene);Acc:839463]	AT1G01080	protein_coding	1204.3	1177.27	1283.72	1520.08	1339.11	1323.85	1385.89	1239.42	1127.47	1191.16	1212.82
AT1G01090	pyruvate dehydrogenase E1 alpha [Source:NCBI gene (formerly Entrezgene);Acc:839429]	PDH-E1 ALPHA	protein_coding	5146.97	4877.75	4955.93	5196.36	4197.51	4110.9	4034.72	5348.46	5066.76	5251.87	5122.17
AT1G01100	60S acidic ribosomal protein family [Source:NCBI gene (formerly Entrezgene);Acc:839410]	AT1G01100	protein_coding	5271.75	4849.46	5241.42	7025.93	4016.37	3664.34	3971.44	6424.87	5041.15	4774.73	4725.13
AT1G01110	IQ-domain 18 [Source:NCBI gene (formerly Entrezgene);Acc:839394]	IQD18	protein_coding	181.592	152.328	186.978	197.576	119.495	130.907	169.959	186.992	174.653	157.174	173.703
AT1G01120	3-ketoacyl-CoA synthase 1 [Source:NCBI gene (formerly Entrezgene);Acc:839395]	KCS1	protein_coding	2088.87	2321.91	2067.82	1831.86	1688.11	1839.03	2057.59	1673.34	1861.74	2254.33	2604.51
AT1G01130	CBL-interacting Serine/Threonine-kinase [Source:NCBI gene (formerly Entrezgene);Acc:839359]	AT1G01130	protein_coding	49.0188	46.7863	39.2051	29.6935	47.4188	34.8381	34.3534	49.1455	45.7206	56.1337	40.3239
AT1G01140	CBL-interacting protein kinase 9 [Source:NCBI gene (formerly Entrezgene);Acc:839349]	CIPK9	protein_coding	1798.1	1447.11	1427.47	2676.98	1305.91	1607.83	1536.86	1449.19	1220.74	1496.52	1546.78
AT1G01150	Homeodomain-like protein with RING/FYVE/PHD-type zinc finger domain-containing protein [Source:NCBI gene (formerly Entrezgene);Acc:839294]	AT1G01150	protein_coding	1.11406	4.35222	0	0	1.89675	2.1114	2.71211	1.19867	1.82882	0	0
AT1G01160	GRF1-interacting factor 2 [Source:NCBI gene (formerly Entrezgene);Acc:839278]	GIF2	protein_coding	280.744	331.857	351.841	352.895	247.526	251.257	236.858	294.873	333.76	272.81	288.471
AT1G01170	ozone-responsive stress-like protein (DUF1138) [Source:NCBI gene (formerly Entrezgene);Acc:839263]	AT1G01170	protein_coding	44.5625	44.6102	53.2788	55.9608	45.522	30.6153	33.4494	39.5561	32.9188	37.0482	41.3578
AT1G01180	S-adenosyl-L-methionine-dependent methyltransferases superfamily protein [Source:NCBI gene (formerly Entrezgene);Acc:839239]	AT1G01180	protein_coding	215.014	282.894	252.32	487.658	235.197	287.15	275.732	294.873	246.891	296.386	275.03
AT1G01183	ath-MIR165a [Source:miRBase;Acc:MI0000199]	ath-MIR165a	miRNA	0	0	0	0	1.89675	3.1671	0.904038	0	0	0	1.03395
AT1G01190	cytochrome P450, family 78, subfamily A, polypeptide 8 [Source:NCBI gene (formerly Entrezgene);Acc:839233]	CYP78A8	protein_coding	177.136	249.164	279.462	82.228	556.696	641.866	747.639	107.88	222.202	211.063	166.465
AT1G01200	RAB GTPase homolog A3 [Source:NCBI gene (formerly Entrezgene);Acc:839493]	RABA3	protein_coding	41.2203	38.0819	55.2893	21.6991	64.4895	49.6179	52.4342	32.3641	50.2926	49.3976	31.0184
AT1G01210	DNA-directed RNA polymerase, subunit M, archaeal [Source:NCBI gene (formerly Entrezgene);Acc:839481]	AT1G01210	protein_coding	236.181	267.661	270.415	148.467	227.61	217.474	181.712	312.853	271.58	266.074	237.807
AT1G01220	L-fucokinase/GDP-L-fucose pyrophosphorylase [Source:NCBI gene (formerly Entrezgene);Acc:839420]	FKGP	protein_coding	632.788	611.487	639.345	526.488	739.733	751.659	654.524	538.203	530.359	618.593	572.806
AT1G01225	NC domain-containing protein-like protein [Source:NCBI gene (formerly Entrezgene);Acc:839358]	AT1G01225	protein_coding	54.5891	63.1072	50.263	86.7963	95.7859	62.2863	81.3634	58.7348	77.725	67.3604	72.3762
AT1G01230	ORMDL family protein [Source:NCBI gene (formerly Entrezgene);Acc:839331]	AT1G01230	protein_coding	355.386	386.259	391.046	517.351	432.459	444.45	434.842	372.786	383.139	381.709	377.39
AT1G01240	transmembrane protein [Source:NCBI gene (formerly Entrezgene);Acc:839274]	AT1G01240	protein_coding	461.222	458.071	451.362	979.884	411.595	494.068	465.58	540.6	532.188	431.107	515.939
AT1G01250	Integrase-type DNA-binding superfamily protein [Source:NCBI gene (formerly Entrezgene);Acc:839322]	AT1G01250	protein_coding	76.8704	57.6669	55.2893	5.71028	93.8892	99.2358	57.8584	57.5362	53.9503	48.275	64.1046
AT1G01260	basic helix-loop-helix (bHLH) DNA-binding superfamily protein [Source:NCBI gene (formerly Entrezgene);Acc:839545]	AT1G01260	protein_coding	579.313	508.121	499.614	468.243	500.742	480.344	452.923	511.832	513.899	496.222	521.109
AT1G01290	cofactor of nitrate reductase and xanthine dehydrogenase 3 [Source:NCBI gene (formerly Entrezgene);Acc:839445]	CNX3	protein_coding	258.463	257.869	241.262	250.11	236.146	239.644	235.05	262.509	252.378	244.743	259.52
AT1G01300	Eukaryotic aspartyl protease family protein [Source:NCBI gene (formerly Entrezgene);Acc:839375]	AT1G01300	protein_coding	987.06	1027.12	930.871	1353.34	1250.91	1299.57	1353.34	805.506	875.092	863.336	866.446
AT1G01310	CAP (Cysteine-rich secretory proteins, Antigen 5, and Pathosis-related 1 protein) superfamily protein [Source:NCBI gene (formerly Entrezgene);Acc:839333]	AT1G01310	protein_coding	0	0	1.00526	0	4.74188	1.0557	0.904038	1.19867	0.914412	0	0
AT1G01320	Tetratricopeptide repeat (TPR)-like superfamily protein [Source:NCBI gene (formerly Entrezgene);Acc:839293]	AT1G01320	protein_coding	12293.7	11926.2	11966.6	5588.08	9914.32	10015.4	9821.47	11528.8	13471.1	13368.8	13329.6
AT1G01340	cyclic nucleotide gated channel 10 [Source:NCBI gene (formerly Entrezgene);Acc:838832]	CNGC10	protein_coding	145.942	115.334	104.547	121.058	124.237	117.183	141.03	143.84	149.049	172.892	139.583
AT1G01350	Zinc finger (CCCH-type/C3HC4-type RING finger) family protein [Source:NCBI gene (formerly Entrezgene);Acc:838964]	AT1G01350	protein_coding	436.713	453.719	465.435	468.243	381.247	394.832	388.736	473.475	430.688	465.91	497.328
AT1G01355	Putative endonuclease or glycosyl hydrolase [Source:NCBI gene (formerly Entrezgene);Acc:6241268]	AT1G01355	protein_coding	0	1.08805	1.00526	2.28411	0	2.1114	0	0	1.82882	0	4.13578
AT1G01360	regulatory component of ABA receptor 1 [Source:NCBI gene (formerly Entrezgene);Acc:838452]	RCAR1	protein_coding	364.299	356.882	265.389	373.452	245.629	242.811	262.171	373.985	331.017	336.802	329.829
AT1G01370	Histone superfamily protein [Source:NCBI gene (formerly Entrezgene);Acc:839104]	HTR12	protein_coding	123.661	147.975	101.531	126.768	113.805	81.2889	103.06	105.483	103.329	87.5685	77.5459
AT1G01380	Homeodomain-like superfamily protein [Source:NCBI gene (formerly Entrezgene);Acc:838096]	ETC1	protein_coding	6.68438	10.8805	27.142	17.1308	17.0708	19.0026	10.8485	10.788	18.2882	28.0668	20.6789
AT1G01390	UDP-Glycosyltransferase superfamily protein [Source:NCBI gene (formerly Entrezgene);Acc:837790]	AT1G01390	protein_coding	128.117	106.629	76.3997	25.1252	167.862	162.578	136.51	110.278	99.6709	79.7098	100.293
AT1G01420	UDP-glucosyl transferase 72B3 [Source:NCBI gene (formerly Entrezgene);Acc:837503]	UGT72B3	protein_coding	142.6	176.265	155.815	161.03	211.488	248.09	220.585	195.383	218.544	232.393	210.925
AT1G01430	TRICHOME BIREFRINGENCE-LIKE 25 [Source:NCBI gene (formerly Entrezgene);Acc:837247]	TBL25	protein_coding	1447.17	1577.68	1879.84	2080.83	1768.72	1816.86	1768.3	2211.55	1944.04	2350.88	2259.17
AT1G01440		AT1G01440	protein_coding	571.514	586.461	639.345	494.51	445.737	516.237	516.206	564.573	626.372	621.961	673.099
AT1G01448	ncRNA [Source:NCBI gene (formerly Entrezgene);Acc:5007657]	AT1G01448	lncRNA	93.5813	115.334	93.4892	182.729	87.2506	84.456	84.9796	149.834	96.0132	98.7953	95.123
AT1G01453	late embryosis abundant hydroxyproline-rich glycoprotein family protein [Source:NCBI gene (formerly Entrezgene);Acc:6240388]	AT1G01453	protein_coding	13.3688	17.4089	15.0789	13.7047	6.63863	11.6127	5.42423	10.788	11.8874	10.1041	12.4073
AT1G01470	Late embryosis abundant protein [Source:NCBI gene (formerly Entrezgene);Acc:837071]	LEA14	protein_coding	1353.59	1078.26	865.529	851.974	1304.96	1239.39	1163.5	861.844	1065.29	1029.49	1128.03
AT1G01480	1-amino-cyclopropane-1-carboxylate synthase 2 [Source:NCBI gene (formerly Entrezgene);Acc:837082]	ACS2	protein_coding	31.1938	28.2894	22.1157	18.2729	36.0383	12.6684	13.5606	34.7614	27.4324	29.1895	31.0184
AT1G01490	Heavy metal transport/detoxification superfamily protein [Source:NCBI gene (formerly Entrezgene);Acc:839440]	AT1G01490	protein_coding	1669.98	1685.4	1846.66	2551.35	1597.06	1748.24	1814.4	2373.37	1914.78	2219.53	1914.87
AT1G01500	Erythronate-4-phosphate dehydrogenase family protein [Source:NCBI gene (formerly Entrezgene);Acc:839430]	AT1G01500	protein_coding	228.383	209.994	194.015	334.622	293.048	342.047	315.509	273.297	230.432	244.743	245.045
AT1G01510	NAD(P)-binding Rossmann-fold superfamily protein [Source:NCBI gene (formerly Entrezgene);Acc:839401]	AN	protein_coding	1171.99	1176.19	1177.16	1412.72	992.949	1005.03	1064.05	1075.21	1186.91	1118.18	1272.79
AT1G01520	Homeodomain-like superfamily protein [Source:NCBI gene (formerly Entrezgene);Acc:839337]	ASG4	protein_coding	539.207	361.234	224.173	13.7047	148.895	130.907	88.5957	278.091	275.238	362.624	390.831
AT1G01540	Protein kinase superfamily protein [Source:NCBI gene (formerly Entrezgene);Acc:839533]	AT1G01540	protein_coding	1921.76	1925.86	2145.22	2127.65	1720.35	1734.52	1737.56	2083.29	1901.98	2054.49	2035.84
AT1G01550	BPS1-like protein (DUF793) [Source:NCBI gene (formerly Entrezgene);Acc:839536]	BPS1	protein_coding	2997.94	2855.05	2727.27	2857.42	2559.67	2813.44	2929.99	2770.13	2871.25	3006.52	2892.98
AT1G01560	MAP kinase 11 [Source:NCBI gene (formerly Entrezgene);Acc:839523]	MPK11	protein_coding	10.0266	3.26416	6.03156	5.71028	3.7935	1.0557	8.13634	4.79468	2.74324	13.4721	1.03395
AT1G01570	transferring glycosyl group transferase (DUF604) [Source:NCBI gene (formerly Entrezgene);Acc:837183]	AT1G01570	protein_coding	121.433	72.8996	72.3787	73.0916	71.1282	79.1775	45.2019	83.9069	53.9503	74.0965	83.7496
AT1G01580	ferric reduction oxidase 2 [Source:NCBI gene (formerly Entrezgene);Acc:839411]	FRO2	protein_coding	1072.84	1349.19	1303.82	36.5458	85.3538	69.6762	40.6817	841.466	1978.79	2063.47	1472.34
AT1G01590	ferric reduction oxidase 1 [Source:NCBI gene (formerly Entrezgene);Acc:837194]	FRO1	protein_coding	1.11406	0	2.01052	0	6.63863	1.0557	0	2.39734	2.74324	0	0
AT1G01600	cytochrome P450, family 86, subfamily A, polypeptide 4 [Source:NCBI gene (formerly Entrezgene);Acc:839347]	CYP86A4	protein_coding	124.775	162.12	153.805	181.587	155.534	138.297	153.686	159.423	162.765	152.684	147.854
AT1G01610	glycerol-3-phosphate acyltransferase 4 [Source:NCBI gene (formerly Entrezgene);Acc:839297]	GPAT4	protein_coding	1644.36	1625.55	1582.28	1443.56	1571.46	1537.1	1508.84	1400.05	1420.08	1527.96	1592.28
AT1G01620	plasma membrane intrinsic protein 1C [Source:NCBI gene (formerly Entrezgene);Acc:839235]	PIP1C	protein_coding	13114.8	13051.2	14547.1	19151.1	7700.81	8455.1	9416.46	13386.7	13457.4	15144.9	15666.3
AT1G01630	Sec14p-like phosphatidylinositol transfer family protein [Source:NCBI gene (formerly Entrezgene);Acc:839231]	AT1G01630	protein_coding	1046.11	994.482	1106.79	1041.56	1132.36	1180.27	1084.85	1016.47	1051.57	1127.16	1122.86
AT1G01640	BTB/POZ domain-containing protein [Source:NCBI gene (formerly Entrezgene);Acc:839534]	AT1G01640	protein_coding	60.1594	64.1952	59.3103	134.763	76.8184	87.6231	84.9796	87.5029	61.2656	63.9924	54.7991
AT1G01650	SIGNAL PEPTIDE PEPTIDASE-LIKE 4 [Source:NCBI gene (formerly Entrezgene);Acc:839499]	SPPL4	protein_coding	946.954	793.192	732.834	714.927	748.268	714.709	719.614	781.533	783.651	836.392	918.144
AT1G01660	RING/U-box superfamily protein [Source:NCBI gene (formerly Entrezgene);Acc:839461]	AT1G01660	protein_coding	13.3688	6.52833	20.1052	18.2729	17.0708	26.3925	24.409	20.3774	31.09	26.9442	20.6789
AT1G01670	RING/U-box superfamily protein [Source:NCBI gene (formerly Entrezgene);Acc:839365]	AT1G01670	protein_coding	8.9125	25.0253	27.142	15.9888	31.2964	29.5596	16.2727	16.7814	35.6621	17.9628	19.645
AT1G01680	plant U-box 54 [Source:NCBI gene (formerly Entrezgene);Acc:839251]	PUB54	protein_coding	0	2.17611	0	11.4206	0	3.1671	0	0	0.914412	1.12267	0
AT1G01690	putative recombination initiation defects 3 [Source:NCBI gene (formerly Entrezgene);Acc:839243]	PRD3	protein_coding	118.091	102.277	126.663	146.183	113.805	131.963	168.151	92.2976	107.901	93.1819	89.9533
AT1G01695	Phosphatidylinositol N-acetyglucosaminlytransferase subunit P-like protein [Source:NCBI gene (formerly Entrezgene);Acc:6241450]	TRM33	protein_coding	4.45625	6.52833	8.04208	2.28411	11.3805	2.1114	12.6565	3.59601	7.31529	2.24535	8.27156
AT1G01700	RHO guanyl-nucleotide exchange factor 2 [Source:NCBI gene (formerly Entrezgene);Acc:839250]	ROPGEF2	protein_coding	64.6157	68.5474	42.2209	31.9776	52.1607	41.1723	38.8736	71.9202	78.6394	50.5203	61.0028
AT1G01710	acyl-CoA thioesterase II [Source:NCBI gene (formerly Entrezgene);Acc:839254]	AT1G01710	protein_coding	697.404	732.261	678.55	870.247	679.037	709.431	706.054	740.778	730.615	707.284	690.676
AT1G01715		AT1G01715	protein_coding	79.0985	60.931	59.3103	79.9439	53.109	61.2306	73.2271	58.7348	72.2385	50.5203	71.3422
AT1G01720	NAC (No Apical Meristem) domain transcriptional regulator superfamily protein [Source:NCBI gene (formerly Entrezgene);Acc:839265]	ATAF1	protein_coding	3458.05	1725.65	1345.04	2120.8	1293.58	1293.23	1211.41	1624.2	1177.76	1598.69	1582.97
AT1G01725	adenylosuccinate synthetase [Source:NCBI gene (formerly Entrezgene);Acc:839271]	AT1G01725	protein_coding	6.68438	2.17611	3.01578	0	0	2.1114	0	2.39734	0.914412	3.36802	1.03395
AT1G01730		AT1G01730	protein_coding	343.131	357.97	281.473	430.555	304.429	275.538	303.757	353.608	334.675	309.858	338.1
AT1G01740	kinase with tetratricopeptide repeat domain-containing protein [Source:NCBI gene (formerly Entrezgene);Acc:839253]	BSK4	protein_coding	145.942	161.032	142.747	109.637	114.753	168.912	119.333	149.834	118.874	108.899	155.092
AT1G01750	actin depolymerizing factor 11 [Source:NCBI gene (formerly Entrezgene);Acc:839281]	ADF11	protein_coding	22.2813	8.70444	8.04208	7.99439	12.3289	9.5013	7.2323	9.58936	7.31529	11.2267	6.20367
AT1G01760	denosine deaminases acting on tRNA [Source:NCBI gene (formerly Entrezgene);Acc:839252]	AT1G01760	protein_coding	81.3266	81.6041	79.4155	81.086	88.1989	61.2306	90.4038	65.9268	67.6665	59.5017	49.6294
AT1G01770	propionyl-CoA carboxylase [Source:NCBI gene (formerly Entrezgene);Acc:837323]	AT1G01770	protein_coding	434.485	493.977	479.509	922.781	456.169	567.967	566.832	475.872	459.035	508.571	471.479
AT1G01780	GATA type zinc finger transcription factor family protein [Source:NCBI gene (formerly Entrezgene);Acc:839267]	PLIM2b	protein_coding	168.224	217.611	201.052	362.032	191.572	203.75	185.328	236.138	185.626	204.327	176.805
AT1G01790	K+ efflux antiporter 1 [Source:NCBI gene (formerly Entrezgene);Acc:837332]	KEA1	protein_coding	4185.54	4607.91	4318.6	2613.02	4611	4632.41	4247.17	3730.26	4017.01	4535.6	4486.29
AT1G01800	NAD(P)-binding Rossmann-fold superfamily protein [Source:NCBI gene (formerly Entrezgene);Acc:839259]	AT1G01800	protein_coding	1419.32	1462.35	1361.12	1353.34	1079.25	1189.77	1084.85	1702.11	1422.82	1486.42	1459.93
AT1G01810		AT1G01810	protein_coding	4.45625	5.44027	10.0526	5.71028	9.48376	6.3342	9.94442	16.7814	16.4594	14.5948	10.3395
AT1G01820	peroxin 11c [Source:NCBI gene (formerly Entrezgene);Acc:839257]	PEX11C	protein_coding	590.453	655.009	609.187	1143.2	662.915	708.375	756.68	690.434	614.485	678.095	623.469
AT1G01830	ARM repeat superfamily protein [Source:NCBI gene (formerly Entrezgene);Acc:839264]	AT1G01830	protein_coding	231.725	251.341	219.147	379.163	385.989	393.776	365.231	175.006	248.72	197.591	184.042
AT1G01860	Ribosomal RNA adenine dimethylase family protein [Source:NCBI gene (formerly Entrezgene);Acc:839283]	PFC1	protein_coding	164.881	173.001	179.941	93.6486	165.966	180.525	171.767	159.423	175.567	236.884	184.042
AT1G01880	5'-3' exonuclease family protein [Source:NCBI gene (formerly Entrezgene);Acc:837373]	AT1G01880	protein_coding	49.0188	59.843	59.3103	101.643	76.8184	58.0635	89.4998	52.7415	56.6935	42.6616	52.7312
AT1G01900	subtilase family protein [Source:NCBI gene (formerly Entrezgene);Acc:839318]	SBTI1.1	protein_coding	74.6422	122.95	101.531	21.6991	110.96	112.96	85.8836	23.9734	86.8691	80.8325	99.2588
AT1G01910	P-loop containing nucleoside triphosphate hydrolases superfamily protein [Source:NCBI gene (formerly Entrezgene);Acc:839305]	AT1G01910	protein_coding	626.103	647.392	671.513	743.479	719.817	733.712	697.917	722.798	610.827	700.548	619.333
AT1G01920	SET domain-containing protein [Source:NCBI gene (formerly Entrezgene);Acc:839313]	AT1G01920	protein_coding	471.249	510.298	498.609	501.363	348.054	340.991	386.024	515.428	390.454	417.635	432.189
AT1G01930	zinc finger protein-like protein [Source:NCBI gene (formerly Entrezgene);Acc:839310]	AT1G01930	protein_coding	376.553	400.404	387.025	472.811	332.88	359.994	351.671	377.581	438.003	378.341	355.677
AT1G01940	Cyclophilin-like peptidyl-prolyl cis-trans isomerase family protein [Source:NCBI gene (formerly Entrezgene);Acc:839309]	AT1G01940	protein_coding	247.322	223.051	203.062	215.849	195.365	195.305	226.01	213.363	197.513	187.486	189.212
AT1G01950	armadillo repeat kinesin 2 [Source:NCBI gene (formerly Entrezgene);Acc:839306]	ARK2	protein_coding	823.293	794.28	753.945	671.529	515.916	566.911	555.983	620.911	636.431	715.143	723.762
AT1G01960	SEC7-like guanine nucleotide exchange family protein [Source:NCBI gene (formerly Entrezgene);Acc:839301]	EDA10	protein_coding	2737.25	2802.83	2750.39	2610.74	2728.48	2739.54	2807.94	2263.09	2806.33	2757.29	2882.64
AT1G01970	Tetratricopeptide repeat (TPR)-like superfamily protein [Source:NCBI gene (formerly Entrezgene);Acc:839299]	AT1G01970	protein_coding	587.111	557.084	550.882	404.288	487.465	520.46	471.908	653.275	528.53	618.593	559.365
AT1G01980	FAD-binding Berberine family protein [Source:NCBI gene (formerly Entrezgene);Acc:839296]	AT1G01980	protein_coding	0	5.44027	2.01052	0	1.89675	2.1114	1.80808	0	3.65765	0	0
AT1G01990		AT1G01990	protein_coding	571.514	509.209	599.135	590.443	352.796	375.829	411.337	644.884	523.958	543.374	540.754
AT1G02000	UDP-D-glucuronate 4-epimerase 2 [Source:NCBI gene (formerly Entrezgene);Acc:839289]	GAE2	protein_coding	483.503	441.75	408.135	340.333	340.467	310.376	330.878	366.793	349.305	434.475	450.8
AT1G02010	secretory 1A [Source:NCBI gene (formerly Entrezgene);Acc:839288]	SEC1A	protein_coding	367.641	362.322	276.446	247.826	301.583	361.05	321.838	390.766	329.188	362.624	367.051
AT1G02020	nitroreductase family protein [Source:NCBI gene (formerly Entrezgene);Acc:837477]	AT1G02020	protein_coding	426.686	459.159	453.372	382.589	377.453	357.882	353.479	401.554	440.746	387.322	475.615
AT1G02030	C2H2-like zinc finger protein [Source:NCBI gene (formerly Entrezgene);Acc:839285]	AT1G02030	protein_coding	5.57032	14.1447	10.0526	5.71028	16.1224	8.4456	10.8485	13.1854	14.6306	4.49069	18.611
AT1G02040	C2H2-type zinc finger family protein [Source:NCBI gene (formerly Entrezgene);Acc:839284]	AT1G02040	protein_coding	0	0	0	0	0	0	0	0	0	2.24535	0
AT1G02050	Chalcone and stilbene synthase family protein [Source:NCBI gene (formerly Entrezgene);Acc:839280]	LAP6	protein_coding	123.661	133.831	151.794	244.4	85.3538	109.793	112.101	194.185	155.45	190.855	144.752
AT1G02060	Tetratricopeptide repeat (TPR)-like superfamily protein [Source:NCBI gene (formerly Entrezgene);Acc:839279]	AT1G02060	protein_coding	197.189	229.579	195.02	180.445	143.205	136.185	142.838	183.396	210.315	221.167	217.129
AT1G02065	squamosa promoter binding protein-like 8 [Source:NCBI gene (formerly Entrezgene);Acc:839275]	SPL8	protein_coding	36.7641	26.1133	31.1631	55.9608	42.6769	34.8381	39.7777	8.39069	24.6891	20.2081	20.6789
AT1G02070	zinc ion-binding protein [Source:NCBI gene (formerly Entrezgene);Acc:839270]	AT1G02070	protein_coding	12.2547	6.52833	7.03682	12.5626	4.74188	0	1.80808	1.19867	4.57206	6.73604	8.27156
AT1G02080	transcription regulator [Source:NCBI gene (formerly Entrezgene);Acc:839244]	AT1G02080	protein_coding	3734.34	4298.9	3852.16	2809.46	3666.42	3663.28	3777.07	2663.44	3949.34	3786.78	3855.58
AT1G02090	Proteasome component (PCI) domain protein [Source:NCBI gene (formerly Entrezgene);Acc:839241]	FUS5	protein_coding	718.571	733.349	753.945	776.598	749.217	697.818	757.584	836.672	701.354	681.463	802.342
AT1G02100	Leucine carboxyl methyltransferase [Source:NCBI gene (formerly Entrezgene);Acc:837541]	SBI1	protein_coding	934.699	1053.24	817.276	1091.81	641.102	748.492	681.645	956.539	853.146	875.685	906.77
AT1G02110	bZIP domain class transcription factor (DUF630 and DUF632) [Source:NCBI gene (formerly Entrezgene);Acc:839234]	AT1G02110	protein_coding	758.677	782.311	786.113	1148.91	598.425	596.471	634.635	750.367	758.047	712.898	805.444
AT1G02120	GRAM domain family protein [Source:NCBI gene (formerly Entrezgene);Acc:839232]	VAD1	protein_coding	1405.95	1491.72	1424.45	1723.36	1410.23	1367.13	1479.01	1519.91	1569.13	1504.38	1587.11
AT1G02130	RAS 5 [Source:NCBI gene (formerly Entrezgene);Acc:837023]	RA-5	protein_coding	893.479	965.104	876.586	941.054	891.473	862.507	882.341	992.499	894.295	980.094	939.857
AT1G02140	mago nashi family protein [Source:NCBI gene (formerly Entrezgene);Acc:837560]	MAGO	protein_coding	2169.08	2040.1	1939.15	2274.98	1702.33	1701.79	1736.66	2240.31	2107.72	2021.94	2003.79
AT1G02145	homolog of asparagine-linked glycosylation 12 [Source:NCBI gene (formerly Entrezgene);Acc:5007658]	ALG12	protein_coding	399.949	464.599	495.593	664.677	481.775	460.285	456.539	479.468	414.229	445.701	451.834
AT1G02150	Tetratricopeptide repeat (TPR)-like superfamily protein [Source:NCBI gene (formerly Entrezgene);Acc:839577]	AT1G02150	protein_coding	2560.12	2552.58	2580.5	3019.6	2114.88	2259.2	2235.69	2807.28	2482.63	2629.3	2635.53
AT1G02160	Cox19 family protein (CHCH motif) [Source:NCBI gene (formerly Entrezgene);Acc:839554]	AT1G02160	protein_coding	208.33	267.661	256.341	551.613	312.964	290.318	282.06	326.038	260.607	262.706	259.52
AT1G02170	metacaspase 1 [Source:NCBI gene (formerly Entrezgene);Acc:839561]	MC1	protein_coding	729.711	657.185	630.298	1088.38	562.387	595.415	566.832	599.335	607.169	650.028	659.657
AT1G02180	ferredoxin-like protein [Source:NCBI gene (formerly Entrezgene);Acc:839543]	AT1G02180	protein_coding	86.8969	78.3399	60.3156	111.922	70.1798	78.1218	84.0755	58.7348	64.0088	72.9738	63.0707
AT1G02190	Fatty acid hydroxylase superfamily [Source:NCBI gene (formerly Entrezgene);Acc:839541]	AT1G02190	protein_coding	20.0531	11.9686	9.04734	22.8411	14.2256	6.3342	9.94442	5.99335	9.14412	10.1041	6.20367
AT1G02205	Fatty acid hydroxylase superfamily [Source:NCBI gene (formerly Entrezgene);Acc:837602]	CER1	protein_coding	745.308	717.028	661.461	662.393	1083.04	1028.25	937.487	315.25	535.845	465.91	489.056
AT1G02220	NAC domain containing protein 3 [Source:NCBI gene (formerly Entrezgene);Acc:839476]	NAC003	protein_coding	102.494	138.183	120.631	118.774	139.411	121.406	153.686	157.026	160.022	170.646	191.28
AT1G02230	NAC domain containing protein 4 [Source:NCBI gene (formerly Entrezgene);Acc:837630]	NAC004	protein_coding	3.34219	7.61638	7.03682	6.85234	0.948376	3.1671	5.42423	0	10.9729	5.61337	13.4413
AT1G02250	NAC domain containing protein 5 [Source:NCBI gene (formerly Entrezgene);Acc:839390]	NAC005	protein_coding	1.11406	1.08805	0	2.28411	0	0	0	1.19867	0	0	1.03395
AT1G02260	Divalent ion symporter [Source:NCBI gene (formerly Entrezgene);Acc:839344]	AT1G02260	protein_coding	199.417	253.517	192.005	438.55	320.551	310.376	320.029	243.33	229.517	216.676	227.468
AT1G02270	Calcium-binding endonuclease/exonuclease/phosphatase family [Source:NCBI gene (formerly Entrezgene);Acc:839381]	AT1G02270	protein_coding	330.877	303.567	298.562	358.606	447.633	455.007	457.443	304.462	294.441	312.103	357.745
AT1G02280	translocon at the outer envelope membrane of chloroplasts 33 [Source:NCBI gene (formerly Entrezgene);Acc:839248]	TOC33	protein_coding	1745.74	1613.58	1842.64	2297.82	971.137	1076.81	1101.12	2363.78	1641.37	1671.66	1903.49
AT1G02290		AT1G02290	protein_coding	157.083	181.705	194.015	161.03	231.404	201.639	218.777	165.416	160.022	175.137	142.684
AT1G02300	Cysteine proteinases superfamily protein [Source:NCBI gene (formerly Entrezgene);Acc:839576]	AT1G02300	protein_coding	148.17	139.271	196.026	754.899	456.169	518.349	446.595	228.946	165.509	191.977	181.974
AT1G02305	Cysteine proteinases superfamily protein [Source:NCBI gene (formerly Entrezgene);Acc:839538]	AT1G02305	protein_coding	974.805	1015.15	967.06	1729.07	968.291	1030.36	1053.2	1142.33	1014.08	1124.92	1090.81
AT1G02310	Glycosyl hydrolase superfamily protein [Source:NCBI gene (formerly Entrezgene);Acc:839444]	MAN1	protein_coding	20.0531	8.70444	8.04208	6.85234	18.0191	14.7798	5.42423	4.79468	9.14412	5.61337	1.03395
AT1G02330	integrator complex subunit-like protein [Source:NCBI gene (formerly Entrezgene);Acc:839367]	AT1G02330	protein_coding	520.267	500.505	482.525	487.658	404.008	402.222	455.635	431.521	495.611	446.824	467.343
AT1G02335	germin-like protein subfamily 2 member 2 [Source:NCBI gene (formerly Entrezgene);Acc:3766642]	GL22	protein_coding	255.12	305.743	281.473	219.275	368.918	367.384	373.368	169.012	370.337	255.97	316.387
AT1G02340	basic helix-loop-helix (bHLH) DNA-binding superfamily protein [Source:NCBI gene (formerly Entrezgene);Acc:839300]	HFR1	protein_coding	89.125	104.453	152.799	150.751	175.449	264.981	188.04	65.9268	104.243	103.286	154.058
AT1G02350	protoporphyrinogen oxidase-like protein [Source:NCBI gene (formerly Entrezgene);Acc:839490]	AT1G02350	protein_coding	35.65	31.5536	43.2262	91.3645	61.6444	68.6205	71.419	52.7415	37.4909	37.0482	45.4936
AT1G02360	Chitinase family protein [Source:NCBI gene (formerly Entrezgene);Acc:837724]	AT1G02360	protein_coding	352.044	352.53	391.046	457.965	582.303	564.8	457.443	290.078	388.625	385.077	364.983
AT1G02370	Tetratricopeptide repeat (TPR)-like superfamily protein [Source:NCBI gene (formerly Entrezgene);Acc:837735]	AT1G02370	protein_coding	212.786	207.818	193.01	135.905	168.811	167.856	167.247	204.973	202.999	206.572	185.076
AT1G02380	transmembrane protein [Source:NCBI gene (formerly Entrezgene);Acc:837745]	AT1G02380	protein_coding	54.5891	75.0758	65.3419	44.5402	64.4895	59.1192	51.5302	62.3308	54.8647	57.2564	68.2404
AT1G02390	glycerol-3-phosphate acyltransferase 2 [Source:NCBI gene (formerly Entrezgene);Acc:839558]	GPAT2	protein_coding	165.995	131.655	123.647	54.8187	156.482	202.694	137.414	93.4962	97.8421	107.777	128.209
AT1G02400	gibberellin 2-oxidase 6 [Source:NCBI gene (formerly Entrezgene);Acc:839508]	GA2OX6	protein_coding	395.492	194.762	158.831	363.174	158.379	143.575	153.686	161.82	193.855	252.602	218.163
AT1G02405	proline-rich family protein [Source:NCBI gene (formerly Entrezgene);Acc:837769]	AT1G02405	protein_coding	7.79844	8.70444	6.03156	5.71028	1.89675	0	0	3.59601	7.31529	5.61337	15.5092
AT1G02410	cytochrome c oxidase assembly protein CtaG / Cox11 family [Source:NCBI gene (formerly Entrezgene);Acc:839364]	AT1G02410	protein_coding	426.686	417.813	347.82	419.135	461.859	470.842	394.161	473.475	428.859	428.861	394.967
AT1G02420	Pentatricopeptide repeat (PPR) superfamily protein [Source:NCBI gene (formerly Entrezgene);Acc:837779]	AT1G02420	protein_coding	10.0266	18.4969	20.1052	5.71028	17.0708	10.557	15.3686	13.1854	21.0315	5.61337	19.645
AT1G02430	ADP-ribosylation factor D1B [Source:NCBI gene (formerly Entrezgene);Acc:839242]	ARFD1B	protein_coding	0	0	0	1.14206	0	5.2785	0	0	2.74324	3.36802	4.13578
AT1G02440	ADP-ribosylation factor D1A [Source:NCBI gene (formerly Entrezgene);Acc:839230]	ARFD1A	protein_coding	0	4.35222	1.00526	0	7.587	6.3342	9.94442	3.59601	0.914412	0	0
AT1G02450	NIM1-interacting 1 [Source:NCBI gene (formerly Entrezgene);Acc:837800]	NIMIN1	protein_coding	0	2.17611	0	7.99439	1.89675	0	0.904038	5.99335	0	0	0
AT1G02460	Pectin lyase-like superfamily protein [Source:NCBI gene (formerly Entrezgene);Acc:839443]	AT1G02460	protein_coding	63.5016	81.6041	51.2682	14.8467	106.218	89.7345	47.914	46.7481	78.6394	60.6244	62.0367
AT1G02470	Polyketide cyclase/dehydrase and lipid transport superfamily protein [Source:NCBI gene (formerly Entrezgene);Acc:837812]	AT1G02470	protein_coding	13.3688	5.44027	8.04208	9.13645	8.53538	16.8912	13.5606	21.5761	18.2882	8.98139	14.4752
AT1G02475	Polyketide cyclase/dehydrase and lipid transport superfamily protein [Source:NCBI gene (formerly Entrezgene);Acc:839236]	AT1G02475	protein_coding	878.996	874.796	854.471	767.462	896.215	960.687	973.649	975.717	841.259	883.544	952.264
AT1G02490		AT1G02490	protein_coding	0	3.26416	3.01578	2.28411	1.89675	2.1114	6.32827	2.39734	0	3.36802	3.10184
AT1G02500	S-adenosylmethionine synthetase 1 [Source:NCBI gene (formerly Entrezgene);Acc:839501]	SAM1	protein_coding	10402	10232.1	9930.96	8656.79	6418.61	6410.21	6518.11	12158.1	11264.6	10860.7	11022.9
AT1G02520	P-glycoprotein 11 [Source:NCBI gene (formerly Entrezgene);Acc:839353]	ABCB11	protein_coding	237.295	262.221	238.247	240.974	523.503	468.731	463.772	191.787	296.269	244.743	268.826
AT1G02530	P-glycoprotein 12 [Source:NCBI gene (formerly Entrezgene);Acc:839282]	ABCB12	protein_coding	4.45625	11.9686	5.0263	3.42617	7.587	11.6127	11.7525	3.59601	7.31529	11.2267	10.3395
AT1G02560	nuclear encoded CLP protease 5 [Source:NCBI gene (formerly Entrezgene);Acc:839433]	CLPP5	protein_coding	4202.25	4069.32	4157.75	4908.56	4397.62	4655.64	4848.36	4316.41	3940.2	4339.13	4232.97
AT1G02570	transmembrane protein [Source:NCBI gene (formerly Entrezgene);Acc:839485]	AT1G02570	protein_coding	16.7109	23.9372	11.0579	10.2785	6.63863	4.2228	3.61615	7.19202	15.545	25.8215	18.611
AT1G02575	transmembrane protein [Source:NCBI gene (formerly Entrezgene);Acc:10723100]	AT1G02575	protein_coding	3.34219	1.08805	7.03682	2.28411	0.948376	0	4.52019	3.59601	4.57206	6.73604	3.10184
AT1G02580	SET domain-containing protein [Source:NCBI gene (formerly Entrezgene);Acc:839422]	MEA	protein_coding	3.34219	5.44027	0	2.28411	1.89675	0	4.52019	2.39734	3.65765	4.49069	2.06789
AT1G02610	RING/FYVE/PHD zinc finger superfamily protein [Source:NCBI gene (formerly Entrezgene);Acc:837915]	AT1G02610	protein_coding	437.827	379.731	470.462	303.787	184.933	271.315	366.135	596.938	404.17	599.508	468.377
AT1G02620	Ras-related small GTP-binding family protein [Source:NCBI gene (formerly Entrezgene);Acc:839269]	AT1G02620	protein_coding	27.8516	18.4969	30.1578	68.5234	7.587	20.0583	20.7929	37.1588	22.8603	33.6802	31.0184
AT1G02630	Nucleoside transporter family protein [Source:NCBI gene (formerly Entrezgene);Acc:839240]	AT1G02630	protein_coding	1.11406	6.52833	4.02104	14.8467	0	0	3.61615	7.19202	0	4.49069	1.03395
AT1G02640	beta-xylosidase 2 [Source:NCBI gene (formerly Entrezgene);Acc:837940]	BXL2	protein_coding	1016.03	1030.39	1406.36	4980.51	551.006	669.314	1280.12	1639.78	1250.92	1699.73	1483.71
AT1G02650	Tetratricopeptide repeat (TPR)-like superfamily protein [Source:NCBI gene (formerly Entrezgene);Acc:837951]	AT1G02650	protein_coding	61.2735	35.9058	50.263	47.9664	39.8318	33.7824	58.7625	75.5162	46.635	80.8325	54.7991
AT1G02660	alpha/beta-Hydrolases superfamily protein [Source:NCBI gene (formerly Entrezgene);Acc:839544]	AT1G02660	protein_coding	995.972	651.745	824.313	1507.51	607.909	721.043	1097.5	938.558	605.341	1073.28	910.906
AT1G02670	P-loop containing nucleoside triphosphate hydrolases superfamily protein [Source:NCBI gene (formerly Entrezgene);Acc:839532]	AT1G02670	protein_coding	82.4407	50.0505	64.3366	124.484	86.3022	57.0078	79.5553	55.1388	80.4682	75.2191	59.9688
AT1G02680	TBP-associated factor 13 [Source:NCBI gene (formerly Entrezgene);Acc:837962]	TAF13	protein_coding	228.383	246.988	218.141	373.452	213.385	236.477	189.848	312.853	241.405	242.498	221.264
AT1G02690	importin alpha [Source:NCBI gene (formerly Entrezgene);Acc:839517]	IMPA-6	protein_coding	466.792	470.039	467.446	678.381	609.805	472.954	560.504	385.972	480.066	377.218	410.476
AT1G02700	GATA transcription factor-like protein [Source:NCBI gene (formerly Entrezgene);Acc:839492]	AT1G02700	protein_coding	22.2813	20.673	19.0999	49.1084	14.2256	16.8912	23.505	25.1721	20.1171	21.3308	19.645
AT1G02720	galacturonosyltransferase 5 [Source:NCBI gene (formerly Entrezgene);Acc:839475]	GATL5	protein_coding	249.55	237.196	275.441	350.611	288.306	294.54	271.211	279.29	290.783	270.564	288.471
AT1G02730	cellulose synthase-like D5 [Source:NCBI gene (formerly Entrezgene);Acc:839467]	CSLD5	protein_coding	807.696	896.557	733.84	921.639	1217.71	1169.72	1469.97	522.62	727.872	608.489	701.015
AT1G02740	MRG family protein [Source:NCBI gene (formerly Entrezgene);Acc:839455]	AT1G02740	protein_coding	190.505	196.938	232.215	286.656	179.243	206.917	209.737	208.569	196.599	212.185	248.147
AT1G02750	Drought-responsive family protein [Source:NCBI gene (formerly Entrezgene);Acc:839432]	AT1G02750	protein_coding	269.603	257.869	259.357	260.389	199.159	210.084	218.777	316.449	249.634	287.404	293.641
AT1G02770		AT1G02770	protein_coding	8.9125	15.2328	7.03682	13.7047	6.63863	13.7241	8.13634	10.788	13.7162	14.5948	11.3734
AT1G02780	Ribosomal protein L19e family protein [Source:NCBI gene (formerly Entrezgene);Acc:839407]	emb2386	protein_coding	14860.5	14677.9	14703.9	14516.7	11463	11036.3	11133.2	16951.6	14514.5	13329.5	14225
AT1G02800	cellulase 2 [Source:NCBI gene (formerly Entrezgene);Acc:839385]	CEL2	protein_coding	125.889	156.68	91.4786	147.325	130.876	105.57	128.373	93.4962	114.301	98.7953	98.2248
AT1G02810	Plant invertase/pectin methylesterase inhibitor superfamily [Source:NCBI gene (formerly Entrezgene);Acc:838078]	AT1G02810	protein_coding	512.469	379.731	407.13	411.14	303.48	320.933	250.419	279.29	455.377	454.683	391.865
AT1G02813	pectinesterase (Protein of unknown function, DUF538) [Source:NCBI gene (formerly Entrezgene);Acc:839360]	AT1G02813	protein_coding	0	1.08805	3.01578	0	0	1.0557	1.80808	0	0.914412	0	0
AT1G02816	pectinesterase (Protein of unknown function, DUF538) [Source:NCBI gene (formerly Entrezgene);Acc:839308]	AT1G02816	protein_coding	391.036	403.668	395.067	398.578	313.912	307.209	313.701	359.601	302.67	407.531	386.696
AT1G02820	Late embryosis abundant 3 (LEA3) family protein [Source:NCBI gene (formerly Entrezgene);Acc:839304]	LEA3	protein_coding	1518.47	1381.83	1299.8	37.6879	367.97	405.389	292.004	1539.09	1111.92	1451.62	1198.34
AT1G02830	Ribosomal L22e protein family [Source:NCBI gene (formerly Entrezgene);Acc:838098]	AT1G02830	protein_coding	0	1.08805	1.00526	0	0	0	0	1.19867	0	1.12267	3.10184
AT1G02840	RNA-binding (RRM/RBD/RNP motifs) family protein [Source:NCBI gene (formerly Entrezgene);Acc:839262]	SR34	protein_coding	3142.77	3029.14	3222.86	4567.08	2651.66	2610.75	2444.52	3479.74	3004.76	3025.61	3368.59
AT1G02850	beta glucosidase 11 [Source:NCBI gene (formerly Entrezgene);Acc:839435]	BGLU11	protein_coding	465.678	377.555	407.13	415.708	558.593	655.59	526.15	550.189	488.296	605.121	403.239
AT1G02860	SPX (SYG1/Pho81/XPR1) domain-containing protein [Source:NCBI gene (formerly Entrezgene);Acc:839559]	NLA	protein_coding	259.577	240.46	243.273	311.781	179.243	173.135	222.393	216.959	221.288	367.114	284.335
AT1G02870	nucleolar-like protein [Source:NCBI gene (formerly Entrezgene);Acc:839496]	AT1G02870	protein_coding	418.888	390.612	457.393	298.077	268.39	251.257	238.666	574.163	442.575	359.256	442.529
AT1G02880	thiamin pyrophosphokinase1 [Source:NCBI gene (formerly Entrezgene);Acc:839303]	TPK1	protein_coding	414.431	426.517	330.73	335.765	381.247	346.27	360.711	382.376	361.193	379.464	377.39
AT1G02890	AAA-type ATPase family protein [Source:NCBI gene (formerly Entrezgene);Acc:839507]	AT1G02890	protein_coding	2782.93	2793.04	2809.7	2465.7	2678.21	2774.38	2816.98	2164.8	2895.03	3169.31	3042.9
AT1G02900	rapid alkalinization factor 1 [Source:NCBI gene (formerly Entrezgene);Acc:839389]	RALF1	protein_coding	594.91	672.418	645.377	589.301	477.033	604.916	456.539	713.209	726.043	707.284	727.898
AT1G02910	tetratricopeptide repeat (TPR)-containing protein [Source:NCBI gene (formerly Entrezgene);Acc:839350]	LPA1	protein_coding	1236.61	1107.64	1186.21	1357.9	1139	1332.29	1236.72	1329.32	1245.43	1264.13	1319.31
AT1G02920	glutathione S-transferase 7 [Source:NCBI gene (formerly Entrezgene);Acc:839295]	GSTF7	protein_coding	230.611	280.718	304.594	887.378	1681.47	1557.16	1553.14	352.409	317.301	520.921	357.745
AT1G02930	glutathione S-transferase 6 [Source:NCBI gene (formerly Entrezgene);Acc:839515]	GSTF6	protein_coding	315.28	265.485	261.368	725.206	845.951	695.707	685.261	372.786	373.994	429.984	328.795
AT1G02940	glutathione S-transferase (class phi) 5 [Source:NCBI gene (formerly Entrezgene);Acc:839479]	GSTF5	protein_coding	5.57032	1.08805	5.0263	1.14206	3.7935	1.0557	4.52019	3.59601	7.31529	4.49069	6.20367
AT1G02950	glutathione S-transferase F4 [Source:NCBI gene (formerly Entrezgene);Acc:838240]	GSTF4	protein_coding	12.2547	13.0567	14.0736	9.13645	18.0191	8.4456	4.52019	15.5827	10.0585	14.5948	8.27156
AT1G02960	kinetochore protein [Source:NCBI gene (formerly Entrezgene);Acc:839363]	AT1G02960	protein_coding	336.447	327.504	337.767	537.908	373.66	356.827	402.297	364.396	341.99	314.349	351.542
AT1G02965		AT1G02965	protein_coding	0	0	0	0	0	0	0	0	0.914412	0	0
AT1G02970	WEE1-like kinase [Source:NCBI gene (formerly Entrezgene);Acc:839453]	WEE1	protein_coding	80.2125	96.8368	97.5102	74.2337	91.9924	98.1801	92.2119	67.1255	81.3827	55.011	61.0028
AT1G02980	cullin 2 [Source:NCBI gene (formerly Entrezgene);Acc:839415]	CUL2	protein_coding	0	3.26416	6.03156	0	6.63863	5.2785	0	2.39734	1.82882	2.24535	3.10184
AT1G02990		AT1G02990	protein_coding	602.708	534.235	543.846	311.781	602.218	605.972	627.402	525.017	599.854	597.262	580.043
AT1G03000	peroxin 6 [Source:NCBI gene (formerly Entrezgene);Acc:839315]	PEX6	protein_coding	751.993	773.607	846.429	859.968	829.829	949.075	866.068	716.805	778.164	837.515	756.848
AT1G03010	Phototropic-responsive NPH3 family protein [Source:NCBI gene (formerly Entrezgene);Acc:839556]	AT1G03010	protein_coding	11.1406	39.17	29.1525	20.557	24.6578	23.2254	24.409	16.7814	36.5765	19.0855	37.222
AT1G03020	Thioredoxin superfamily protein [Source:NCBI gene (formerly Entrezgene);Acc:839505]	AT1G03020	protein_coding	22.2813	42.4341	24.1262	2.28411	10.4321	12.6684	7.2323	25.1721	22.8603	30.3122	27.9165
AT1G03030	P-loop containing nucleoside triphosphate hydrolases superfamily protein [Source:NCBI gene (formerly Entrezgene);Acc:839473]	AT1G03030	protein_coding	347.588	355.794	341.788	375.737	287.358	271.315	279.348	340.422	356.621	337.925	354.643
AT1G03040	basic helix-loop-helix (bHLH) DNA-binding superfamily protein [Source:NCBI gene (formerly Entrezgene);Acc:839446]	AT1G03040	protein_coding	710.772	758.374	732.834	871.389	819.396	779.107	882.341	819.89	774.507	711.775	793.036
AT1G03050	ENTH/ANTH/VHS superfamily protein [Source:NCBI gene (formerly Entrezgene);Acc:839416]	AT1G03050	protein_coding	3.34219	0	0	0	1.89675	0	0.904038	0	0.914412	1.12267	0
AT1G03055	beta-carotene isomerase D27-like protein [Source:NCBI gene (formerly Entrezgene);Acc:838334]	D27	protein_coding	157.083	186.057	136.715	46.8243	191.572	183.692	148.262	183.396	183.797	194.223	157.16
AT1G03060	BEACH-DOMAIN HOMOLOG A1 [Source:NCBI gene (formerly Entrezgene);Acc:839323]	SPI	protein_coding	1595.34	1615.76	1507.89	1427.57	1838.9	1748.24	1800.84	1233.43	1792.25	1689.62	1590.21
AT1G03070	Bax inhibitor-1 family protein [Source:NCBI gene (formerly Entrezgene);Acc:839581]	AT1G03070	protein_coding	47.9047	42.4341	34.1788	33.1196	55.9542	52.785	36.1615	14.384	33.8332	34.8029	35.1542
AT1G03080	kinase interacting (KIP1-like) family protein [Source:NCBI gene (formerly Entrezgene);Acc:838350]	NET1D	protein_coding	2204.73	2488.38	2179.4	1746.2	1876.84	1901.32	1702.3	1931.06	2427.76	2528.26	2585.9
AT1G03090	methylcrotonyl-CoA carboxylase alpha chain [Source:NCBI gene (formerly Entrezgene);Acc:838362]	MCCA	protein_coding	1729.03	1374.21	1946.18	4914.27	422.027	491.956	781.089	2297.85	1578.27	2854.96	2320.17
AT1G03100	Pentatricopeptide repeat (PPR) superfamily protein [Source:NCBI gene (formerly Entrezgene);Acc:839573]	AT1G03100	protein_coding	16.7109	11.9686	29.1525	20.557	11.3805	11.6127	12.6565	9.58936	26.5179	16.8401	25.8486
AT1G03106		AT1G03106	protein_coding	0	0	1.00526	17.1308	1.89675	0	4.52019	1.19867	0	2.24535	1.03395
AT1G03110	Transducin/WD40 repeat-like superfamily protein [Source:NCBI gene (formerly Entrezgene);Acc:839572]	TRM82	protein_coding	358.728	403.668	410.146	222.701	291.151	279.761	288.388	360.8	409.656	353.642	350.508
AT1G03120	responsive to abscisic acid 28 [Source:NCBI gene (formerly Entrezgene);Acc:839571]	RAB28	protein_coding	12.2547	26.1133	18.0947	33.1196	21.8126	5.2785	13.5606	39.5561	16.4594	10.1041	11.3734
AT1G03130	photosystem I subunit D-2 [Source:NCBI gene (formerly Entrezgene);Acc:838400]	PSAD-2	protein_coding	21361	21125.7	22605.3	28248.8	23705.6	26731.4	26978.3	22004	19602.2	21366.7	22252.6
AT1G03140	splicing factor Prp18 family protein [Source:NCBI gene (formerly Entrezgene);Acc:839567]	AT1G03140	protein_coding	1260.01	1148.99	1300.81	1845.56	977.775	981.801	1014.33	1305.35	1202.45	1170.95	1358.6
AT1G03150	Acyl-CoA N-acyltransferases (NAT) superfamily protein [Source:NCBI gene (formerly Entrezgene);Acc:839562]	AT1G03150	protein_coding	307.481	286.158	322.688	577.88	311.067	311.432	326.358	354.806	257.864	313.226	281.233
AT1G03160	FZO-like protein [Source:NCBI gene (formerly Entrezgene);Acc:839566]	FZL	protein_coding	1184.25	1153.34	1176.15	983.31	1210.13	1394.58	1267.46	1119.56	1218	1251.78	1282.09
AT1G03165		AT1G03165	protein_coding	0	0	1.00526	0	1.89675	0	0	0	0	0	1.03395
AT1G03170	FANTASTIC four-like protein (DUF3049) [Source:NCBI gene (formerly Entrezgene);Acc:839563]	FAF2	protein_coding	7.79844	10.8805	6.03156	27.4093	25.6061	20.0583	18.9848	8.39069	7.31529	8.98139	11.3734
AT1G03180	non-structural protein [Source:NCBI gene (formerly Entrezgene);Acc:839560]	AT1G03180	protein_coding	86.8969	82.6921	71.3734	116.49	84.4054	100.292	83.1715	83.9069	69.4953	66.2377	65.1386
AT1G03190	RAD3-like DNA-binding helicase protein [Source:NCBI gene (formerly Entrezgene);Acc:839557]	UVH6	protein_coding	265.147	245.9	245.283	272.951	262.7	313.543	296.524	238.535	257.864	266.074	265.724
AT1G03200		AT1G03200	protein_coding	11.1406	35.9058	15.0789	11.4206	16.1224	24.2811	28.9292	9.58936	16.4594	24.6988	32.0523
AT1G03210	Phenazine biosynthesis PhzC/PhzF protein [Source:NCBI gene (formerly Entrezgene);Acc:838493]	AT1G03210	protein_coding	245.094	262.221	239.252	398.578	222.868	221.697	240.474	288.879	247.806	221.167	281.233
AT1G03220	Eukaryotic aspartyl protease family protein [Source:NCBI gene (formerly Entrezgene);Acc:838517]	AT1G03220	protein_coding	4931.96	4834.23	4717.68	10843.8	3012.99	3592.55	4135.07	3977.19	4564.74	5383.22	5240.04
AT1G03230	Eukaryotic aspartyl protease family protein [Source:NCBI gene (formerly Entrezgene);Acc:838532]	AT1G03230	protein_coding	1028.28	847.594	993.197	1691.39	742.578	680.927	932.967	723.997	889.723	797.098	839.564
AT1G03240		AT1G03240	protein_coding	3.34219	4.35222	2.01052	4.56822	7.587	5.2785	8.13634	5.99335	7.31529	7.85872	8.27156
AT1G03250	R3H domain protein [Source:NCBI gene (formerly Entrezgene);Acc:838557]	AT1G03250	protein_coding	356.5	424.341	396.072	417.993	492.207	494.068	529.766	443.508	359.364	456.928	382.56
AT1G03260	SNARE associated Golgi protein family [Source:NCBI gene (formerly Entrezgene);Acc:839546]	AT1G03260	protein_coding	188.277	192.586	195.02	218.133	152.688	173.135	195.272	210.966	185.626	171.769	203.687
AT1G03270	CBS domain protein with a domain protein (DUF21) [Source:NCBI gene (formerly Entrezgene);Acc:838595]	AT1G03270	protein_coding	100.266	103.365	103.542	123.342	85.3538	125.628	119.333	86.3042	136.247	81.9552	81.6817
AT1G03280	Transcription factor TFIIE, alpha subunit [Source:NCBI gene (formerly Entrezgene);Acc:838581]	AT1G03280	protein_coding	1004.88	899.821	945.949	978.742	961.653	944.852	1014.33	1123.15	984.822	1122.67	1001.89
AT1G03290	ELKS/Rab6-interacting/CAST family protein [Source:NCBI gene (formerly Entrezgene);Acc:838603]	AT1G03290	protein_coding	558.146	585.373	524.746	654.398	502.639	535.24	409.529	570.567	529.444	618.593	617.266
AT1G03310	debranching enzyme 1 [Source:NCBI gene (formerly Entrezgene);Acc:839531]	DBE1	protein_coding	532.522	597.342	521.73	422.561	1449.12	1567.71	1181.58	542.997	531.273	625.329	552.127
AT1G03320		AT1G03320	protein_coding	3.34219	3.26416	7.03682	6.85234	5.69025	5.2785	1.80808	4.79468	3.65765	5.61337	2.06789
AT1G03330	Small nuclear ribonucleoprotein family protein [Source:NCBI gene (formerly Entrezgene);Acc:839526]	LSM2	protein_coding	466.792	495.065	532.788	629.273	377.453	406.445	384.216	604.13	451.719	432.229	430.121
AT1G03340		AT1G03340	protein_coding	20.0531	27.2014	21.1105	49.1084	34.1415	55.9521	47.914	15.5827	28.3468	22.4535	21.7129
AT1G03350	BSD domain-containing protein [Source:NCBI gene (formerly Entrezgene);Acc:838679]	AT1G03350	protein_coding	841.118	788.839	761.987	664.677	707.488	766.438	762.104	842.665	816.57	850.987	873.684
AT1G03360	ribosomal RNA processing 4 [Source:NCBI gene (formerly Entrezgene);Acc:839521]	RRP4	protein_coding	414.431	406.932	349.83	306.071	248.474	261.814	284.772	421.932	357.535	345.783	299.844
AT1G03365	RING/U-box superfamily protein [Source:NCBI gene (formerly Entrezgene);Acc:10723112]	AT1G03365	protein_coding	455.652	541.851	454.377	484.232	439.098	514.126	420.378	477.071	438.003	518.675	466.309
AT1G03370	C2 calcium/lipid-binding and GRAM domain containing protein [Source:NCBI gene (formerly Entrezgene);Acc:839519]	AT1G03370	protein_coding	872.311	751.846	710.719	853.116	602.218	542.63	556.887	600.534	679.408	853.232	795.104
AT1G03380	autophagy 18 G-like protein [Source:NCBI gene (formerly Entrezgene);Acc:838702]	ATG18G	protein_coding	1251.09	1236.03	1304.83	1008.44	1155.12	1169.72	1059.53	1240.62	1304.87	1423.55	1472.34
AT1G03390	HXXXD-type acyl-transferase family protein [Source:NCBI gene (formerly Entrezgene);Acc:838725]	AT1G03390	protein_coding	1.11406	0	0	0	0	0	0	0	0	0	0
AT1G03400	2-oxoglutarate (2OG) and Fe(II)-dependent oxygenase superfamily protein [Source:NCBI gene (formerly Entrezgene);Acc:838751]	AT1G03400	protein_coding	448.967	511.386	543.846	626.989	380.299	467.675	433.938	475.872	418.801	575.932	565.568
AT1G03410	2-oxoglutarate (2OG) and Fe(II)-dependent oxygenase superfamily protein [Source:NCBI gene (formerly Entrezgene);Acc:838763]	2A6	protein_coding	46.7907	32.6416	50.263	62.8131	83.4571	82.3446	82.2675	58.7348	49.3782	53.8883	48.5954
AT1G03430	histidine-containing phosphotransfer factor 5 [Source:NCBI gene (formerly Entrezgene);Acc:839506]	AHP5	protein_coding	259.577	311.184	259.357	344.901	356.589	447.617	375.176	324.84	269.751	260.46	275.03
AT1G03440	Leucine-rich repeat (LRR) family protein [Source:NCBI gene (formerly Entrezgene);Acc:839504]	AT1G03440	protein_coding	837.775	819.305	806.218	396.294	757.752	816.056	884.149	713.209	784.565	817.306	715.49
AT1G03445	Serine/threonine protein phosphatase family protein [Source:NCBI gene (formerly Entrezgene);Acc:838804]	BSU1	protein_coding	56.8172	46.7863	51.2682	15.9888	18.9675	21.114	14.4646	63.5295	62.18	62.8697	49.6294
AT1G03457	RNA-binding (RRM/RBD/RNP motifs) family protein [Source:NCBI gene (formerly Entrezgene);Acc:839497]	AT1G03457	protein_coding	343.131	297.039	352.846	558.466	231.404	288.206	310.989	424.329	251.463	408.653	381.526
AT1G03470	Kinase interacting (KIP1-like) family protein [Source:NCBI gene (formerly Entrezgene);Acc:839494]	NET3A	protein_coding	83.5547	110.982	100.526	336.907	113.805	137.241	163.631	91.0989	93.27	99.918	100.293
AT1G03475	Coproporphyrinogen III oxidase [Source:NCBI gene (formerly Entrezgene);Acc:839489]	LIN2	protein_coding	2411.95	2437.24	2424.69	4166.22	2654.5	2751.16	3045.7	2282.27	2459.77	2369.96	2390.48
AT1G03495	HXXXD-type acyl-transferase family protein [Source:NCBI gene (formerly Entrezgene);Acc:3766646]	AT1G03495	protein_coding	222.813	228.491	210.099	161.03	201.056	237.533	214.257	257.714	301.756	220.044	262.622
AT1G03510	Tetratricopeptide repeat (TPR)-like superfamily protein [Source:NCBI gene (formerly Entrezgene);Acc:839478]	AT1G03510	protein_coding	24.5094	18.4969	23.121	26.2673	31.2964	25.3368	35.2575	19.1787	21.9459	35.9256	25.8486
AT1G03520	Core-2/I-branching beta-1,6-N-acetylglucosaminyltransferase family protein [Source:NCBI gene (formerly Entrezgene);Acc:839471]	AT1G03520	protein_coding	383.238	328.592	330.73	288.94	292.1	254.424	333.59	424.329	335.589	414.267	432.189
AT1G03530	nuclear assembly factor 1 [Source:NCBI gene (formerly Entrezgene);Acc:839468]	NAF1	protein_coding	548.119	467.863	462.419	336.907	407.801	401.166	378.792	467.481	607.169	528.779	559.365
AT1G03540	Pentatricopeptide repeat (PPR-like) superfamily protein [Source:NCBI gene (formerly Entrezgene);Acc:839466]	AT1G03540	protein_coding	57.9313	53.3147	38.1999	25.1252	53.109	50.6736	41.5857	17.98	38.4053	53.8883	57.901
AT1G03545	ncRNA [Source:NCBI gene (formerly Entrezgene);Acc:10723130]	AT1G03545	lncRNA	0	5.44027	2.01052	0	0	6.3342	5.42423	10.788	0.914412	3.36802	3.10184
AT1G03550	Secretory carrier membrane protein (SCAMP) family protein [Source:NCBI gene (formerly Entrezgene);Acc:839464]	SCAMP4	protein_coding	14.4828	18.4969	19.0999	18.2729	21.8126	15.8355	12.6565	29.9667	17.3738	11.2267	20.6789
AT1G03560	Pentatricopeptide repeat (PPR-like) superfamily protein [Source:NCBI gene (formerly Entrezgene);Acc:839458]	AT1G03560	protein_coding	236.181	205.642	261.368	239.832	195.365	178.413	208.833	257.714	235.004	250.356	255.385
AT1G03590	Protein phosphatase 2C family protein [Source:NCBI gene (formerly Entrezgene);Acc:839447]	AT1G03590	protein_coding	972.577	872.62	940.923	1039.27	764.391	710.486	788.321	963.731	846.745	929.574	938.823
AT1G03600	photosystem II family protein [Source:NCBI gene (formerly Entrezgene);Acc:839449]	PSB27	protein_coding	11196.3	10851.2	11196.6	12196	10105.9	10627.7	10155.1	12777.8	10006.4	11165	10985.7
AT1G03610	plant/protein (DUF789) [Source:NCBI gene (formerly Entrezgene);Acc:838961]	AT1G03610	protein_coding	2439.8	2019.43	2131.15	1572.61	1571.46	1607.83	1678.8	2556.76	1901.98	2066.84	2302.6
AT1G03620	ELMO/CED-12 family protein [Source:NCBI gene (formerly Entrezgene);Acc:839448]	AT1G03620	protein_coding	81.3266	73.9877	74.3892	98.2168	36.9866	46.4508	52.4342	97.0923	62.18	115.635	86.8514
AT1G03630	protochlorophyllide oxidoreductase C [Source:NCBI gene (formerly Entrezgene);Acc:839009]	POR C	protein_coding	4523.1	4860.34	4950.9	3451.29	5743.36	5672.28	5119.57	4438.67	4591.26	4748.91	4993.96
AT1G03650	Acyl-CoA N-acyltransferases (NAT) superfamily protein [Source:NCBI gene (formerly Entrezgene);Acc:839021]	AT1G03650	protein_coding	55.7032	46.7863	48.2525	43.3981	39.8318	42.228	37.0656	74.3175	47.5494	51.643	64.1046
AT1G03660	Ankyrin-repeat containing protein [Source:NCBI gene (formerly Entrezgene);Acc:28716028]	AT1G03660	protein_coding	7.79844	15.2328	18.0947	54.8187	17.0708	13.7241	17.1767	13.1854	4.57206	10.1041	9.30551
AT1G03670	ankyrin repeat family protein [Source:NCBI gene (formerly Entrezgene);Acc:839438]	AT1G03670	protein_coding	0	2.17611	1.00526	0	0	0	3.61615	0	0	0	2.06789
AT1G03680	thioredoxin M-type 1 [Source:NCBI gene (formerly Entrezgene);Acc:839436]	THM1	protein_coding	3529.35	3487.21	3746.6	5195.21	4389.08	4979.74	4522	4335.59	3530.54	3997.84	3871.09
AT1G03687	DTW domain-containing protein [Source:NCBI gene (formerly Entrezgene);Acc:839052]	AT1G03687	protein_coding	324.192	303.567	289.515	387.157	276.926	272.371	261.267	348.813	311.814	259.338	290.539
AT1G03700	Uncharacterized protein family (UPF0497) [Source:NCBI gene (formerly Entrezgene);Acc:839428]	AT1G03700	protein_coding	26.7375	40.258	37.1946	63.9551	63.5412	61.2306	37.0656	44.3508	21.0315	25.8215	21.7129
AT1G03710	Cystatin/monellin superfamily protein [Source:NCBI gene (formerly Entrezgene);Acc:839427]	AT1G03710	protein_coding	13.3688	4.35222	4.02104	2.28411	5.69025	6.3342	3.61615	9.58936	8.22971	3.36802	9.30551
AT1G03730	pyrroline-5-carboxylate reductase [Source:NCBI gene (formerly Entrezgene);Acc:839106]	AT1G03730	protein_coding	165.995	154.504	156.821	303.787	193.469	229.087	237.762	177.403	141.734	178.505	144.752
AT1G03740	Protein kinase superfamily protein [Source:NCBI gene (formerly Entrezgene);Acc:839423]	AT1G03740	protein_coding	684.035	689.826	726.803	1376.18	889.576	943.796	953.76	610.123	737.93	719.634	740.305
AT1G03750	switch 2 [Source:NCBI gene (formerly Entrezgene);Acc:839417]	SWI2	protein_coding	131.459	163.208	140.736	110.779	124.237	119.294	148.262	86.3042	126.189	141.457	111.666
AT1G03760	Prefoldin chaperone subunit family protein [Source:NCBI gene (formerly Entrezgene);Acc:839119]	AT1G03760	protein_coding	186.049	183.881	210.099	179.303	92.9408	102.403	116.621	184.595	236.833	177.382	180.94
AT1G03770	RING 1B [Source:NCBI gene (formerly Entrezgene);Acc:839413]	RING1B	protein_coding	284.086	250.253	230.204	230.695	185.882	145.687	179.904	166.615	199.342	181.873	232.638
AT1G03780	targeting protein for XKLP2 [Source:NCBI gene (formerly Entrezgene);Acc:839140]	TPX2	protein_coding	249.55	325.328	248.299	468.243	328.138	326.211	384.216	159.423	237.747	189.732	212.993
AT1G03790	Zinc finger C-x8-C-x5-C-x3-H type family protein [Source:NCBI gene (formerly Entrezgene);Acc:839408]	SOM	protein_coding	1.11406	2.17611	0	13.7047	0	3.1671	5.42423	4.79468	0	13.4721	3.10184
AT1G03800	ERF domain protein 10 [Source:NCBI gene (formerly Entrezgene);Acc:839173]	ERF10	protein_coding	56.8172	58.7549	58.3051	45.6822	45.522	43.2837	19.8888	91.0989	68.5809	58.379	70.3083
AT1G03820	E6-like protein [Source:NCBI gene (formerly Entrezgene);Acc:839400]	AT1G03820	protein_coding	202.759	233.932	198.036	103.927	292.1	293.485	299.237	129.456	228.603	180.75	177.839
AT1G03830	guanylate-binding family protein [Source:NCBI gene (formerly Entrezgene);Acc:839398]	AT1G03830	protein_coding	291.885	269.837	299.567	232.979	336.673	274.482	283.868	226.549	285.296	276.178	231.604
AT1G03840	C2H2 and C2HC zinc fingers superfamily protein [Source:NCBI gene (formerly Entrezgene);Acc:839396]	MGP	protein_coding	99.1516	94.6607	115.605	70.8075	202.004	181.58	179	103.086	85.0403	93.1819	81.6817
AT1G03850	Glutaredoxin family protein [Source:NCBI gene (formerly Entrezgene);Acc:839392]	GRXS13	protein_coding	215.014	256.781	268.404	494.51	91.9924	124.573	188.04	309.257	245.062	348.029	320.523
AT1G03860	prohibitin 2 [Source:NCBI gene (formerly Entrezgene);Acc:839228]	PHB2	protein_coding	1599.79	1590.74	1764.23	1588.6	1248.06	1332.29	1316.28	1715.3	1659.66	1624.51	1588.14
AT1G03870	FASCICLIN-like arabinoogalactan 9 [Source:NCBI gene (formerly Entrezgene);Acc:839384]	FLA9	protein_coding	2105.58	2441.59	2971.55	3479.85	1852.18	2054.39	2326.09	2640.67	2318.03	3428.65	2734.79
AT1G03900	non-intrinsic ABC protein 4 [Source:NCBI gene (formerly Entrezgene);Acc:839378]	ABCI18	protein_coding	1282.29	1193.6	1276.68	1642.28	1164.61	1103.21	1160.78	1487.55	1275.6	1254.03	1350.33
AT1G03905	P-loop containing nucleoside triphosphate hydrolases superfamily protein [Source:NCBI gene (formerly Entrezgene);Acc:839376]	ABCI19	protein_coding	111.406	99.0129	92.4839	98.2168	79.6635	70.7319	87.6917	134.251	126.189	122.371	114.768
AT1G03910	cactus-binding carboxy-terminal, cactin [Source:NCBI gene (formerly Entrezgene);Acc:839371]	AT1G03910	protein_coding	1278.94	1234.94	1313.87	1496.09	1104.86	1141.21	1109.25	1149.52	1259.15	1285.46	1290.36
AT1G03920	Protein kinase family protein [Source:NCBI gene (formerly Entrezgene);Acc:839369]	AT1G03920	protein_coding	75.7563	76.1638	47.2472	173.593	86.3022	74.9547	66.8988	99.4896	83.2115	71.8511	67.2065
AT1G03930	dual specificity kinase 1 [Source:NCBI gene (formerly Entrezgene);Acc:839368]	ADK1	protein_coding	636.13	659.361	617.229	542.477	662.915	793.887	715.998	751.566	706.84	748.823	706.185
AT1G03935	ncRNA [Source:NCBI gene (formerly Entrezgene);Acc:3766655]	AT1G03935	snoRNA	0	3.26416	0	2.28411	0.948376	4.2228	2.71211	3.59601	0	1.12267	2.06789
AT1G03940	HXXXD-type acyl-transferase family protein [Source:NCBI gene (formerly Entrezgene);Acc:839366]	AT1G03940	protein_coding	206.102	228.491	183.963	113.064	224.765	203.75	197.984	250.522	229.517	218.921	210.925
AT1G03950	vacuolar protein sorting-associated protein 2.3 [Source:NCBI gene (formerly Entrezgene);Acc:839362]	VPS2.3	protein_coding	122.547	124.038	148.778	166.74	187.778	252.312	155.495	190.589	132.59	136.966	144.752
AT1G03960	Calcium-binding EF hand family protein [Source:NCBI gene (formerly Entrezgene);Acc:839361]	AT1G03960	protein_coding	188.277	238.284	196.026	288.94	329.086	325.156	323.646	198.979	231.346	226.78	216.095
AT1G03970	G-box binding factor 4 [Source:NCBI gene (formerly Entrezgene);Acc:839356]	GBF4	protein_coding	172.68	122.95	134.705	296.935	159.327	158.355	129.277	155.827	141.734	147.07	141.651
AT1G03980	phytochelatin synthase 2 [Source:NCBI gene (formerly Entrezgene);Acc:839354]	PCS2	protein_coding	12.2547	14.1447	21.1105	0	16.1224	15.8355	18.9848	13.1854	30.1756	16.8401	18.611
AT1G03982	PAK-box/P21-Rho-binding family protein [Source:NCBI gene (formerly Entrezgene);Acc:3766656]	AT1G03982	protein_coding	1.11406	0	0	0	0	0	0	1.19867	0	0	0
AT1G03987	ncRNA [Source:NCBI gene (formerly Entrezgene);Acc:28716029]	AT1G03987	lncRNA	17.825	8.70444	20.1052	2.28411	9.48376	3.1671	6.32827	1.19867	11.8874	5.61337	9.30551
AT1G03990	Long-chain fatty alcohol dehydrogenase family protein [Source:NCBI gene (formerly Entrezgene);Acc:839342]	AT1G03990	protein_coding	141.486	124.038	133.7	114.206	136.566	134.074	126.565	136.648	88.6979	126.862	111.666
AT1G04000		AT1G04000	protein_coding	327.535	238.284	235.231	325.486	313.912	346.27	357.999	291.277	236.833	245.866	234.706
AT1G04007	ncRNA [Source:NCBI gene (formerly Entrezgene);Acc:28716033]	AT1G04007	lncRNA	0	0	0	2.28411	0	0	0	0	0	1.12267	0
AT1G04010	phospholipid sterol acyl transferase 1 [Source:NCBI gene (formerly Entrezgene);Acc:839335]	PSAT1	protein_coding	257.349	181.705	242.268	340.333	307.274	266.036	247.706	227.747	231.346	245.866	248.147
AT1G04020	breast cancer associated RING 1 [Source:NCBI gene (formerly Entrezgene);Acc:839329]	BARD1	protein_coding	324.192	372.115	297.557	116.49	328.138	234.365	256.747	246.926	279.81	241.375	244.011
AT1G04027	ath-MIR2112 [Source:miRBase;Acc:MI0010632]	ath-MIR2112	miRNA	4.45625	1.08805	6.03156	2.28411	6.63863	3.1671	6.32827	10.788	4.57206	2.24535	11.3734
AT1G04030	eisosome protein [Source:NCBI gene (formerly Entrezgene);Acc:839326]	AT1G04030	protein_coding	51.2469	79.428	92.4839	113.064	76.8184	101.347	92.2119	56.3375	73.1529	89.8139	77.5459
AT1G04033	ncRNA [Source:NCBI gene (formerly Entrezgene);Acc:28716038]	AT1G04033	lncRNA	0	0	1.00526	0	0	0	0.904038	0	0	1.12267	0
AT1G04037	ncRNA [Source:NCBI gene (formerly Entrezgene);Acc:28716039]	AT1G04037	lncRNA	15.5969	11.9686	3.01578	3.42617	0.948376	11.6127	6.32827	10.788	9.14412	4.49069	16.5431
AT1G04040	HAD superfamily, subfamily IIIB acid phosphatase [Source:NCBI gene (formerly Entrezgene);Acc:839325]	AT1G04040	protein_coding	356.5	384.083	415.172	455.68	336.673	334.657	321.838	293.674	335.589	334.557	325.693
AT1G04047	ncRNA [Source:NCBI gene (formerly Entrezgene);Acc:28716041]	AT1G04047	lncRNA	8.9125	1.08805	0	5.71028	1.89675	7.3899	1.80808	3.59601	1.82882	3.36802	3.10184
AT1G04050	histone-lysine N-methyltransferase SUVR2-like protein [Source:NCBI gene (formerly Entrezgene);Acc:839320]	SUVR1	protein_coding	88.011	80.516	93.4892	131.336	142.256	108.737	116.621	107.88	114.301	95.4273	81.6817
AT1G04070	translocase of outer membrane 22-I [Source:NCBI gene (formerly Entrezgene);Acc:839317]	TOM22-I	protein_coding	152.627	165.384	151.794	129.052	121.392	92.9016	108.485	142.642	155.45	115.635	147.854
AT1G04080	Tetratricopeptide repeat (TPR)-like superfamily protein [Source:NCBI gene (formerly Entrezgene);Acc:839314]	PRP39	protein_coding	2952.27	2865.94	2811.71	2599.32	2420.25	2307.76	2301.68	2761.74	2860.28	2980.7	2934.34
AT1G04090	vacuolar sorting-associated protein (DUF946) [Source:NCBI gene (formerly Entrezgene);Acc:839298]	AT1G04090	protein_coding	17.825	8.70444	24.1262	10.2785	22.761	11.6127	14.4646	11.9867	9.14412	7.85872	9.30551
AT1G04093	ncRNA [Source:NCBI gene (formerly Entrezgene);Acc:28716050]	AT1G04093	lncRNA	0	0	1.00526	0	0.948376	0	0	0	0	0	0
AT1G04100	indoleacetic acid-induced protein 10 [Source:NCBI gene (formerly Entrezgene);Acc:839290]	IAA10	protein_coding	31.1938	31.5536	35.1841	63.9551	48.3672	33.7824	42.4898	47.9468	32.0044	31.4349	59.9688
AT1G04110	Subtilase family protein [Source:NCBI gene (formerly Entrezgene);Acc:839287]	SDD1	protein_coding	180.478	188.233	193.01	272.951	325.293	326.211	395.065	112.675	152.707	110.022	129.243
AT1G04120	multidrug resistance-associated protein 5 [Source:NCBI gene (formerly Entrezgene);Acc:839277]	ABCC5	protein_coding	2084.41	2024.87	1985.39	1506.37	2520.78	2291.93	2337.84	1696.12	2158.93	2098.28	2015.16
AT1G04127	ncRNA [Source:NCBI gene (formerly Entrezgene);Acc:28716057]	AT1G04127	lncRNA	0	1.08805	1.00526	0	0	0	0	0	0.914412	0	2.06789
AT1G04130	Tetratricopeptide repeat (TPR)-like superfamily protein [Source:NCBI gene (formerly Entrezgene);Acc:839276]	TPR2	protein_coding	209.444	171.913	186.978	230.695	248.474	228.031	242.282	213.363	200.256	195.345	197.484
AT1G04140	Transducin family protein / WD-40 repeat family protein [Source:NCBI gene (formerly Entrezgene);Acc:839272]	AT1G04140	protein_coding	2045.42	2334.96	2224.64	2144.78	2341.54	2244.42	2325.19	2083.29	2235.74	2454.16	2400.82
AT1G04150	C2 calcium/lipid-binding plant phosphoribosyltransferase family protein [Source:NCBI gene (formerly Entrezgene);Acc:839249]	AT1G04150	protein_coding	10.0266	5.44027	12.0631	6.85234	11.3805	14.7798	9.94442	3.59601	12.8018	5.61337	10.3395
AT1G04153	ncRNA [Source:NCBI gene (formerly Entrezgene);Acc:28716062]	AT1G04153	lncRNA	2.22813	0	2.01052	7.99439	3.7935	0	0.904038	1.19867	0.914412	1.12267	2.06789
AT1G04160	myosin XI B [Source:NCBI gene (formerly Entrezgene);Acc:839246]	XIB	protein_coding	337.561	381.907	341.788	296.935	442.891	457.118	383.312	249.323	331.931	316.594	311.218
AT1G04170	eukaryotic translation initiation factor 2 gamma subunit [Source:NCBI gene (formerly Entrezgene);Acc:839238]	EIF2 GAMMA	protein_coding	2111.15	2158.7	2061.79	1563.47	1884.42	1806.3	1885.82	1973.01	2190.02	2018.57	1929.34
AT1G04173	ncRNA [Source:NCBI gene (formerly Entrezgene);Acc:28716066]	AT1G04173	lncRNA	1.11406	0	0	2.28411	0	2.1114	0.904038	2.39734	1.82882	1.12267	0
AT1G04180	YUCCA 9 [Source:NCBI gene (formerly Entrezgene);Acc:837024]	YUC9	protein_coding	52.361	38.0819	23.121	101.643	43.6253	36.9495	35.2575	38.3574	22.8603	25.8215	24.8147
AT1G04183	ncRNA [Source:NCBI gene (formerly Entrezgene);Acc:28716068]	AT1G04183	lncRNA	0	0	0	0	0.948376	0	2.71211	0	0	1.12267	0
AT1G04187	ncRNA [Source:NCBI gene (formerly Entrezgene);Acc:28716069]	AT1G04187	snoRNA	25.6235	18.4969	23.121	14.8467	18.0191	20.0583	27.1211	45.5495	33.8332	39.2936	27.9165
AT1G04190	Tetratricopeptide repeat (TPR)-like superfamily protein [Source:NCBI gene (formerly Entrezgene);Acc:839442]	TPR3	protein_coding	574.857	601.694	635.324	439.692	659.121	537.351	607.514	647.282	618.142	538.883	583.145
AT1G04197	ncRNA [Source:NCBI gene (formerly Entrezgene);Acc:28716071]	AT1G04197	snoRNA	0	0	1.00526	1.14206	1.89675	0	4.52019	1.19867	0	5.61337	1.03395
AT1G04200	dyggve-melchior-clausen syndrome protein [Source:NCBI gene (formerly Entrezgene);Acc:839439]	AT1G04200	protein_coding	870.083	721.38	697.65	677.239	764.391	704.152	621.074	636.494	737.93	712.898	722.728
AT1G04210	Leucine-rich repeat protein kinase family protein [Source:NCBI gene (formerly Entrezgene);Acc:839441]	AT1G04210	protein_coding	1999.74	1849.69	1764.23	1160.33	1503.18	1585.66	1500.7	1593.03	1776.7	1795.16	1835.25
AT1G04217	ncRNA [Source:NCBI gene (formerly Entrezgene);Acc:28716075]	AT1G04217	snoRNA	1.11406	3.26416	3.01578	6.85234	6.63863	8.4456	7.2323	2.39734	5.48647	5.61337	2.06789
AT1G04220	3-ketoacyl-CoA synthase 2 [Source:NCBI gene (formerly Entrezgene);Acc:839578]	KCS2	protein_coding	72.4141	96.8368	80.4208	70.8075	67.3347	72.8433	48.8181	85.1056	53.0359	38.1709	75.478
AT1G04223	ncRNA [Source:NCBI gene (formerly Entrezgene);Acc:28716076]	AT1G04223	snoRNA	4.45625	2.17611	0	1.14206	0.948376	1.0557	0	2.39734	0.914412	4.49069	1.03395
AT1G04230	rRNA-processing EFG1-like protein (DUF2361) [Source:NCBI gene (formerly Entrezgene);Acc:839575]	AT1G04230	protein_coding	265.147	176.265	186.978	274.093	202.004	221.697	188.944	246.926	222.202	244.743	226.434
AT1G04240	AUX/IAA transcriptional regulator family protein [Source:NCBI gene (formerly Entrezgene);Acc:839570]	SHY2	protein_coding	186.049	266.573	320.678	174.735	262.7	261.814	284.772	311.654	297.184	336.802	336.032
AT1G04247	ncRNA [Source:NCBI gene (formerly Entrezgene);Acc:28716081]	AT1G04247	lncRNA	52.361	35.9058	37.1946	18.2729	36.9866	44.3394	37.9696	38.3574	43.8918	48.275	32.0523
AT1G04250	AUX/IAA transcriptional regulator family protein [Source:NCBI gene (formerly Entrezgene);Acc:839568]	AXR3	protein_coding	2123.4	2058.6	2157.29	1241.42	1714.66	1552.94	1501.61	2284.66	2236.65	2378.95	2139.23
AT1G04260	CAMV movement protein interacting protein 7 [Source:NCBI gene (formerly Entrezgene);Acc:839565]	MPI7	protein_coding	282.972	252.429	231.21	336.907	224.765	196.36	232.338	279.29	231.346	205.449	239.875
AT1G04270	cytosolic ribosomal protein S15 [Source:NCBI gene (formerly Entrezgene);Acc:839564]	RPS15	protein_coding	6513.93	6492.42	6349.22	5529.84	5198.99	4840.39	4923.39	8116.19	6656.92	6563.15	6766.14
AT1G04273	ncRNA [Source:NCBI gene (formerly Entrezgene);Acc:28716086]	AT1G04273	snoRNA	0	0	0	0	0	0	0	0	0	0	2.06789
AT1G04277	ncRNA [Source:NCBI gene (formerly Entrezgene);Acc:28716087]	AT1G04277	snoRNA	1.11406	0	0	1.14206	0	1.0557	0	2.39734	1.82882	1.12267	3.10184
AT1G04280	P-loop containing nucleoside triphosphate hydrolases superfamily protein [Source:NCBI gene (formerly Entrezgene);Acc:839555]	AT1G04280	protein_coding	822.179	863.915	1000.23	1243.7	740.681	823.446	907.654	997.293	881.493	1012.65	977.079
AT1G04290	Thioesterase superfamily protein [Source:NCBI gene (formerly Entrezgene);Acc:839552]	AT1G04290	protein_coding	5.57032	6.52833	7.03682	1.14206	5.69025	5.2785	9.04038	10.788	10.0585	2.24535	0
AT1G04297	ncRNA [Source:NCBI gene (formerly Entrezgene);Acc:28716091]	AT1G04297	lncRNA	0	0	0	0	0	4.2228	0.904038	1.19867	0	1.12267	1.03395
AT1G04300	TRAF-like superfamily protein [Source:NCBI gene (formerly Entrezgene);Acc:839551]	AT1G04300	protein_coding	1994.17	1822.49	1930.1	2305.81	1500.33	1654.28	1659.81	2022.16	1963.24	2147.67	2185.76
AT1G04310	ethylene response sensor 2 [Source:NCBI gene (formerly Entrezgene);Acc:839549]	ERS2	protein_coding	289.656	266.573	271.42	587.017	267.442	266.036	271.211	245.727	256.035	249.234	290.539
AT1G04313	ncRNA [Source:NCBI gene (formerly Entrezgene);Acc:28716094]	AT1G04313	lncRNA	0	4.35222	0	7.99439	0	2.1114	3.61615	2.39734	1.82882	0	2.06789
AT1G04323	ncRNA [Source:NCBI gene (formerly Entrezgene);Acc:28716096]	AT1G04323	lncRNA	0	5.44027	3.01578	3.42617	17.0708	9.5013	7.2323	1.19867	3.65765	3.36802	3.10184
AT1G04330		AT1G04330	protein_coding	27.8516	29.3775	39.2051	11.4206	53.109	35.8938	19.8888	23.9734	16.4594	15.7174	20.6789
AT1G04340	HR-like lesion-inducing protein-like protein [Source:NCBI gene (formerly Entrezgene);Acc:839547]	AT1G04340	protein_coding	391.036	398.228	466.441	390.583	455.22	373.718	339.014	441.11	377.652	463.664	392.899
AT1G04347	ncRNA [Source:NCBI gene (formerly Entrezgene);Acc:28716101]	AT1G04347	lncRNA	1.11406	1.08805	0	10.2785	3.7935	1.0557	1.80808	3.59601	2.74324	0	1.03395
AT1G04350	2-oxoglutarate (2OG) and Fe(II)-dependent oxygenase superfamily protein [Source:NCBI gene (formerly Entrezgene);Acc:839542]	AT1G04350	protein_coding	1411.52	1446.02	1422.44	709.217	1689.06	1757.74	1469.06	1887.9	1495.98	1750.25	1682.23
AT1G04357	ncRNA [Source:NCBI gene (formerly Entrezgene);Acc:28716103]	AT1G04357	lncRNA	1.11406	2.17611	5.0263	0	5.69025	0	6.32827	2.39734	3.65765	5.61337	3.10184
AT1G04360	RING/U-box superfamily protein [Source:NCBI gene (formerly Entrezgene);Acc:839540]	AT1G04360	protein_coding	91.3532	114.246	102.536	125.626	135.618	140.408	131.086	124.662	140.819	152.684	131.311
AT1G04367	ncRNA [Source:NCBI gene (formerly Entrezgene);Acc:28716105]	AT1G04367	lncRNA	4.45625	1.08805	10.0526	5.71028	3.7935	1.0557	4.52019	3.59601	0	2.24535	5.16973
AT1G04370	Ethylene-responsive element binding factor 14 [Source:NCBI gene (formerly Entrezgene);Acc:839539]	ERF14	protein_coding	3.34219	1.08805	0	0	0	4.2228	1.80808	0	1.82882	0	0
AT1G04380	2-oxoglutarate (2OG) and Fe(II)-dependent oxygenase superfamily protein [Source:NCBI gene (formerly Entrezgene);Acc:839535]	AT1G04380	protein_coding	1.11406	4.35222	4.02104	0	4.74188	9.5013	4.52019	4.79468	3.65765	1.12267	8.27156
AT1G04390	BTB/POZ domain-containing protein [Source:NCBI gene (formerly Entrezgene);Acc:839530]	AT1G04390	protein_coding	313.052	316.624	306.604	381.447	368.918	355.771	367.943	303.263	357.535	345.783	384.628
AT1G04393	ath-MIR5640 [Source:miRBase;Acc:MI0019213]	ath-MIR5640	miRNA	2.22813	0	0	1.14206	0	0	0	0	0	1.12267	0
AT1G04400	cryptochrome 2 [Source:NCBI gene (formerly Entrezgene);Acc:839529]	CRY2	protein_coding	2905.48	2969.3	2942.4	3165.78	2860.3	3304.34	3386.53	2953.52	3159.29	3108.68	3046
AT1G04410	Lactate/malate dehydrogenase family protein [Source:NCBI gene (formerly Entrezgene);Acc:839527]	c-NAD-MDH1	protein_coding	10887.7	10489.9	10736.2	13925.1	11034.3	10951.8	11443.3	10753.3	10581.6	11094.3	10971.2
AT1G04413	ncRNA [Source:NCBI gene (formerly Entrezgene);Acc:28716114]	AT1G04413	lncRNA	0	3.26416	0	2.28411	0	0	1.80808	0	0	0	0
AT1G04417	ncRNA [Source:NCBI gene (formerly Entrezgene);Acc:28716115]	AT1G04417	lncRNA	1.11406	2.17611	0	0	0	0	0.904038	1.19867	0	0	0
AT1G04420	NAD(P)-linked oxidoreductase superfamily protein [Source:NCBI gene (formerly Entrezgene);Acc:839524]	AT1G04420	protein_coding	2069.93	2127.15	2142.21	2436.01	2184.11	2270.81	2251.05	2375.76	1868.14	2103.89	2196.1
AT1G04423	ath-MIR5656 [Source:miRBase;Acc:MI0019240]	ath-MIR5656	miRNA	8.9125	5.44027	5.0263	5.71028	9.48376	3.1671	7.2323	5.99335	16.4594	7.85872	6.20367
AT1G04425	ncRNA [Source:NCBI gene (formerly Entrezgene);Acc:6240819]	AT1G04425	ncRNA	56.8172	58.7549	95.4997	163.314	79.6635	64.3977	94.02	71.9202	70.4097	59.5017	47.5615
AT1G04427	ncRNA [Source:NCBI gene (formerly Entrezgene);Acc:28716117]	AT1G04427	lncRNA	0	2.17611	1.00526	0	0	1.0557	0.904038	1.19867	1.82882	1.12267	0
AT1G04430	S-adenosyl-L-methionine-dependent methyltransferases superfamily protein [Source:NCBI gene (formerly Entrezgene);Acc:839522]	AT1G04430	protein_coding	2453.17	2468.8	2648.86	2916.81	2774.95	2779.66	2715.73	2230.72	2588.7	2771.88	2641.73
AT1G04440	casein kinase like 13 [Source:NCBI gene (formerly Entrezgene);Acc:839520]	CKL13	protein_coding	1528.49	1669.08	1742.12	2504.53	1391.27	1396.69	1526.02	1652.97	1703.55	1834.45	1853.86
AT1G04445	C2H2-like zinc finger protein [Source:NCBI gene (formerly Entrezgene);Acc:28716121]	AT1G04445	protein_coding	1.11406	2.17611	4.02104	9.13645	0	3.1671	0.904038	4.79468	1.82882	2.24535	8.27156
AT1G04467	ncRNA [Source:NCBI gene (formerly Entrezgene);Acc:28716126]	AT1G04467	lncRNA	0	0	3.01578	0	3.7935	6.3342	4.52019	1.19867	0	3.36802	0
AT1G04470		AT1G04470	protein_coding	0	0	1.00526	0	4.74188	1.0557	0	0	0	0	2.06789
AT1G04473	ncRNA [Source:NCBI gene (formerly Entrezgene);Acc:28716127]	AT1G04473	lncRNA	1.11406	4.35222	1.00526	5.71028	0.948376	1.0557	9.04038	2.39734	0.914412	0	0
AT1G04477	ncRNA [Source:NCBI gene (formerly Entrezgene);Acc:28716128]	AT1G04477	lncRNA	11.1406	5.44027	12.0631	4.56822	8.53538	5.2785	4.52019	7.19202	12.8018	6.73604	4.13578
AT1G04480	Ribosomal protein L14p/L23e family protein [Source:NCBI gene (formerly Entrezgene);Acc:839511]	AT1G04480	protein_coding	3349.99	3105.31	3407.83	3540.37	2350.07	2161.02	2021.43	3966.4	3237.93	2900.99	2952.95
AT1G04490		AT1G04490	protein_coding	30.0797	29.3775	26.1368	15.9888	16.1224	14.7798	22.601	22.7747	15.545	30.3122	10.3395
AT1G04500	CCT motif family protein [Source:NCBI gene (formerly Entrezgene);Acc:839510]	AT1G04500	protein_coding	2.22813	1.08805	3.01578	1.14206	0	0	0	0	3.65765	1.12267	0
AT1G04510	MOS4-associated complex 3A [Source:NCBI gene (formerly Entrezgene);Acc:839503]	MAC3A	protein_coding	1314.59	1287.17	1385.25	1179.74	1149.43	1064.15	1144.51	1262.2	1344.19	1238.31	1372.05
AT1G04517	ncRNA [Source:NCBI gene (formerly Entrezgene);Acc:28716136]	AT1G04517	snoRNA	1.11406	4.35222	0	0	0.948376	5.2785	3.61615	2.39734	0	0	1.03395
AT1G04520	plasmodesmata-located protein 2 [Source:NCBI gene (formerly Entrezgene);Acc:839502]	PDLP2	protein_coding	385.466	411.285	437.288	224.985	348.054	302.986	337.206	451.899	427.945	390.69	378.424
AT1G04523	ncRNA [Source:NCBI gene (formerly Entrezgene);Acc:28716137]	AT1G04523	lncRNA	0	0	0	0	0.948376	1.0557	1.80808	0	2.74324	0	0
AT1G04530	Tetratricopeptide repeat (TPR)-like superfamily protein [Source:NCBI gene (formerly Entrezgene);Acc:839500]	TPR4	protein_coding	2243.72	1955.23	1948.19	942.196	1500.33	1589.88	1513.36	2224.73	1849.86	1980.4	2097.88
AT1G04540	Calcium-dependent lipid-binding (CaLB domain) family protein [Source:NCBI gene (formerly Entrezgene);Acc:839498]	AT1G04540	protein_coding	40.1063	83.7802	63.3314	78.8019	76.8184	60.1749	75.0352	70.7215	72.2385	61.747	68.2404
AT1G04547	ncRNA [Source:NCBI gene (formerly Entrezgene);Acc:28716142]	AT1G04547	snoRNA	7.79844	3.26416	3.01578	0	0	1.0557	0.904038	1.19867	1.82882	0	1.03395
AT1G04550	AUX/IAA transcriptional regulator family protein [Source:NCBI gene (formerly Entrezgene);Acc:839495]	IAA12	protein_coding	564.83	539.675	549.877	267.241	508.329	479.288	492.701	649.679	619.057	588.281	683.438
AT1G04555	transmembrane protein [Source:NCBI gene (formerly Entrezgene);Acc:5007662]	AT1G04555	protein_coding	79.0985	75.0758	80.4208	99.3589	98.6311	74.9547	80.4594	80.3109	71.3241	101.041	93.0551
AT1G04560	AWPM-19-like family protein [Source:NCBI gene (formerly Entrezgene);Acc:839491]	AT1G04560	protein_coding	0	5.44027	0	25.1252	0	1.0557	0	2.39734	0	0	0
AT1G04563	ncRNA [Source:NCBI gene (formerly Entrezgene);Acc:28716144]	AT1G04563	lncRNA	0	1.08805	4.02104	3.42617	1.89675	1.0557	3.61615	0	1.82882	0	2.06789
AT1G04567	ncRNA [Source:NCBI gene (formerly Entrezgene);Acc:28716145]	AT1G04567	lncRNA	0	1.08805	1.00526	1.14206	3.7935	0	0	2.39734	0.914412	0	5.16973
AT1G04570	Major facilitator superfamily protein [Source:NCBI gene (formerly Entrezgene);Acc:839486]	AT1G04570	protein_coding	8.9125	8.70444	13.0684	15.9888	23.7094	24.2811	25.3131	9.58936	12.8018	8.98139	7.23762
AT1G04577	ncRNA [Source:NCBI gene (formerly Entrezgene);Acc:28716147]	AT1G04577	lncRNA	0	0	0	3.42617	0	0	0	0	0	1.12267	0
AT1G04580	aldehyde oxidase 4 [Source:NCBI gene (formerly Entrezgene);Acc:839488]	AO4	protein_coding	15.5969	0	2.01052	6.85234	0.948376	1.0557	2.71211	2.39734	0.914412	1.12267	0
AT1G04587	ncRNA [Source:NCBI gene (formerly Entrezgene);Acc:28716149]	AT1G04587	lncRNA	2.22813	3.26416	2.01052	0	0	2.1114	0	0	0	0	0
AT1G04590	PPR containing-like protein [Source:NCBI gene (formerly Entrezgene);Acc:839484]	AT1G04590	protein_coding	471.249	467.863	487.551	388.299	365.125	407.5	388.736	507.037	478.237	459.174	470.445
AT1G04600	myosin XI A [Source:NCBI gene (formerly Entrezgene);Acc:839480]	XIA	protein_coding	18.9391	14.1447	12.0631	17.1308	31.2964	23.2254	9.04038	13.1854	17.3738	12.3494	26.8826
AT1G04610	YUCCA 3 [Source:NCBI gene (formerly Entrezgene);Acc:839474]	YUC3	protein_coding	56.8172	73.9877	63.3314	69.6654	48.3672	38.0052	39.7777	43.1521	70.4097	50.5203	45.4936
AT1G04620	coenzyme F420 hydrogenase family / dehydrogenase, beta subunit family [Source:NCBI gene (formerly Entrezgene);Acc:839472]	HCAR	protein_coding	317.508	352.53	302.583	311.781	206.746	205.862	226.914	298.469	298.098	321.085	339.134
AT1G04630	GRIM-19 protein [Source:NCBI gene (formerly Entrezgene);Acc:839465]	MEE4	protein_coding	523.61	555.996	571.993	789.161	547.213	522.572	561.408	546.593	523.044	555.723	428.053
AT1G04635	ribonuclease P family protein / Rpp14 family protein [Source:NCBI gene (formerly Entrezgene);Acc:839460]	EMB1687	protein_coding	38.9922	52.2266	44.2314	23.9832	40.7801	44.3394	41.5857	44.3508	32.0044	28.0668	38.256
AT1G04640	lipoyltransferase 2 [Source:NCBI gene (formerly Entrezgene);Acc:839462]	LIP2	protein_coding	647.271	544.027	620.245	518.494	440.046	460.285	443.883	809.102	555.962	681.463	600.722
AT1G04650	holliday junction resolvase [Source:NCBI gene (formerly Entrezgene);Acc:839457]	AT1G04650	protein_coding	94.6954	80.516	90.4734	34.2617	110.96	100.292	107.581	61.1322	69.4953	66.2377	64.1046
AT1G04660	glycine-rich protein [Source:NCBI gene (formerly Entrezgene);Acc:839454]	AT1G04660	protein_coding	15.5969	11.9686	17.0894	30.8355	4.74188	5.2785	21.6969	5.99335	4.57206	2.24535	18.611
AT1G04680	Pectin lyase-like superfamily protein [Source:NCBI gene (formerly Entrezgene);Acc:839452]	AT1G04680	protein_coding	1414.86	1540.68	1284.72	1507.51	1391.27	1420.97	1563.99	1080	1278.35	1202.38	1253.14
AT1G04690	potassium channel beta subunit 1 [Source:NCBI gene (formerly Entrezgene);Acc:839450]	KAB1	protein_coding	1444.94	1419.91	1395.3	1603.45	1739.32	1929.82	1741.18	1281.38	1328.64	1401.1	1354.47
AT1G04697	ncRNA [Source:NCBI gene (formerly Entrezgene);Acc:28716166]	AT1G04697	lncRNA	0	0	0	1.14206	1.89675	0	3.61615	2.39734	0.914412	2.24535	1.03395
AT1G04700	PB1 domain-containing protein tyrosine kinase [Source:NCBI gene (formerly Entrezgene);Acc:839437]	AT1G04700	protein_coding	65.7297	91.3966	72.3787	75.3757	74.9217	81.2889	63.2827	49.1455	91.4412	60.6244	79.6138
AT1G04710	peroxisomal 3-ketoacyl-CoA thiolase 4 [Source:NCBI gene (formerly Entrezgene);Acc:839434]	PKT4	protein_coding	532.522	539.675	523.74	452.254	462.807	490.901	448.403	513.031	528.53	504.08	498.362
AT1G04723	ncRNA [Source:NCBI gene (formerly Entrezgene);Acc:28716171]	AT1G04723	lncRNA	0	2.17611	0	0	2.84513	0	2.71211	0	1.82882	0	1.03395
AT1G04730	P-loop containing nucleoside triphosphate hydrolases superfamily protein [Source:NCBI gene (formerly Entrezgene);Acc:839431]	CTF18	protein_coding	251.778	256.781	193.01	107.353	210.539	232.254	215.161	186.992	197.513	175.137	190.246
AT1G04737	ncRNA [Source:NCBI gene (formerly Entrezgene);Acc:28716173]	AT1G04737	lncRNA	0	0	0	0	0	0	0	1.19867	0	0	0
AT1G04750	vesicle-associated membrane protein 721 [Source:NCBI gene (formerly Entrezgene);Acc:839419]	VAMP721	protein_coding	1213.21	1271.94	1225.41	1434.42	1360.92	1338.63	1394.93	1287.37	1143.93	1195.65	1181.8
AT1G04760	vesicle-associated membrane protein 726 [Source:NCBI gene (formerly Entrezgene);Acc:839424]	VAMP726	protein_coding	35.65	39.17	34.1788	65.0972	67.3347	45.3951	60.5705	38.3574	28.3468	32.5575	33.0863
AT1G04770	Tetratricopeptide repeat (TPR)-like superfamily protein [Source:NCBI gene (formerly Entrezgene);Acc:839418]	AT1G04770	protein_coding	235.067	202.378	206.078	53.6766	522.555	537.351	386.024	179.8	156.364	266.074	208.857
AT1G04778		AT1G04778	protein_coding	8.9125	8.70444	3.01578	6.85234	10.4321	13.7241	6.32827	3.59601	23.7747	10.1041	3.10184
AT1G04780	Ankyrin repeat family protein [Source:NCBI gene (formerly Entrezgene);Acc:839414]	AT1G04780	protein_coding	1149.71	1179.45	1136.95	1146.62	1078.3	1221.45	1102.02	1119.56	1113.75	1214.73	1233.5
AT1G04790	RING/U-box superfamily protein [Source:NCBI gene (formerly Entrezgene);Acc:839412]	AT1G04790	protein_coding	628.332	562.524	665.482	641.836	505.484	572.19	594.857	613.719	571.507	639.924	610.028
AT1G04797	ncRNA [Source:NCBI gene (formerly Entrezgene);Acc:28716183]	AT1G04797	lncRNA	1.11406	2.17611	0	0	6.63863	2.1114	0.904038	2.39734	2.74324	0	3.10184
AT1G04800	glycine-rich protein [Source:NCBI gene (formerly Entrezgene);Acc:839406]	AT1G04800	protein_coding	491.302	436.31	434.272	328.912	293.048	430.726	436.65	246.926	308.157	253.724	311.218
AT1G04810	26S proteasome regulatory complex, non-ATPase subcomplex, Rpn2/Psmd1 subunit [Source:NCBI gene (formerly Entrezgene);Acc:839409]	AT1G04810	protein_coding	1537.41	1453.64	1512.92	1371.61	1446.27	1333.35	1405.78	1174.7	1559.07	1485.3	1544.71
AT1G04817	ncRNA [Source:NCBI gene (formerly Entrezgene);Acc:28716187]	AT1G04817	lncRNA	0	2.17611	0	1.14206	0	2.1114	0	0	0.914412	0	0
AT1G04820	tubulin alpha-4 chain [Source:NCBI gene (formerly Entrezgene);Acc:839405]	TUA4	protein_coding	8222.9	8307.3	7982.77	9501.91	10272.8	9510.8	9947.13	6482.41	8014.82	7231.14	7555.04
AT1G04827	ncRNA [Source:NCBI gene (formerly Entrezgene);Acc:28716189]	AT1G04827	lncRNA	4.45625	3.26416	3.01578	0	6.63863	6.3342	4.52019	3.59601	3.65765	8.98139	2.06789
AT1G04830	Ypt/Rab-GAP domain of gyp1p superfamily protein [Source:NCBI gene (formerly Entrezgene);Acc:839404]	AT1G04830	protein_coding	426.686	440.662	423.214	500.221	347.105	370.551	356.191	419.534	382.224	456.928	444.597
AT1G04840	Tetratricopeptide repeat (TPR)-like superfamily protein [Source:NCBI gene (formerly Entrezgene);Acc:839402]	AT1G04840	protein_coding	35.65	26.1133	34.1788	18.2729	30.348	32.7267	21.6969	19.1787	36.5765	37.0482	27.9165
AT1G04850	ubiquitin-associated (UBA)/TS-N domain-containing protein [Source:NCBI gene (formerly Entrezgene);Acc:839399]	AT1G04850	protein_coding	1922.87	1842.08	1770.26	1968.9	1722.25	1744.02	1570.31	1875.92	1740.13	1902.93	1859.03
AT1G04853	ncRNA [Source:NCBI gene (formerly Entrezgene);Acc:28716193]	AT1G04853	lncRNA	0	0	0	0	0	1.0557	0	0	0	0	2.06789
AT1G04860	ubiquitin-specific protease 2 [Source:NCBI gene (formerly Entrezgene);Acc:839397]	UBP2	protein_coding	1020.48	1067.38	1035.42	730.916	812.758	836.115	870.589	994.896	1148.5	1177.68	1139.41
AT1G04870	protein arginine methyltransferase 10 [Source:NCBI gene (formerly Entrezgene);Acc:839393]	PRMT10	protein_coding	851.144	765.99	841.402	513.925	609.805	506.736	511.686	837.87	764.448	724.124	828.19
AT1G04877	ncRNA [Source:NCBI gene (formerly Entrezgene);Acc:28716198]	AT1G04877	lncRNA	4.45625	6.52833	9.04734	4.56822	5.69025	8.4456	10.8485	7.19202	5.48647	1.12267	6.20367
AT1G04880	HMG (high mobility group) box protein with ARID/BRIGHT DNA-binding domain-containing protein [Source:NCBI gene (formerly Entrezgene);Acc:839388]	AT1G04880	protein_coding	75.7563	30.4655	57.2998	5.71028	27.5029	17.9469	14.4646	113.874	57.6079	75.2191	76.512
AT1G04893	ncRNA [Source:NCBI gene (formerly Entrezgene);Acc:28716201]	AT1G04893	lncRNA	0	0	0	0	0	0	0	0	0	0	0
AT1G04900	NADH dehydrogenase ubiquinone complex I, assembly factor-like protein (DUF185) [Source:NCBI gene (formerly Entrezgene);Acc:839386]	AT1G04900	protein_coding	209.444	164.296	185.973	151.893	165.017	155.188	183.52	209.767	154.536	196.468	131.311
AT1G04907	ncRNA [Source:NCBI gene (formerly Entrezgene);Acc:28716205]	U1.10	snRNA	1.11406	0	1.00526	0	0	1.0557	0.904038	1.19867	0	0	0
AT1G04910	O-fucosyltransferase family protein [Source:NCBI gene (formerly Entrezgene);Acc:839373]	AT1G04910	protein_coding	420.002	466.775	449.351	542.477	539.626	503.569	514.398	418.336	468.179	454.683	450.8
AT1G04913	ncRNA [Source:NCBI gene (formerly Entrezgene);Acc:28716206]	AT1G04913	lncRNA	0	0	2.01052	2.28411	2.84513	1.0557	0	0	1.82882	0	3.10184
AT1G04920	sucrose phosphate synthase 3F [Source:NCBI gene (formerly Entrezgene);Acc:839382]	SPS3F	protein_coding	80.2125	90.3085	67.3524	51.3925	52.1607	49.6179	39.7777	49.1455	85.0403	51.643	55.8331
AT1G04927	ncRNA [Source:NCBI gene (formerly Entrezgene);Acc:28716209]	AT1G04927	lncRNA	0	1.08805	1.00526	0	0	0	3.61615	0	0.914412	1.12267	0
AT1G04930	hydroxyproline-rich glycoprotein family protein [Source:NCBI gene (formerly Entrezgene);Acc:839377]	AT1G04930	protein_coding	79.0985	73.9877	82.4313	113.064	74.9217	71.7876	82.2675	82.7082	72.2385	80.8325	70.3083
AT1G04940	translocon at the inner envelope membrane of chloroplasts 20 [Source:NCBI gene (formerly Entrezgene);Acc:839374]	Tic20-I	protein_coding	6.68438	2.17611	6.03156	7.99439	0.948376	3.1671	3.61615	4.79468	1.82882	6.73604	7.23762
AT1G04945	HIT-type Zinc finger family protein [Source:NCBI gene (formerly Entrezgene);Acc:5007664]	AT1G04945	protein_coding	193.847	163.208	174.915	103.927	154.585	127.74	162.727	212.165	199.342	167.278	158.194
AT1G04950	TATA BOX ASSOCIATED FACTOR II 59 [Source:NCBI gene (formerly Entrezgene);Acc:839370]	TAFII59	protein_coding	660.639	686.562	722.782	743.479	615.496	567.967	667.18	701.222	637.345	575.932	668.963
AT1G04960	golgin family A protein (DUF1664) [Source:NCBI gene (formerly Entrezgene);Acc:839346]	AT1G04960	protein_coding	463.45	424.341	434.272	621.279	470.394	522.572	498.125	445.905	461.778	501.835	503.532
AT1G04970	lipid-binding serum glycoprotein family protein [Source:NCBI gene (formerly Entrezgene);Acc:839357]	AT1G04970	protein_coding	721.913	754.022	740.876	954.759	698.953	762.216	715.094	658.07	679.408	756.682	793.036
AT1G04973	ncRNA [Source:NCBI gene (formerly Entrezgene);Acc:28716218]	AT1G04973	lncRNA	2.22813	1.08805	2.01052	0	3.7935	5.2785	0.904038	4.79468	0	6.73604	2.06789
AT1G04980	PDI-like 2-2 [Source:NCBI gene (formerly Entrezgene);Acc:839355]	PDIL2-2	protein_coding	385.466	318.8	318.667	268.383	664.811	602.805	620.17	294.873	359.364	342.415	352.575
AT1G04985	triacylglycerol lipase-like protein [Source:NCBI gene (formerly Entrezgene);Acc:839352]	AT1G04985	protein_coding	676.236	660.449	674.529	821.138	453.324	528.906	476.428	804.307	574.251	664.623	647.25
AT1G04990	Zinc finger C-x8-C-x5-C-x3-H type family protein [Source:NCBI gene (formerly Entrezgene);Acc:839351]	AT1G04990	protein_coding	183.82	175.177	186.978	260.389	324.344	319.877	257.651	178.602	186.54	196.468	174.737
AT1G04997	ncRNA [Source:NCBI gene (formerly Entrezgene);Acc:28716223]	AT1G04997	lncRNA	0	0	0	5.71028	1.89675	0	0	0	0	2.24535	0
AT1G05000	Phosphotyrosine protein phosphatases superfamily protein [Source:NCBI gene (formerly Entrezgene);Acc:839348]	PFA-DSP1	protein_coding	198.303	251.341	287.504	277.52	173.553	229.087	147.358	298.469	255.121	288.527	290.539
AT1G05010	ethylene-forming enzyme [Source:NCBI gene (formerly Entrezgene);Acc:839345]	EFE	protein_coding	3972.75	4237.97	4963.97	8624.81	3696.77	4632.41	4858.3	5189.04	4379.12	5959.15	5781.82
AT1G05020	ENTH/ANTH/VHS superfamily protein [Source:NCBI gene (formerly Entrezgene);Acc:839343]	AT1G05020	protein_coding	40.1063	55.4908	97.5102	145.041	56.9025	57.0078	75.9392	79.1122	53.9503	57.2564	66.1725
AT1G05030	Major facilitator superfamily protein [Source:NCBI gene (formerly Entrezgene);Acc:839340]	AT1G05030	protein_coding	250.664	282.894	272.425	384.873	275.977	334.657	334.494	256.515	297.184	312.103	266.758
AT1G05035		AT1G05035	protein_coding	3.34219	6.52833	3.01578	4.56822	9.48376	16.8912	13.5606	4.79468	3.65765	0	0
AT1G05040	UBA-like domain protein [Source:NCBI gene (formerly Entrezgene);Acc:839338]	AT1G05040	protein_coding	1.11406	0	0	0	0	0	0	0	1.82882	0	0
AT1G05043	ncRNA [Source:NCBI gene (formerly Entrezgene);Acc:28716234]	AT1G05043	lncRNA	4.45625	5.44027	5.0263	2.28411	5.69025	4.2228	2.71211	2.39734	4.57206	2.24535	2.06789
AT1G05055	ral transcription factor II H2 [Source:NCBI gene (formerly Entrezgene);Acc:839332]	GTF2H2	protein_coding	238.41	231.756	207.084	207.854	246.578	252.312	219.681	222.953	230.432	202.081	188.178
AT1G05057	ncRNA [Source:NCBI gene (formerly Entrezgene);Acc:28716237]	U2.14	snRNA	0	0	0	2.28411	0	0	0.904038	4.79468	0	0	0
AT1G05060	coiled-coil protein [Source:NCBI gene (formerly Entrezgene);Acc:839336]	AT1G05060	protein_coding	215.014	190.41	216.131	132.479	223.817	282.928	263.979	194.185	212.144	222.289	185.076
AT1G05065	CLAVATA3/ESR-RELATED 20 [Source:NCBI gene (formerly Entrezgene);Acc:28716239]	CLE20	protein_coding	26.7375	23.9372	11.0579	19.415	26.5545	30.6153	44.2979	25.1721	22.8603	26.9442	29.9844
AT1G05070	transmembrane protein, putative (DUF1068) [Source:NCBI gene (formerly Entrezgene);Acc:839330]	AT1G05070	protein_coding	479.047	476.568	430.251	479.664	512.123	480.344	422.186	576.56	432.517	509.694	508.701
AT1G05083	ncRNA [Source:NCBI gene (formerly Entrezgene);Acc:28716243]	AT1G05083	lncRNA	0	0	0	0	0	0	0.904038	0	0	0	1.03395
AT1G05087	dentin sialophosphoprotein [Source:NCBI gene (formerly Entrezgene);Acc:28716244]	AT1G05087	protein_coding	50.1328	77.2519	67.3524	62.8131	63.5412	84.456	75.0352	41.9534	66.7521	70.7284	86.8514
AT1G05090	dentin sialophosphoprotein-like protein [Source:NCBI gene (formerly Entrezgene);Acc:839327]	AT1G05090	protein_coding	43.4485	28.2894	38.1999	74.2337	38.8834	32.7267	43.3938	63.5295	21.9459	24.6988	34.1202
AT1G05100	mitogen-activated protein kinase kinase kinase 18 [Source:NCBI gene (formerly Entrezgene);Acc:839324]	MAPKKK18	protein_coding	186.049	81.6041	42.2209	7.99439	32.2448	20.0583	20.7929	38.3574	40.2341	49.3976	64.1046
AT1G05120	Helicase protein with RING/U-box domain-containing protein [Source:NCBI gene (formerly Entrezgene);Acc:839319]	AT1G05120	protein_coding	558.146	586.461	541.835	471.669	581.354	557.41	560.504	465.084	573.336	624.207	604.858
AT1G05133	ncRNA [Source:NCBI gene (formerly Entrezgene);Acc:28716253]	AT1G05133	lncRNA	3.34219	0	0	1.14206	0	0	0	0	0	0	0
AT1G05136		AT1G05136	protein_coding	10.0266	3.26416	7.03682	26.2673	1.89675	7.3899	9.94442	8.39069	3.65765	10.1041	7.23762
AT1G05140	Peptidase M50 family protein [Source:NCBI gene (formerly Entrezgene);Acc:839307]	AT1G05140	protein_coding	1297.88	1200.12	1334.98	754.899	1159.86	1240.45	1127.34	1338.91	1263.72	1463.97	1397.89
AT1G05143	ncRNA [Source:NCBI gene (formerly Entrezgene);Acc:28716255]	AT1G05143	lncRNA	3.34219	5.44027	3.01578	3.42617	1.89675	6.3342	3.61615	9.58936	3.65765	4.49069	1.03395
AT1G05150	Calcium-binding tetratricopeptide family protein [Source:NCBI gene (formerly Entrezgene);Acc:839312]	AT1G05150	protein_coding	930.243	994.482	992.191	877.099	904.75	847.727	928.447	794.718	1004.94	873.44	969.841
AT1G05153	ncRNA [Source:NCBI gene (formerly Entrezgene);Acc:28716257]	AT1G05153	lncRNA	0	0	0	0	0	0	0	1.19867	2.74324	0	0
AT1G05160	cytochrome P450, family 88, subfamily A, polypeptide 3 [Source:NCBI gene (formerly Entrezgene);Acc:839311]	CYP88A3	protein_coding	241.752	193.674	215.126	292.366	213.385	287.15	244.09	230.145	242.319	211.063	231.604
AT1G05170	Galactosyltransferase family protein [Source:NCBI gene (formerly Entrezgene);Acc:839292]	AT1G05170	protein_coding	249.55	323.152	247.294	211.28	370.815	374.774	322.742	244.529	236.833	202.081	286.403
AT1G05180	NAD(P)-binding Rossmann-fold superfamily protein [Source:NCBI gene (formerly Entrezgene);Acc:839286]	AXR1	protein_coding	659.525	658.273	717.755	732.058	690.417	653.478	711.478	646.083	655.633	647.783	614.164
AT1G05190	Ribosomal protein L6 family [Source:NCBI gene (formerly Entrezgene);Acc:839273]	emb2394	protein_coding	5817.64	5866.79	5938.07	9332.88	5710.17	5992.15	6066.1	8285.21	5866.87	6167.97	6410.46
AT1G05200	glutamate receptor 3.4 [Source:NCBI gene (formerly Entrezgene);Acc:839268]	GLR3.4	protein_coding	413.317	477.656	408.135	485.374	908.544	1057.81	959.184	461.488	490.125	506.326	544.889
AT1G05205	hexokinase-1 protein [Source:NCBI gene (formerly Entrezgene);Acc:839266]	AT1G05205	protein_coding	45.6766	44.6102	40.2104	57.1028	23.7094	36.9495	47.914	52.7415	29.2612	37.0482	22.7468
AT1G05207	ncRNA [Source:NCBI gene (formerly Entrezgene);Acc:28716268]	AT1G05207	lncRNA	3.34219	3.26416	3.01578	11.4206	2.84513	7.3899	4.52019	4.79468	1.82882	5.61337	4.13578
AT1G05210	Transmembrane protein 97, Putative [Source:NCBI gene (formerly Entrezgene);Acc:839261]	AT1G05210	protein_coding	103.608	114.246	121.636	113.064	136.566	125.628	105.772	98.2909	94.1844	121.249	93.0551
AT1G05213	ncRNA [Source:NCBI gene (formerly Entrezgene);Acc:28716269]	AT1G05213	lncRNA	13.3688	16.3208	13.0684	10.2785	16.1224	36.9495	22.601	14.384	9.14412	24.6988	23.7807
AT1G05220	Transmembrane protein 97, Putative [Source:NCBI gene (formerly Entrezgene);Acc:839258]	AT1G05220	protein_coding	12.2547	19.585	8.04208	12.5626	19.9159	8.4456	9.94442	11.9867	18.2882	7.85872	16.5431
AT1G05230	homeodomain GLABROUS 2 [Source:NCBI gene (formerly Entrezgene);Acc:839256]	HDG2	protein_coding	423.344	355.794	330.73	284.372	380.299	411.723	366.135	220.555	280.724	284.036	289.505
AT1G05240	Peroxidase superfamily protein [Source:NCBI gene (formerly Entrezgene);Acc:839237]	AT1G05240	protein_coding	2.22813	1.08805	4.02104	0	8.53538	7.3899	7.2323	2.39734	4.57206	3.36802	2.06789
AT1G05250	Peroxidase superfamily protein [Source:NCBI gene (formerly Entrezgene);Acc:838206]	AT1G05250	protein_coding	2.22813	0	1.00526	1.14206	3.7935	2.1114	0.904038	2.39734	1.82882	6.73604	2.06789
AT1G05260	Peroxidase superfamily protein [Source:NCBI gene (formerly Entrezgene);Acc:837028]	RCI3	protein_coding	746.422	823.657	859.497	799.439	964.498	798.109	725.943	631.699	886.065	771.277	780.629
AT1G05270	TraB family protein [Source:NCBI gene (formerly Entrezgene);Acc:837027]	AT1G05270	protein_coding	740.852	774.695	762.992	968.464	729.301	673.537	612.938	788.725	725.129	822.92	738.237
AT1G05277	ncRNA [Source:NCBI gene (formerly Entrezgene);Acc:28716282]	AT1G05277	lncRNA	3.34219	0	5.0263	6.85234	2.84513	7.3899	3.61615	3.59601	3.65765	5.61337	4.13578
AT1G05280	ERV-F (C)1 provirus ancestral Env polyprotein, putative (DUF604) [Source:NCBI gene (formerly Entrezgene);Acc:837026]	AT1G05280	protein_coding	61.2735	63.1072	68.3577	33.1196	87.2506	54.8964	50.6261	39.5561	52.1215	42.6616	49.6294
AT1G05297	ncRNA [Source:NCBI gene (formerly Entrezgene);Acc:28716286]	AT1G05297	lncRNA	0	0	0	0	0	0	0	0	0	3.36802	0
AT1G05300	zinc transporter 5 [Source:NCBI gene (formerly Entrezgene);Acc:837029]	ZIP5	protein_coding	72.4141	72.8996	73.384	129.052	175.449	245.978	189.848	85.1056	100.585	97.6726	75.478
AT1G05310	Pectin lyase-like superfamily protein [Source:NCBI gene (formerly Entrezgene);Acc:837030]	AT1G05310	protein_coding	140.372	137.095	147.773	51.3925	120.444	137.241	131.99	46.7481	158.193	140.334	130.277
AT1G05317	ncRNA [Source:NCBI gene (formerly Entrezgene);Acc:28716290]	AT1G05317	lncRNA	0	0	0	0	1.89675	2.1114	0	0	0.914412	0	1.03395
AT1G05320	myosin heavy chain, embryonic smooth protein [Source:NCBI gene (formerly Entrezgene);Acc:837031]	AT1G05320	protein_coding	425.572	480.92	485.54	339.191	659.121	674.593	699.725	399.157	535.845	509.694	488.022
AT1G05330		AT1G05330	protein_coding	1.11406	0	4.02104	6.85234	0	0	0.904038	5.99335	2.74324	2.24535	4.13578
AT1G05340	cysteine-rich TM module stress tolerance protein [Source:NCBI gene (formerly Entrezgene);Acc:837033]	AT1G05340	protein_coding	267.375	231.756	199.041	292.366	78.7152	115.071	104.868	225.35	222.202	323.33	309.15
AT1G05350	NAD(P)-binding Rossmann-fold superfamily protein [Source:NCBI gene (formerly Entrezgene);Acc:837034]	AT1G05350	protein_coding	614.963	590.814	549.877	729.774	623.083	555.298	545.135	472.276	576.079	498.467	546.957
AT1G05360	vacuole membrane-like protein [Source:NCBI gene (formerly Entrezgene);Acc:837035]	KMS2	protein_coding	435.599	474.392	410.146	386.015	461.859	429.67	414.953	467.481	459.035	464.787	398.069
AT1G05367	ncRNA [Source:NCBI gene (formerly Entrezgene);Acc:28716300]	AT1G05367	lncRNA	0	4.35222	0	0	0.948376	0	0	0	1.82882	0	0
AT1G05370	Sec14p-like phosphatidylinositol transfer family protein [Source:NCBI gene (formerly Entrezgene);Acc:837038]	AT1G05370	protein_coding	22.2813	38.0819	47.2472	41.114	50.2639	34.8381	52.4342	34.7614	38.4053	37.0482	41.3578
AT1G05380	Acyl-CoA N-acyltransferase with RING/FYVE/PHD-type zinc finger protein [Source:NCBI gene (formerly Entrezgene);Acc:837039]	AT1G05380	protein_coding	1300.11	1203.39	1298.8	1030.13	1034.68	1045.14	1142.7	1015.27	1310.35	1385.38	1455.8
AT1G05385	photosystem II 11 kDa protein-like protein [Source:NCBI gene (formerly Entrezgene);Acc:837040]	LPA19	protein_coding	278.516	251.341	317.662	338.049	289.255	270.259	311.893	387.17	324.616	354.765	302.946
AT1G05397	ncRNA [Source:NCBI gene (formerly Entrezgene);Acc:28716305]	AT1G05397	lncRNA	6.68438	2.17611	3.01578	13.7047	3.7935	2.1114	9.94442	10.788	10.9729	6.73604	13.4413
AT1G05400		AT1G05400	protein_coding	25.6235	20.673	20.1052	33.1196	18.0191	23.2254	23.505	22.7747	36.5765	7.85872	21.7129
AT1G05410	CDPK adapter, putative (DUF1423) [Source:NCBI gene (formerly Entrezgene);Acc:837042]	AT1G05410	protein_coding	363.185	366.674	369.936	460.249	328.138	344.158	291.1	437.514	342.904	431.107	386.696
AT1G05420	ovate family protein 12 [Source:NCBI gene (formerly Entrezgene);Acc:837043]	OFP12	protein_coding	10.0266	11.9686	13.0684	20.557	10.4321	6.3342	20.7929	10.788	20.1171	12.3494	14.4752
AT1G05430		AT1G05430	protein_coding	391.036	433.046	429.246	399.72	431.511	451.84	455.635	515.428	418.801	433.352	441.495
AT1G05440	C-8 sterol isomerase [Source:NCBI gene (formerly Entrezgene);Acc:837045]	AT1G05440	protein_coding	42.3344	26.1133	34.1788	75.3757	47.4188	40.1166	49.7221	17.98	24.6891	25.8215	42.3918
AT1G05443	ncRNA [Source:NCBI gene (formerly Entrezgene);Acc:28716312]	AT1G05443	lncRNA	3.34219	0	0	0	0.948376	0	0	0	0	1.12267	0
AT1G05450	Bifunctional inhibitor/lipid-transfer protein/seed storage 2S albumin superfamily protein [Source:NCBI gene (formerly Entrezgene);Acc:837046]	AT1G05450	protein_coding	7.79844	9.79249	10.0526	4.56822	23.7094	9.5013	18.9848	7.19202	10.0585	16.8401	8.27156
AT1G05460	P-loop containing nucleoside triphosphate hydrolases superfamily protein [Source:NCBI gene (formerly Entrezgene);Acc:837047]	SDE3	protein_coding	324.192	319.888	318.667	278.662	358.486	331.49	355.287	263.707	315.472	299.754	358.779
AT1G05467	ncRNA [Source:NCBI gene (formerly Entrezgene);Acc:28716316]	AT1G05467	lncRNA	6.68438	2.17611	5.0263	5.71028	8.53538	5.2785	8.13634	1.19867	7.31529	4.49069	6.20367
AT1G05470	DNAse I-like superfamily protein [Source:NCBI gene (formerly Entrezgene);Acc:837048]	CVP2	protein_coding	408.861	451.543	517.709	328.912	441.943	465.564	499.933	438.713	448.062	441.211	472.513
AT1G05490	chromatin remodeling 31 [Source:NCBI gene (formerly Entrezgene);Acc:837051]	chr31	protein_coding	22.2813	27.2014	14.0736	4.56822	12.3289	23.2254	7.2323	10.788	18.2882	19.0855	28.9505
AT1G05500	Calcium-dependent lipid-binding (CaLB domain) family protein [Source:NCBI gene (formerly Entrezgene);Acc:837052]	NTMC2T2.1	protein_coding	936.927	899.821	873.571	862.252	1187.37	1059.92	1120.1	811.499	901.61	910.488	918.144
AT1G05510	naphthalene 1,2-dioxygenase subunit alpha (DUF1264) [Source:NCBI gene (formerly Entrezgene);Acc:837053]	AT1G05510	protein_coding	0	0	0	0	0.948376	0	0	0	0	0	1.03395
AT1G05517	ncRNA [Source:NCBI gene (formerly Entrezgene);Acc:28716325]	AT1G05517	lncRNA	1.11406	1.08805	0	5.71028	2.84513	3.1671	1.80808	0	3.65765	0	0
AT1G05520	Sec23/Sec24 protein transport family protein [Source:NCBI gene (formerly Entrezgene);Acc:837054]	AT1G05520	protein_coding	944.726	1021.68	954.997	895.372	1030.88	1014.53	961.896	761.155	970.191	923.96	984.316
AT1G05530	UDP-glucosyl transferase 75B2 [Source:NCBI gene (formerly Entrezgene);Acc:837055]	UGT75B2	protein_coding	37.8781	21.7611	26.1368	0	29.3996	21.114	9.04038	17.98	22.8603	34.8029	25.8486
AT1G05540		AT1G05540	protein_coding	81.3266	109.893	121.636	54.8187	117.599	122.461	142.838	83.9069	106.986	107.777	94.089
AT1G05550		AT1G05550	protein_coding	1.11406	1.08805	3.01578	4.56822	5.69025	3.1671	2.71211	9.58936	7.31529	2.24535	2.06789
AT1G05570	callose synthase 1 [Source:NCBI gene (formerly Entrezgene);Acc:837059]	CALS1	protein_coding	1217.67	1428.62	1301.81	1718.79	900.957	951.186	986.305	1060.82	1487.75	1566.13	1499.22
AT1G05575	transmembrane protein [Source:NCBI gene (formerly Entrezgene);Acc:837061]	AT1G05575	protein_coding	67.9578	55.4908	53.2788	187.297	48.3672	62.2863	104.868	44.3508	54.8647	44.9069	64.1046
AT1G05577	UPSTREAM OF FLC protein (DUF966) [Source:NCBI gene (formerly Entrezgene);Acc:837062]	AT1G05577	protein_coding	3.34219	14.1447	13.0684	7.99439	10.4321	2.1114	2.71211	14.384	13.7162	4.49069	6.20367
AT1G05590	beta-hexosaminidase 2 [Source:NCBI gene (formerly Entrezgene);Acc:837064]	HEXO2	protein_coding	290.77	340.561	302.583	334.622	421.079	395.888	395.065	255.317	330.103	276.178	282.267
AT1G05600	Tetratricopeptide repeat (TPR)-like superfamily protein [Source:NCBI gene (formerly Entrezgene);Acc:837065]	EMB3101	protein_coding	197.189	203.466	249.304	228.411	172.604	163.634	197.984	251.721	209.4	257.092	211.959
AT1G05610	ADP-glucose pyrophosphorylase small subunit 2 [Source:NCBI gene (formerly Entrezgene);Acc:837066]	APS2	protein_coding	15.5969	18.4969	19.0999	5.71028	22.761	11.6127	10.8485	13.1854	9.14412	10.1041	15.5092
AT1G05620	uridine-ribohydrolase 2 [Source:NCBI gene (formerly Entrezgene);Acc:837068]	URH2	protein_coding	448.967	447.19	399.088	355.179	439.098	365.272	423.09	358.402	480.981	441.211	452.868
AT1G05630	Endonuclease/exonuclease/phosphatase family protein [Source:NCBI gene (formerly Entrezgene);Acc:837069]	5PTASE13	protein_coding	564.83	585.373	527.761	479.664	507.381	495.123	541.519	478.269	485.553	581.545	607.96
AT1G05640	Ankyrin repeat family protein [Source:NCBI gene (formerly Entrezgene);Acc:837070]	AT1G05640	protein_coding	71.3	70.7235	65.3419	63.9551	69.2314	50.6736	42.4898	57.5362	76.8106	70.7284	57.901
AT1G05650	Pectin lyase-like superfamily protein [Source:NCBI gene (formerly Entrezgene);Acc:837072]	AT1G05650	protein_coding	6.68438	9.79249	6.03156	5.71028	37.935	22.1697	15.3686	3.59601	8.22971	6.73604	6.20367
AT1G05660	Pectin lyase-like superfamily protein [Source:NCBI gene (formerly Entrezgene);Acc:837073]	AT1G05660	protein_coding	65.7297	70.7235	72.3787	27.4093	93.8892	62.2863	38.8736	29.9667	45.7206	48.275	48.5954
AT1G05670	Pentatricopeptide repeat (PPR-like) superfamily protein [Source:NCBI gene (formerly Entrezgene);Acc:837074]	AT1G05670	protein_coding	187.163	188.233	189.994	185.013	208.643	168.912	205.217	188.191	193.855	239.129	203.687
AT1G05675	UDP-Glycosyltransferase superfamily protein [Source:NCBI gene (formerly Entrezgene);Acc:10723139]	AT1G05675	protein_coding	226.155	202.378	118.621	282.088	6.63863	17.9469	63.2827	131.854	93.27	153.806	192.314
AT1G05680	Uridine diphosphate glycosyltransferase 74E2 [Source:NCBI gene (formerly Entrezgene);Acc:837075]	UGT74E2	protein_coding	241.752	207.818	181.952	250.11	175.449	164.689	86.7876	261.31	176.481	289.65	250.215
AT1G05687	ncRNA [Source:NCBI gene (formerly Entrezgene);Acc:28716356]	AT1G05687	lncRNA	0	2.17611	2.01052	0	0	0	1.80808	2.39734	8.22971	0	2.06789
AT1G05690	BTB and TAZ domain protein 3 [Source:NCBI gene (formerly Entrezgene);Acc:837076]	BT3	protein_coding	187.163	147.975	145.763	33.1196	132.773	139.352	121.141	171.41	166.423	213.308	199.552
AT1G05700	Leucine-rich repeat transmembrane protein kinase protein [Source:NCBI gene (formerly Entrezgene);Acc:837077]	AT1G05700	protein_coding	111.406	115.334	126.663	86.7963	462.807	399.055	375.176	92.2976	138.076	170.646	97.1909
AT1G05703	ncRNA [Source:NCBI gene (formerly Entrezgene);Acc:28716359]	AT1G05703	lncRNA	1.11406	2.17611	1.00526	4.56822	0	1.0557	0	0	3.65765	3.36802	0
AT1G05710	basic helix-loop-helix (bHLH) DNA-binding superfamily protein [Source:NCBI gene (formerly Entrezgene);Acc:837078]	AT1G05710	protein_coding	287.428	255.693	213.115	189.581	177.346	182.636	166.343	234.939	216.716	236.884	267.792
AT1G05720	selenoprotein family protein [Source:NCBI gene (formerly Entrezgene);Acc:837079]	AT1G05720	protein_coding	8.9125	11.9686	12.0631	15.9888	11.3805	6.3342	9.04038	22.7747	17.3738	21.3308	15.5092
AT1G05730	FAM136A-like protein (DUF842) [Source:NCBI gene (formerly Entrezgene);Acc:837080]	AT1G05730	protein_coding	26.7375	20.673	22.1157	22.8411	37.935	23.2254	23.505	31.1654	24.6891	26.9442	41.3578
AT1G05740	FAM136A-like protein (DUF842) [Source:NCBI gene (formerly Entrezgene);Acc:837081]	AT1G05740	protein_coding	0	0	3.01578	0	0.948376	2.1114	0	1.19867	0	0	1.03395
AT1G05747	ncRNA [Source:NCBI gene (formerly Entrezgene);Acc:28716367]	AT1G05747	lncRNA	2.22813	1.08805	1.00526	1.14206	0	0	0	0	3.65765	0	1.03395
AT1G05750	Tetratricopeptide repeat (TPR)-like superfamily protein [Source:NCBI gene (formerly Entrezgene);Acc:837083]	PDE247	protein_coding	104.722	118.598	101.531	122.2	84.4054	74.9547	112.101	112.675	131.675	117.881	111.666
AT1G05757	ncRNA [Source:NCBI gene (formerly Entrezgene);Acc:28716369]	AT1G05757	lncRNA	1.11406	0	0	4.56822	0	0	0	0	0	0	0
AT1G05770	Mannose-binding lectin superfamily protein [Source:NCBI gene (formerly Entrezgene);Acc:837085]	AT1G05770	protein_coding	13.3688	23.9372	21.1105	25.1252	13.2773	14.7798	12.6565	17.98	12.8018	14.5948	9.30551
AT1G05773	ncRNA [Source:NCBI gene (formerly Entrezgene);Acc:28716372]	AT1G05773	lncRNA	11.1406	4.35222	8.04208	9.13645	17.0708	3.1671	9.94442	10.788	11.8874	10.1041	8.27156
AT1G05780	Vacuolar ATPase assembly integral membrane protein VMA21-like domain-containing protein [Source:NCBI gene (formerly Entrezgene);Acc:837086]	AT1G05780	protein_coding	109.178	75.0758	101.531	145.041	85.3538	97.1244	97.6361	100.688	104.243	110.022	97.1909
AT1G05783		AT1G05783	protein_coding	4.45625	3.26416	7.03682	6.85234	2.84513	2.1114	3.61615	9.58936	10.0585	12.3494	5.16973
AT1G05785	Got1/Sft2-like vescicle transport protein family [Source:NCBI gene (formerly Entrezgene);Acc:837087]	AT1G05785	protein_coding	114.748	124.038	108.568	155.32	128.979	121.406	131.086	121.066	99.6709	111.145	112.7
AT1G05790	lipase class 3 family protein [Source:NCBI gene (formerly Entrezgene);Acc:837088]	AT1G05790	protein_coding	447.853	446.102	448.346	621.279	517.813	508.848	467.388	406.349	448.062	450.192	473.547
AT1G05805	basic helix-loop-helix (bHLH) DNA-binding superfamily protein [Source:NCBI gene (formerly Entrezgene);Acc:837090]	AT1G05805	protein_coding	355.386	398.228	380.993	959.327	789.997	902.624	1026.08	455.495	405.084	413.144	401.171
AT1G05810	Rab GTPase-like A5A protein [Source:NCBI gene (formerly Entrezgene);Acc:837091]	RABA5E	protein_coding	174.908	191.498	184.968	335.765	147.947	150.965	188.944	209.767	159.108	195.345	172.669
AT1G05820	SIGNAL PEPTIDE PEPTIDASE-LIKE 5 [Source:NCBI gene (formerly Entrezgene);Acc:837092]	SPPL5	protein_coding	104.722	104.453	117.615	124.484	104.321	78.1218	115.717	99.4896	104.243	115.635	97.1909
AT1G05830	trithorax-like protein 2 [Source:NCBI gene (formerly Entrezgene);Acc:837093]	ATX2	protein_coding	1268.92	1212.09	1216.36	1223.14	1157.97	1088.43	1148.13	1154.32	1264.63	1199.02	1237.63
AT1G05833	ncRNA [Source:NCBI gene (formerly Entrezgene);Acc:28716384]	AT1G05833	lncRNA	4.45625	9.79249	0	3.42617	8.53538	4.2228	3.61615	2.39734	5.48647	2.24535	3.10184
AT1G05840	Eukaryotic aspartyl protease family protein [Source:NCBI gene (formerly Entrezgene);Acc:837094]	AT1G05840	protein_coding	516.925	488.536	526.756	873.673	385.989	475.065	462.867	556.183	500.183	538.883	505.599
AT1G05850	Chitinase family protein [Source:NCBI gene (formerly Entrezgene);Acc:837095]	POM1	protein_coding	7934.36	7882.95	7727.43	11128.2	9098.72	10015.4	9391.15	8373.91	8172.1	9066.71	9478.18
AT1G05860	INO80 complex subunit D-like protein [Source:NCBI gene (formerly Entrezgene);Acc:837096]	AT1G05860	protein_coding	242.866	228.491	242.268	340.333	212.436	247.034	270.307	300.866	261.522	226.78	276.063
AT1G05870		AT1G05870	protein_coding	842.232	809.512	694.634	344.901	843.106	843.505	698.821	861.844	706.84	710.652	899.533
AT1G05880	RING/U-box superfamily protein [Source:NCBI gene (formerly Entrezgene);Acc:837098]	ARI12	protein_coding	2.22813	1.08805	0	0	0	0	0	0	0	1.12267	0
AT1G05890	RING/U-box superfamily protein [Source:NCBI gene (formerly Entrezgene);Acc:837099]	ARI5	protein_coding	1684.46	1608.14	1535.03	2045.42	1366.61	1448.42	1400.35	1802.8	1685.26	1846.8	1872.48
AT1G05894		AT1G05894	protein_coding	5.57032	9.79249	21.1105	12.5626	18.0191	8.4456	12.6565	4.79468	5.48647	6.73604	14.4752
AT1G05897	ncRNA [Source:NCBI gene (formerly Entrezgene);Acc:28716395]	AT1G05897	lncRNA	0	0	0	0	0	0	0	0	2.74324	0	0
AT1G05900	endonuclease III 2 [Source:NCBI gene (formerly Entrezgene);Acc:837100]	NTH2	protein_coding	412.203	438.486	431.256	280.946	389.782	474.009	402.297	517.825	435.26	493.976	490.09
AT1G05910	cell division cycle protein 48-related / CDC48-like protein [Source:NCBI gene (formerly Entrezgene);Acc:837101]	AT1G05910	protein_coding	805.468	823.657	704.687	394.009	813.706	731.6	713.286	535.805	890.637	782.504	815.783
AT1G05930	B3 domain protein (DUF313) [Source:NCBI gene (formerly Entrezgene);Acc:837103]	AT1G05930	protein_coding	0	0	0	3.42617	0	0	0	0	0.914412	0	0
AT1G05933	ncRNA [Source:NCBI gene (formerly Entrezgene);Acc:28716401]	AT1G05933	lncRNA	2.22813	0	3.01578	0	0	3.1671	1.80808	1.19867	1.82882	4.49069	5.16973
AT1G05937	ncRNA [Source:NCBI gene (formerly Entrezgene);Acc:28716402]	AT1G05937	lncRNA	0	0	1.00526	6.85234	0.948376	0	0	0	0	0	1.03395
AT1G05940	cationic amino acid transporter 9 [Source:NCBI gene (formerly Entrezgene);Acc:837104]	CAT9	protein_coding	884.566	938.991	900.713	897.656	940.789	1010.31	1013.43	957.737	999.452	1026.12	950.196
AT1G05950		AT1G05950	protein_coding	151.513	170.825	169.889	107.353	164.069	133.018	125.661	121.066	181.054	152.684	137.515
AT1G05960	ARM repeat superfamily protein [Source:NCBI gene (formerly Entrezgene);Acc:837106]	AT1G05960	protein_coding	1270.03	1291.52	1332.97	1392.17	1281.26	1262.62	1321.7	1111.17	1344.19	1348.33	1285.19
AT1G05963	ncRNA [Source:NCBI gene (formerly Entrezgene);Acc:28716407]	AT1G05963	lncRNA	0	0	0	0	1.89675	1.0557	0	0	0	1.12267	1.03395
AT1G05970	RNA-binding (RRM/RBD/RNP motifs) family protein [Source:NCBI gene (formerly Entrezgene);Acc:837107]	AT1G05970	protein_coding	143.714	178.441	192.005	366.6	124.237	135.13	173.575	203.774	154.536	154.929	157.16
AT1G05977	ncRNA [Source:NCBI gene (formerly Entrezgene);Acc:28716410]	AT1G05977	lncRNA	1.11406	3.26416	4.02104	1.14206	2.84513	1.0557	4.52019	1.19867	1.82882	3.36802	1.03395
AT1G05987	ncRNA [Source:NCBI gene (formerly Entrezgene);Acc:28716412]	AT1G05987	lncRNA	3.34219	2.17611	0	6.85234	3.7935	2.1114	2.71211	0	1.82882	2.24535	0
AT1G05990	EF hand calcium-binding protein family [Source:NCBI gene (formerly Entrezgene);Acc:837108]	AT1G05990	protein_coding	8.9125	6.52833	5.0263	3.42617	1.89675	6.3342	3.61615	2.39734	0.914412	1.12267	3.10184
AT1G06010	basic leucine zipper/W2 domain protein [Source:NCBI gene (formerly Entrezgene);Acc:837110]	AT1G06010	protein_coding	197.189	221.963	183.963	276.378	167.862	115.071	180.808	256.515	199.342	198.713	197.484
AT1G06017	ncRNA [Source:NCBI gene (formerly Entrezgene);Acc:28716418]	AT1G06017	lncRNA	0	0	2.01052	0	0.948376	0	0	0	1.82882	0	0
AT1G06020	pfkB-like carbohydrate kinase family protein [Source:NCBI gene (formerly Entrezgene);Acc:837111]	AT1G06020	protein_coding	4.45625	6.52833	7.03682	10.2785	5.69025	4.2228	8.13634	3.59601	10.0585	5.61337	4.13578
AT1G06027	ncRNA [Source:NCBI gene (formerly Entrezgene);Acc:28716420]	AT1G06027	lncRNA	1.11406	2.17611	0	0	0	0	0	0	0	0	0
AT1G06030	pfkB-like carbohydrate kinase family protein [Source:NCBI gene (formerly Entrezgene);Acc:837112]	AT1G06030	protein_coding	2.22813	1.08805	3.01578	4.56822	3.7935	2.1114	0	1.19867	2.74324	0	3.10184
AT1G06033	ncRNA [Source:NCBI gene (formerly Entrezgene);Acc:28716421]	AT1G06033	snoRNA	3.34219	6.52833	8.04208	3.42617	13.2773	13.7241	9.04038	3.59601	13.7162	6.73604	5.16973
AT1G06037	ncRNA [Source:NCBI gene (formerly Entrezgene);Acc:28716422]	AT1G06037	lncRNA	0	0	0	0	0	3.1671	2.71211	0	0	0	0
AT1G06040	B-box zinc finger family protein [Source:NCBI gene (formerly Entrezgene);Acc:837113]	STO	protein_coding	3257.52	3368.62	3395.77	3126.95	3388.55	3750.9	3657.74	4437.48	3299.2	3857.51	3815.26
AT1G06050	ENHANCED DISEASE RESISTANCE-like protein (DUF1336) [Source:NCBI gene (formerly Entrezgene);Acc:837114]	AT1G06050	protein_coding	125.889	113.158	109.573	99.3589	95.7859	115.071	107.581	131.854	97.8421	105.531	120.972
AT1G06060	LisH and RanBPM domains containing protein [Source:NCBI gene (formerly Entrezgene);Acc:837115]	AT1G06060	protein_coding	430.028	399.316	397.078	472.811	375.557	368.439	444.787	445.905	428.859	416.512	429.087
AT1G06070	Basic-leucine zipper (bZIP) transcription factor family protein [Source:NCBI gene (formerly Entrezgene);Acc:837116]	AT1G06070	protein_coding	442.283	440.662	471.467	520.778	426.769	457.118	443.883	449.501	482.809	408.653	470.445
AT1G06073	ncRNA [Source:NCBI gene (formerly Entrezgene);Acc:28716430]	AT1G06073	lncRNA	2.22813	1.08805	1.00526	0	0	0	5.42423	0	0	1.12267	0
AT1G06080	delta 9 desaturase 1 [Source:NCBI gene (formerly Entrezgene);Acc:837117]	ADS1	protein_coding	300.797	400.404	405.12	488.8	311.067	510.959	545.135	227.747	352.049	398.549	443.563
AT1G06083	ncRNA [Source:NCBI gene (formerly Entrezgene);Acc:28716431]	AT1G06083	lncRNA	4.45625	2.17611	2.01052	7.99439	5.69025	0	8.13634	9.58936	5.48647	4.49069	5.16973
AT1G06087	ncRNA [Source:NCBI gene (formerly Entrezgene);Acc:28716432]	AT1G06087	snoRNA	0	3.26416	7.03682	2.28411	3.7935	6.3342	7.2323	3.59601	6.40088	4.49069	5.16973
AT1G06090	Fatty acid desaturase family protein [Source:NCBI gene (formerly Entrezgene);Acc:837118]	AT1G06090	protein_coding	313.052	411.285	365.915	137.047	293.996	231.198	188.944	155.827	432.517	383.954	290.539
AT1G06100	Fatty acid desaturase family protein [Source:NCBI gene (formerly Entrezgene);Acc:837119]	AT1G06100	protein_coding	41.2203	29.3775	20.1052	20.557	30.348	24.2811	37.0656	13.1854	18.2882	21.3308	13.4413
AT1G06110	SKP1/ASK-interacting protein 16 [Source:NCBI gene (formerly Entrezgene);Acc:837120]	SKIP16	protein_coding	755.335	796.456	906.744	993.589	677.14	757.993	650.907	896.605	865.034	825.165	823.021
AT1G06113	ncRNA [Source:NCBI gene (formerly Entrezgene);Acc:28716436]	AT1G06113	lncRNA	1.11406	2.17611	0	2.28411	0	1.0557	0	1.19867	2.74324	2.24535	0
AT1G06120	Fatty acid desaturase family protein [Source:NCBI gene (formerly Entrezgene);Acc:837121]	AT1G06120	protein_coding	96.9235	73.9877	118.621	70.8075	69.2314	86.5674	37.9696	62.3308	79.5538	98.7953	74.4441
AT1G06123	ncRNA [Source:NCBI gene (formerly Entrezgene);Acc:28716438]	AT1G06123	lncRNA	0	0	0	0	0	0	1.80808	0	0	0	0
AT1G06130	glyoxalase 2-4 [Source:NCBI gene (formerly Entrezgene);Acc:837122]	GLX2-4	protein_coding	592.682	634.336	587.072	697.796	557.645	592.248	615.65	622.11	569.679	591.649	621.401
AT1G06133	ncRNA [Source:NCBI gene (formerly Entrezgene);Acc:28716440]	AT1G06133	lncRNA	0	0	0	0	0	1.0557	0	0	0	0	0
AT1G06135	transmembrane protein [Source:NCBI gene (formerly Entrezgene);Acc:2745743]	AT1G06135	protein_coding	0	0	0	0	0	0	0.904038	0	0.914412	0	0
AT1G06140	Pentatricopeptide repeat (PPR) superfamily protein [Source:NCBI gene (formerly Entrezgene);Acc:837123]	MEF3	protein_coding	28.9656	26.1133	14.0736	14.8467	32.2448	20.0583	19.8888	14.384	23.7747	30.3122	25.8486
AT1G06143	basic helix loop helix DNA-binding superfamily protein [Source:NCBI gene (formerly Entrezgene);Acc:28716441]	AT1G06143	protein_coding	67.9578	57.6669	69.3629	90.2224	60.696	59.1192	68.7069	59.9335	52.1215	93.1819	34.1202
AT1G06148		AT1G06148	protein_coding	11.1406	8.70444	4.02104	5.71028	3.7935	0	0.904038	7.19202	14.6306	13.4721	9.30551
AT1G06150	basic helix loop helix (bHLH) DNA-binding superfamily protein [Source:NCBI gene (formerly Entrezgene);Acc:6241227]	EMB1444	protein_coding	855.6	952.048	1042.45	737.768	646.792	729.489	794.649	1039.25	1046.09	1066.54	1140.44
AT1G06160	octadecanoid-responsive AP2/ERF 59 [Source:NCBI gene (formerly Entrezgene);Acc:837125]	ORA59	protein_coding	27.8516	27.2014	21.1105	42.2561	12.3289	26.3925	36.1615	37.1588	25.6035	23.5761	39.2899
AT1G06170	basic helix-loop-helix (bHLH) DNA-binding superfamily protein [Source:NCBI gene (formerly Entrezgene);Acc:837126]	AT1G06170	protein_coding	2.22813	8.70444	10.0526	2.28411	4.74188	3.1671	7.2323	8.39069	3.65765	8.98139	5.16973
AT1G06173	ncRNA [Source:NCBI gene (formerly Entrezgene);Acc:28716446]	AT1G06173	lncRNA	5.57032	3.26416	1.00526	0	4.74188	2.1114	0	3.59601	0.914412	2.24535	6.20367
AT1G06180	myb domain protein 13 [Source:NCBI gene (formerly Entrezgene);Acc:837127]	MYB13	protein_coding	144.828	116.422	110.579	119.916	164.069	137.241	127.469	149.834	156.364	138.089	136.481
AT1G06190	Rho termination factor [Source:NCBI gene (formerly Entrezgene);Acc:837128]	RHON1	protein_coding	1761.33	1661.46	1666.72	1360.19	1177.88	1371.35	1387.7	1853.14	1756.59	1799.65	1730.82
AT1G06197	ncRNA [Source:NCBI gene (formerly Entrezgene);Acc:28716449]	AT1G06197	lncRNA	0	0	0	0	0.948376	0	0	0	0	0	1.03395
AT1G06200	Peptidase S24/S26A/S26B/S26C family protein [Source:NCBI gene (formerly Entrezgene);Acc:837129]	AT1G06200	protein_coding	846.688	853.035	839.392	1083.81	879.144	949.075	806.402	944.552	826.628	799.344	871.616
AT1G06210	ENTH/VHS/GAT family protein [Source:NCBI gene (formerly Entrezgene);Acc:837130]	AT1G06210	protein_coding	645.043	535.323	522.735	467.101	614.547	647.144	560.504	460.289	511.156	504.08	470.445
AT1G06217	ncRNA [Source:NCBI gene (formerly Entrezgene);Acc:28716453]	AT1G06217	lncRNA	0	1.08805	0	0	0	1.0557	0	0	0.914412	0	1.03395
AT1G06220	Ribosomal protein S5/Elongation factor G/III/V family protein [Source:NCBI gene (formerly Entrezgene);Acc:837131]	MEE5	protein_coding	2351.79	2280.56	2186.44	1332.78	2055.13	1852.75	1891.25	1690.12	2178.13	2118.49	2153.71
AT1G06225	CLAVATA3/ESR-RELATED 3 [Source:NCBI gene (formerly Entrezgene);Acc:837132]	CLE3	protein_coding	1.11406	0	1.00526	0	5.69025	0	2.71211	0	0	0	0
AT1G06230	global transcription factor group E4 [Source:NCBI gene (formerly Entrezgene);Acc:837133]	GTE4	protein_coding	1723.46	1844.25	1639.58	1363.62	1332.47	1370.3	1344.3	1595.43	1700.81	1703.1	1794.93
AT1G06240	diiron containing four-helix bundle family ferritin protein, putative (Protein of unknown function DUF455) [Source:NCBI gene (formerly Entrezgene);Acc:837134]	AT1G06240	protein_coding	336.447	314.448	312.636	231.837	418.234	393.776	367.039	387.17	289.869	350.274	356.711
AT1G06250	alpha/beta-Hydrolases superfamily protein [Source:NCBI gene (formerly Entrezgene);Acc:837135]	AT1G06250	protein_coding	34.536	48.9624	41.2156	54.8187	63.5412	50.6736	46.1059	51.5428	59.4368	43.7843	24.8147
AT1G06265	ncRNA [Source:NCBI gene (formerly Entrezgene);Acc:5007667]	AT1G06265	lncRNA	43.4485	41.3461	42.2209	87.9383	46.4704	61.2306	46.1059	55.1388	41.1485	26.9442	29.9844
AT1G06270	Pentatricopeptide repeat (PPR) superfamily protein [Source:NCBI gene (formerly Entrezgene);Acc:837138]	AT1G06270	protein_coding	103.608	106.629	100.526	49.1084	101.476	78.1218	94.924	91.0989	108.815	71.8511	96.1569
AT1G06283	ncRNA [Source:NCBI gene (formerly Entrezgene);Acc:28716465]	AT1G06283	snoRNA	50.1328	56.5788	41.2156	57.1028	38.8834	38.0052	25.3131	59.9335	53.0359	71.8511	73.4101
AT1G06287	ncRNA [Source:NCBI gene (formerly Entrezgene);Acc:28716466]	AT1G06287	lncRNA	0	0	2.01052	0	0	0	0.904038	0	0.914412	2.24535	0
AT1G06290	acyl-CoA oxidase 3 [Source:NCBI gene (formerly Entrezgene);Acc:837140]	ACX3	protein_coding	1634.33	1624.47	1690.85	1566.9	1469.03	1542.38	1524.21	1347.3	1579.19	1597.56	1560.22
AT1G06310	acyl-CoA oxidase 6 [Source:NCBI gene (formerly Entrezgene);Acc:837141]	ACX6	protein_coding	27.8516	14.1447	22.1157	47.9664	34.1415	25.3368	13.5606	22.7747	22.8603	21.3308	17.5771
AT1G06320		AT1G06320	protein_coding	2.22813	5.44027	2.01052	4.56822	0	0	0	0	0	3.36802	3.10184
AT1G06330	Heavy metal transport/detoxification superfamily protein [Source:NCBI gene (formerly Entrezgene);Acc:837144]	AT1G06330	protein_coding	7.79844	16.3208	2.01052	13.7047	7.587	1.0557	1.80808	7.19202	5.48647	6.73604	3.10184
AT1G06340	Plant Tudor-like protein [Source:NCBI gene (formerly Entrezgene);Acc:837145]	AT1G06340	protein_coding	0	0	0	1.14206	0	0	0	0	0	1.12267	1.03395
AT1G06350	Fatty acid desaturase family protein [Source:NCBI gene (formerly Entrezgene);Acc:837146]	ADS4	protein_coding	22.2813	36.9938	55.2893	27.4093	32.2448	35.8938	45.2019	41.9534	31.09	24.6988	23.7807
AT1G06360	Fatty acid desaturase family protein [Source:NCBI gene (formerly Entrezgene);Acc:837147]	AT1G06360	protein_coding	618.305	661.537	635.324	525.346	626.876	555.298	624.69	535.805	640.088	483.872	602.79
AT1G06380	Ribosomal protein L1p/L10e family [Source:NCBI gene (formerly Entrezgene);Acc:837149]	AT1G06380	protein_coding	217.242	216.523	190.999	116.49	160.275	158.355	139.222	195.383	204.828	194.223	156.126
AT1G06383	ncRNA [Source:NCBI gene (formerly Entrezgene);Acc:28716484]	AT1G06383	lncRNA	0	3.26416	0	0	0	0	0	0	0	0	0
AT1G06390	GSK3/SHAGGY-like protein kinase 1 [Source:NCBI gene (formerly Entrezgene);Acc:837150]	GSK1	protein_coding	1585.31	1498.25	1536.04	1478.96	1125.72	1151.77	1184.29	1634.99	1543.53	1562.76	1582.97
AT1G06400	Ras-related small GTP-binding family protein [Source:NCBI gene (formerly Entrezgene);Acc:837151]	ARA-2	protein_coding	989.288	872.62	930.871	1351.05	755.855	811.834	851.604	1136.34	915.326	1045.21	977.079
AT1G06410	trehalose-phosphatase/synthase 7 [Source:NCBI gene (formerly Entrezgene);Acc:837152]	TPS7	protein_coding	3765.53	3333.8	3479.2	2650.71	3285.17	3599.94	3693.9	2905.58	3337.6	3959.67	3733.58
AT1G06417	ncRNA [Source:NCBI gene (formerly Entrezgene);Acc:28716491]	AT1G06417	lncRNA	1.11406	0	3.01578	3.42617	2.84513	1.0557	0.904038	0	0	0	2.06789
AT1G06420	DNA ligase-like protein [Source:NCBI gene (formerly Entrezgene);Acc:837153]	AT1G06420	protein_coding	25.6235	43.5222	37.1946	45.6822	27.5029	27.4482	48.8181	17.98	34.7476	22.4535	17.5771
AT1G06430	FTSH protease 8 [Source:NCBI gene (formerly Entrezgene);Acc:837154]	FTSH8	protein_coding	8572.72	7927.56	7866.16	2834.58	4827.23	5523.42	4430.69	8481.79	8302.86	10676.6	9434.75
AT1G06440	Ubiquitin carboxyl-terminal hydrolase family protein [Source:NCBI gene (formerly Entrezgene);Acc:837156]	AT1G06440	protein_coding	53.475	26.1133	58.3051	39.972	43.6253	27.4482	41.5857	29.9667	42.9774	37.0482	27.9165
AT1G06450	Polynucleotidyl transferase, ribonuclease H-like superfamily protein [Source:NCBI gene (formerly Entrezgene);Acc:837157]	AT1G06450	protein_coding	0	0	0	0	4.74188	1.0557	0	0	0	0	2.06789
AT1G06460	alpha-crystallin domain 32.1 [Source:NCBI gene (formerly Entrezgene);Acc:837158]	ACD32.1	protein_coding	357.614	377.555	363.904	499.079	789.048	945.907	800.074	382.376	298.098	396.304	354.643
AT1G06463	ncRNA [Source:NCBI gene (formerly Entrezgene);Acc:28716500]	AT1G06463	snoRNA	0	1.08805	0	0	2.84513	0	0.904038	0	0	0	0
AT1G06470	Nucleotide/sugar transporter family protein [Source:NCBI gene (formerly Entrezgene);Acc:837159]	AT1G06470	protein_coding	376.553	406.932	386.02	441.976	573.767	589.081	571.352	423.13	419.715	434.475	345.338
AT1G06473	ncRNA [Source:NCBI gene (formerly Entrezgene);Acc:28716502]	AT1G06473	lncRNA	51.2469	56.5788	45.2367	94.7907	52.1607	44.3394	50.6261	63.5295	53.9503	67.3604	48.5954
AT1G06483	ncRNA [Source:NCBI gene (formerly Entrezgene);Acc:28716503]	AT1G06483	lncRNA	0	2.17611	1.00526	1.14206	1.89675	1.0557	0.904038	0	1.82882	0	3.10184
AT1G06490	glucan synthase-like 7 [Source:NCBI gene (formerly Entrezgene);Acc:837160]	CalS7	protein_coding	202.759	255.693	176.926	138.189	252.268	206.917	221.489	118.668	195.684	177.382	222.298
AT1G06497	ncRNA [Source:NCBI gene (formerly Entrezgene);Acc:28716506]	AT1G06497	lncRNA	3.34219	1.08805	2.01052	1.14206	0	0	0	0	0	0	0
AT1G06500		AT1G06500	protein_coding	55.7032	48.9624	59.3103	92.5066	53.109	63.342	44.2979	73.1189	64.0088	41.5389	47.5615
AT1G06510	forkhead-associated domain protein [Source:NCBI gene (formerly Entrezgene);Acc:837162]	AT1G06510	protein_coding	308.595	291.599	305.599	374.594	325.293	339.936	307.373	419.534	322.787	333.434	302.946
AT1G06515	transmembrane protein, putative (DUF3317) [Source:NCBI gene (formerly Entrezgene);Acc:5007668]	AT1G06515	protein_coding	24.5094	27.2014	15.0789	34.2617	22.761	20.0583	23.505	43.1521	26.5179	28.0668	23.7807
AT1G06520	glycerol-3-phosphate acyltransferase 1 [Source:NCBI gene (formerly Entrezgene);Acc:837163]	GPAT1	protein_coding	40.1063	57.6669	39.2051	28.5514	20.8643	31.671	56.0504	64.7282	79.5538	80.8325	75.478
AT1G06540		AT1G06540	protein_coding	10.0266	13.0567	8.04208	2.28411	9.48376	12.6684	4.52019	13.1854	12.8018	5.61337	6.20367
AT1G06547	ncRNA [Source:NCBI gene (formerly Entrezgene);Acc:28716515]	AT1G06547	snoRNA	24.5094	10.8805	10.0526	1.14206	19.9159	12.6684	19.8888	8.39069	21.0315	23.5761	18.611
AT1G06550	ATP-dependent caseinolytic (Clp) protease/crotonase family protein [Source:NCBI gene (formerly Entrezgene);Acc:837166]	AT1G06550	protein_coding	2146.8	1875.81	1897.93	822.28	1314.45	1234.11	1221.36	2124.04	2124.18	1970.29	1955.19
AT1G06553	ncRNA [Source:NCBI gene (formerly Entrezgene);Acc:28716516]	AT1G06553	snoRNA	11.1406	10.8805	6.03156	4.56822	7.587	10.557	12.6565	17.98	15.545	6.73604	5.16973
AT1G06560	NOL1/NOP2/sun family protein [Source:NCBI gene (formerly Entrezgene);Acc:837167]	AT1G06560	protein_coding	313.052	319.888	329.725	320.918	261.752	282.928	284.772	310.455	307.242	327.821	354.643
AT1G06567	ncRNA [Source:NCBI gene (formerly Entrezgene);Acc:28716518]	AT1G06567	lncRNA	0	0	3.01578	0	3.7935	2.1114	0	0	0	1.12267	0
AT1G06570	4-hydroxyphenylpyruvate dioxygenase [Source:NCBI gene (formerly Entrezgene);Acc:837168]	PDS1	protein_coding	2663.72	2349.11	2398.55	3061.85	1503.18	1722.9	1758.35	2742.56	2045.54	3427.52	2795.79
AT1G06573	ncRNA [Source:NCBI gene (formerly Entrezgene);Acc:28716519]	AT1G06573	lncRNA	28.9656	43.5222	49.2577	55.9608	38.8834	66.5091	65.9948	110.278	57.6079	102.163	68.2404
AT1G06577	ncRNA [Source:NCBI gene (formerly Entrezgene);Acc:28716520]	AT1G06577	lncRNA	6.68438	4.35222	8.04208	6.85234	6.63863	21.114	10.8485	4.79468	2.74324	8.98139	4.13578
AT1G06580	Pentatricopeptide repeat (PPR) superfamily protein [Source:NCBI gene (formerly Entrezgene);Acc:837169]	AT1G06580	protein_coding	101.38	72.8996	69.3629	130.194	71.1282	64.3977	53.3382	75.5162	82.2971	102.163	84.7835
AT1G06583	ncRNA [Source:NCBI gene (formerly Entrezgene);Acc:28716521]	AT1G06583	lncRNA	1.11406	1.08805	1.00526	2.28411	2.84513	2.1114	1.80808	2.39734	3.65765	2.24535	0
AT1G06590	anaphase-promoting complex subunit [Source:NCBI gene (formerly Entrezgene);Acc:837170]	AT1G06590	protein_coding	328.649	323.152	303.588	324.344	362.279	286.095	302.853	287.681	295.355	272.81	294.674
AT1G06593	ncRNA [Source:NCBI gene (formerly Entrezgene);Acc:28716523]	AT1G06593	lncRNA	2.22813	0	0	3.42617	0.948376	0	0.904038	1.19867	0	0	0
AT1G06620	2-oxoglutarate (2OG) and Fe(II)-dependent oxygenase superfamily protein [Source:NCBI gene (formerly Entrezgene);Acc:837171]	AT1G06620	protein_coding	476.819	530.971	421.204	190.723	285.461	271.315	232.338	377.581	513.899	403.04	494.226
AT1G06630	F-box/RNI-like superfamily protein [Source:NCBI gene (formerly Entrezgene);Acc:837172]	AT1G06630	protein_coding	562.602	621.279	596.119	882.809	469.446	591.192	548.751	662.864	581.566	601.753	569.704
AT1G06640	2-oxoglutarate (2OG) and Fe(II)-dependent oxygenase superfamily protein [Source:NCBI gene (formerly Entrezgene);Acc:837173]	AT1G06640	protein_coding	3000.17	3056.34	2720.23	2555.92	3274.74	3270.56	3371.16	2688.62	2695.69	2536.12	2939.51
AT1G06645	2-oxoglutarate (2OG) and Fe(II)-dependent oxygenase superfamily protein [Source:NCBI gene (formerly Entrezgene);Acc:3766668]	AT1G06645	protein_coding	246.208	251.341	310.625	308.355	265.545	333.601	262.171	366.793	326.445	327.821	343.27
AT1G06650	2-oxoglutarate (2OG) and Fe(II)-dependent oxygenase superfamily protein [Source:NCBI gene (formerly Entrezgene);Acc:837175]	AT1G06650	protein_coding	710.772	685.474	692.624	523.062	577.561	609.139	640.963	889.413	667.521	820.674	762.018
AT1G06660	aspartyl/glutamyl-tRNA(Asn/Gln) amidotransferase subunit [Source:NCBI gene (formerly Entrezgene);Acc:837176]	JASON	protein_coding	71.3	69.6355	74.3892	113.064	76.8184	54.8964	81.3634	37.1588	50.2926	42.6616	55.8331
AT1G06670	nuclear DEIH-boxhelicase [Source:NCBI gene (formerly Entrezgene);Acc:837177]	NIH	protein_coding	1711.2	1641.87	1693.86	1175.18	1511.71	1405.14	1393.12	1350.9	1794.99	1679.52	1703.94
AT1G06680	photosystem II subunit P-1 [Source:NCBI gene (formerly Entrezgene);Acc:837178]	PSBP-1	protein_coding	57384.3	58661.4	61500.8	83239.9	74557.5	82828.1	81248.6	62889.4	53372.4	59200.8	60713.3
AT1G06687	ncRNA [Source:NCBI gene (formerly Entrezgene);Acc:28716542]	AT1G06687	lncRNA	8.9125	9.79249	9.04734	9.13645	13.2773	11.6127	18.9848	3.59601	9.14412	5.61337	3.10184
AT1G06690	NAD(P)-linked oxidoreductase superfamily protein [Source:NCBI gene (formerly Entrezgene);Acc:837179]	AT1G06690	protein_coding	1568.6	1466.7	1575.24	995.873	1498.43	1422.03	1111.97	1909.48	1676.12	1909.67	1792.86
AT1G06693	ncRNA [Source:NCBI gene (formerly Entrezgene);Acc:28716543]	AT1G06693	lncRNA	1.11406	2.17611	2.01052	7.99439	4.74188	4.2228	1.80808	0	1.82882	2.24535	2.06789
AT1G06700	Protein kinase superfamily protein [Source:NCBI gene (formerly Entrezgene);Acc:837180]	AT1G06700	protein_coding	1235.5	1329.6	1374.19	1965.48	1343.85	1343.91	1355.15	1539.09	1271.95	1433.65	1388.59
AT1G06710	Tetratricopeptide repeat (TPR)-like superfamily protein [Source:NCBI gene (formerly Entrezgene);Acc:837181]	AT1G06710	protein_coding	142.6	142.535	157.826	109.637	119.495	102.403	125.661	110.278	159.108	151.561	135.447
AT1G06717	ncRNA [Source:NCBI gene (formerly Entrezgene);Acc:28716548]	AT1G06717	lncRNA	0	1.08805	0	1.14206	0	0	0.904038	0	0	0	3.10184
AT1G06720	P-loop containing nucleoside triphosphate hydrolases superfamily protein [Source:NCBI gene (formerly Entrezgene);Acc:837182]	AT1G06720	protein_coding	1482.82	1302.4	1308.85	590.443	914.234	942.74	810.018	1199.87	1483.18	1402.22	1360.67
AT1G06727	ncRNA [Source:NCBI gene (formerly Entrezgene);Acc:28716550]	AT1G06727	lncRNA	0	3.26416	0	5.71028	0	4.2228	4.52019	0	3.65765	0	0
AT1G06730	pfkB-like carbohydrate kinase family protein [Source:NCBI gene (formerly Entrezgene);Acc:837184]	AT1G06730	protein_coding	320.85	304.655	325.704	318.634	336.673	370.551	338.11	345.217	361.193	385.077	337.066
AT1G06733	ncRNA [Source:NCBI gene (formerly Entrezgene);Acc:28716551]	AT1G06733	lncRNA	0	5.44027	4.02104	3.42617	2.84513	1.0557	0.904038	0	0	0	1.03395
AT1G06737	ncRNA [Source:NCBI gene (formerly Entrezgene);Acc:28716552]	AT1G06737	lncRNA	0	0	2.01052	2.28411	3.7935	1.0557	2.71211	0	0	4.49069	0
AT1G06740	MuDR family transposase [Source:NCBI gene (formerly Entrezgene);Acc:3766669]	MUG3	protein_coding	105.836	91.3966	92.4839	59.3869	104.321	96.0687	90.4038	77.9135	98.7565	93.1819	83.7496
AT1G06743	ncRNA [Source:NCBI gene (formerly Entrezgene);Acc:28716553]	AT1G06743	lncRNA	2.22813	0	5.0263	2.28411	0	0	0.904038	2.39734	0	4.49069	2.06789
AT1G06750	P-loop containing nucleoside triphosphate hydrolases superfamily protein [Source:NCBI gene (formerly Entrezgene);Acc:837186]	AT1G06750	protein_coding	12.2547	3.26416	7.03682	6.85234	3.7935	1.0557	0.904038	8.39069	4.57206	4.49069	3.10184
AT1G06753	ncRNA [Source:NCBI gene (formerly Entrezgene);Acc:28716555]	AT1G06753	lncRNA	10.0266	8.70444	12.0631	11.4206	20.8643	13.7241	14.4646	9.58936	7.31529	5.61337	10.3395
AT1G06760	winged-helix DNA-binding transcription factor family protein [Source:NCBI gene (formerly Entrezgene);Acc:837187]	AT1G06760	protein_coding	1344.67	1524.36	1526.99	1645.7	1298.33	1249.95	1429.28	1008.08	1356.07	1398.85	1304.84
AT1G06770	DREB2A-interacting protein 1 [Source:NCBI gene (formerly Entrezgene);Acc:837188]	DRIP1	protein_coding	236.181	245.9	246.289	259.247	235.197	183.692	200.696	200.178	224.031	273.932	219.196
AT1G06773	ncRNA [Source:NCBI gene (formerly Entrezgene);Acc:28716558]	AT1G06773	lncRNA	1.11406	1.08805	2.01052	0	0.948376	1.0557	1.80808	3.59601	2.74324	1.12267	0
AT1G06780	galacturonosyltransferase 6 [Source:NCBI gene (formerly Entrezgene);Acc:837189]	GAUT6	protein_coding	427.8	495.065	437.288	312.923	470.394	474.009	397.777	391.965	376.738	419.88	454.936
AT1G06790	RNA polymerase Rpb7 N-terminal domain-containing protein [Source:NCBI gene (formerly Entrezgene);Acc:837190]	AT1G06790	protein_coding	134.802	122.95	100.526	90.2224	124.237	98.1801	77.7473	95.8936	96.0132	103.286	117.87
AT1G06800	alpha/beta-Hydrolases superfamily protein [Source:NCBI gene (formerly Entrezgene);Acc:837191]	PLA-I{gamma}1	protein_coding	82.4407	105.541	82.4313	103.927	71.1282	70.7319	73.2271	71.9202	75.8962	94.3046	111.666
AT1G06810	endonuclease/glycosyl hydrolase [Source:NCBI gene (formerly Entrezgene);Acc:837192]	AT1G06810	protein_coding	0	1.08805	0	0	1.89675	0	2.71211	0	0.914412	2.24535	0
AT1G06820	carotenoid isomerase [Source:NCBI gene (formerly Entrezgene);Acc:837193]	CRTISO	protein_coding	868.969	929.198	977.112	756.041	918.976	921.626	903.134	830.678	835.772	1000.3	989.486
AT1G06830	Glutaredoxin family protein [Source:NCBI gene (formerly Entrezgene);Acc:837195]	AT1G06830	protein_coding	103.608	62.0191	97.5102	173.593	159.327	204.806	233.242	101.887	117.045	98.7953	77.5459
AT1G06837	ncRNA [Source:NCBI gene (formerly Entrezgene);Acc:28716567]	AT1G06837	lncRNA	14.4828	13.0567	17.0894	17.1308	10.4321	4.2228	8.13634	9.58936	10.9729	10.1041	8.27156
AT1G06840	Leucine-rich repeat protein kinase family protein [Source:NCBI gene (formerly Entrezgene);Acc:837196]	AT1G06840	protein_coding	613.849	670.241	728.813	898.798	708.437	718.932	745.831	680.844	687.638	827.41	749.611
AT1G06850	basic leucine-zipper 52 [Source:NCBI gene (formerly Entrezgene);Acc:837197]	bZIP52	protein_coding	193.847	233.932	229.199	331.196	262.7	258.647	240.474	270.899	255.121	207.695	214.027
AT1G06853	ncRNA [Source:NCBI gene (formerly Entrezgene);Acc:28716568]	AT1G06853	lncRNA	3.34219	2.17611	10.0526	5.71028	8.53538	4.2228	7.2323	3.59601	4.57206	1.12267	1.03395
AT1G06870	Peptidase S24/S26A/S26B/S26C family protein [Source:NCBI gene (formerly Entrezgene);Acc:837198]	Plsp2A	protein_coding	565.944	558.172	536.809	523.062	629.721	555.298	517.11	487.859	583.395	467.032	538.686
AT1G06877	ncRNA [Source:NCBI gene (formerly Entrezgene);Acc:28716573]	U4.10	snRNA	0	0	0	2.28411	0	0	0	1.19867	1.82882	0	1.03395
AT1G06883	ncRNA [Source:NCBI gene (formerly Entrezgene);Acc:28716574]	AT1G06883	lncRNA	0	2.17611	1.00526	0	0	4.2228	0	0	0	1.12267	1.03395
AT1G06890	nodulin MtN21 /EamA-like transporter family protein [Source:NCBI gene (formerly Entrezgene);Acc:837199]	AT1G06890	protein_coding	770.932	738.789	820.292	1039.27	950.272	930.072	908.558	744.374	842.173	835.269	813.715
AT1G06900	Insulinase (Peptidase family M16) family protein [Source:NCBI gene (formerly Entrezgene);Acc:837200]	AT1G06900	protein_coding	1387.01	1525.45	1392.28	1260.83	1278.41	1183.44	1279.21	1326.93	1457.57	1499.89	1604.68
AT1G06910	TRF-like 7 [Source:NCBI gene (formerly Entrezgene);Acc:837201]	TRFL7	protein_coding	123.661	109.893	156.821	94.7907	111.908	90.7902	108.485	95.8936	119.788	110.022	132.345
AT1G06923	transcription repressor OFP17-like protein [Source:NCBI gene (formerly Entrezgene);Acc:3766672]	AT1G06923	protein_coding	7.79844	14.1447	15.0789	6.85234	10.4321	1.0557	3.61615	3.59601	9.14412	5.61337	12.4073
AT1G06930	TPRXL [Source:NCBI gene (formerly Entrezgene);Acc:837204]	AT1G06930	protein_coding	15.5969	29.3775	20.1052	22.8411	29.3996	7.3899	3.61615	26.3707	29.2612	24.6988	24.8147
AT1G06933	ncRNA [Source:NCBI gene (formerly Entrezgene);Acc:28716581]	AT1G06933	lncRNA	0	0	0	0	0	0	2.71211	4.79468	0.914412	1.12267	1.03395
AT1G06950	translocon at the inner envelope membrane of chloroplasts 110 [Source:NCBI gene (formerly Entrezgene);Acc:837205]	TIC110	protein_coding	4821.67	4884.28	4933.81	3145.22	3409.41	4008.49	4025.68	3948.42	4978.97	4952.11	4965.01
AT1G06960	RNA-binding (RRM/RBD/RNP motifs) family protein [Source:NCBI gene (formerly Entrezgene);Acc:837206]	AT1G06960	protein_coding	321.964	291.599	325.704	359.748	246.578	243.867	261.267	369.19	277.067	294.14	261.588
AT1G06963	ncRNA [Source:NCBI gene (formerly Entrezgene);Acc:28716587]	AT1G06963	lncRNA	3.34219	1.08805	2.01052	0	3.7935	2.1114	1.80808	3.59601	1.82882	3.36802	1.03395
AT1G06970	cation/hydrogen exchanger 14 [Source:NCBI gene (formerly Entrezgene);Acc:837207]	CHX14	protein_coding	6.68438	3.26416	3.01578	4.56822	1.89675	3.1671	8.13634	1.19867	0	8.98139	0
AT1G06977	ncRNA [Source:NCBI gene (formerly Entrezgene);Acc:28716590]	AT1G06977	lncRNA	10.0266	6.52833	11.0579	6.85234	15.174	14.7798	21.6969	13.1854	10.9729	15.7174	11.3734
AT1G06980	6,7-dimethyl-8-ribityllumazine synthase [Source:NCBI gene (formerly Entrezgene);Acc:837208]	AT1G06980	protein_coding	8.9125	13.0567	23.121	27.4093	32.2448	35.8938	25.3131	20.3774	23.7747	17.9628	22.7468
AT1G06983	ncRNA [Source:NCBI gene (formerly Entrezgene);Acc:28716591]	AT1G06983	lncRNA	2.22813	3.26416	2.01052	12.5626	24.6578	20.0583	9.94442	7.19202	1.82882	1.12267	6.20367
AT1G06987	ncRNA [Source:NCBI gene (formerly Entrezgene);Acc:28716592]	AT1G06987	lncRNA	0	0	0	0	0	1.0557	0	0	0	0	2.06789
AT1G06990	GDSL-like Lipase/Acylhydrolase superfamily protein [Source:NCBI gene (formerly Entrezgene);Acc:837209]	AT1G06990	protein_coding	1.11406	2.17611	1.00526	0	0	1.0557	0	1.19867	0.914412	1.12267	1.03395
AT1G06993	ncRNA [Source:NCBI gene (formerly Entrezgene);Acc:28716593]	AT1G06993	lncRNA	0	2.17611	0	5.71028	0.948376	0	0	1.19867	0	0	1.03395
AT1G07000	exocyst subunit exo70 family protein B2 [Source:NCBI gene (formerly Entrezgene);Acc:837210]	EXO70B2	protein_coding	396.606	398.228	271.42	460.249	185.882	207.973	254.035	246.926	285.296	350.274	358.779
AT1G07010	Calcineurin-like metallo-phosphoesterase superfamily protein [Source:NCBI gene (formerly Entrezgene);Acc:837211]	SLP1	protein_coding	1902.82	1748.5	1877.83	664.677	1629.31	1574.05	1252.09	2269.08	1926.67	2326.18	2170.25
AT1G07020		AT1G07020	protein_coding	7.79844	7.61638	8.04208	19.415	10.4321	11.6127	12.6565	13.1854	7.31529	10.1041	9.30551
AT1G07023	ncRNA [Source:NCBI gene (formerly Entrezgene);Acc:28716599]	AT1G07023	lncRNA	3.34219	2.17611	0	4.56822	0	5.2785	0	0	0	0	1.03395
AT1G07027	ncRNA [Source:NCBI gene (formerly Entrezgene);Acc:28716600]	AT1G07027	lncRNA	1.11406	1.08805	0	2.28411	0.948376	1.0557	0	3.59601	0	2.24535	2.06789
AT1G07030	Mitochondrial substrate carrier family protein [Source:NCBI gene (formerly Entrezgene);Acc:837214]	AT1G07030	protein_coding	526.952	460.247	487.551	504.789	513.071	422.28	485.468	520.223	462.692	416.512	417.714
AT1G07040	plant/protein [Source:NCBI gene (formerly Entrezgene);Acc:837215]	AT1G07040	protein_coding	353.158	352.53	385.014	652.114	374.608	467.675	431.226	387.17	383.139	500.712	439.427
AT1G07050	CCT motif family protein [Source:NCBI gene (formerly Entrezgene);Acc:837216]	AT1G07050	protein_coding	7.79844	20.673	17.0894	9.13645	12.3289	12.6684	10.8485	20.3774	10.9729	16.8401	14.4752
AT1G07060		DFO	protein_coding	1.11406	3.26416	3.01578	3.42617	0	4.2228	3.61615	0	0	1.12267	0
AT1G07070	Ribosomal protein L35Ae family protein [Source:NCBI gene (formerly Entrezgene);Acc:837218]	AT1G07070	protein_coding	252.892	286.158	313.641	328.912	255.113	226.976	257.651	375.184	312.729	251.479	313.286
AT1G07080	Thioredoxin superfamily protein [Source:NCBI gene (formerly Entrezgene);Acc:837219]	AT1G07080	protein_coding	1507.33	1451.46	1482.76	1514.37	1326.78	1436.81	1304.53	1656.56	1513.35	1687.38	1566.43
AT1G07090		LSH6	protein_coding	93.5813	129.478	156.821	193.008	170.708	190.026	188.04	163.019	146.306	170.646	149.922
AT1G07110	fructose-2,6-bisphosphatase [Source:NCBI gene (formerly Entrezgene);Acc:837221]	F2KP	protein_coding	4182.19	3791.87	4041.14	2768.34	2747.44	3058.36	2899.25	4692.79	4356.26	5223.8	4689.98
AT1G07119	ncRNA [Source:NCBI gene (formerly Entrezgene);Acc:6240330]	AT1G07119	lncRNA	0	0	0	0	0	0	0	0	0	1.12267	0
AT1G07120	CHUP1-like protein [Source:NCBI gene (formerly Entrezgene);Acc:837222]	AT1G07120	protein_coding	0	0	0	0	0	1.0557	1.80808	0	0	0	0
AT1G07128	ncRNA [Source:NCBI gene (formerly Entrezgene);Acc:10723134]	AT1G07128	lncRNA	0	0	0	0	0	0	1.80808	0	1.82882	2.24535	1.03395
AT1G07135	glycine-rich protein [Source:NCBI gene (formerly Entrezgene);Acc:837224]	AT1G07135	protein_coding	221.699	84.8682	96.5049	806.292	299.687	376.885	490.893	116.271	40.2341	154.929	133.379
AT1G07140	Pleckstrin homology (PH) domain superfamily protein [Source:NCBI gene (formerly Entrezgene);Acc:837225]	SIRANBP	protein_coding	2554.55	2710.34	2574.47	3037.87	2628.9	2386.94	2361.35	2954.72	2685.63	2693.29	2650
AT1G07143	ncRNA [Source:NCBI gene (formerly Entrezgene);Acc:28716606]	AT1G07143	lncRNA	0	2.17611	3.01578	0	0	1.0557	0	1.19867	2.74324	1.12267	1.03395
AT1G07150	mitogen-activated protein kinase kinase kinase 13 [Source:NCBI gene (formerly Entrezgene);Acc:837226]	MAPKKK13	protein_coding	333.105	206.73	181.952	81.086	128.979	134.074	141.934	203.774	160.936	213.308	221.264
AT1G07160	Protein phosphatase 2C family protein [Source:NCBI gene (formerly Entrezgene);Acc:837227]	AT1G07160	protein_coding	14.4828	11.9686	6.03156	20.557	13.2773	15.8355	13.5606	11.9867	8.22971	17.9628	11.3734
AT1G07167	ncRNA [Source:NCBI gene (formerly Entrezgene);Acc:28716610]	AT1G07167	lncRNA	4.45625	3.26416	2.01052	13.7047	2.84513	0	7.2323	7.19202	4.57206	0	5.16973
AT1G07170	PHF5-like protein [Source:NCBI gene (formerly Entrezgene);Acc:837228]	AT1G07170	protein_coding	285.2	261.133	236.236	492.226	216.23	199.527	224.201	350.012	248.72	300.877	266.758
AT1G07175	alternative NAD(P)H dehydrogenase [Source:NCBI gene (formerly Entrezgene);Acc:6241425]	AT1G07175	protein_coding	11.1406	15.2328	17.0894	7.99439	15.174	13.7241	6.32827	8.39069	7.31529	10.1041	5.16973
AT1G07180	alternative NAD(P)H dehydrogenase 1 [Source:NCBI gene (formerly Entrezgene);Acc:837229]	NDA1	protein_coding	6515.04	5478.35	5825.48	1756.48	2571.05	2609.69	2339.65	6299.01	5538.59	6430.67	6187.13
AT1G07187	ncRNA [Source:NCBI gene (formerly Entrezgene);Acc:28716614]	AT1G07187	lncRNA	55.7032	68.5474	73.384	79.9439	91.0441	109.793	82.2675	169.012	101.5	110.022	117.87
AT1G07200	Double Clp-N motif-containing P-loop nucleoside triphosphate hydrolases superfamily protein [Source:NCBI gene (formerly Entrezgene);Acc:837231]	AT1G07200	protein_coding	983.718	941.167	927.855	849.69	879.144	801.277	928.447	1044.04	1064.38	1099.1	1053.59
AT1G07210	Ribosomal protein S18 [Source:NCBI gene (formerly Entrezgene);Acc:837232]	AT1G07210	protein_coding	738.624	830.185	746.908	688.66	551.955	505.68	596.665	733.586	780.908	794.853	723.762
AT1G07220	O-glucosyltransferase rumi-like protein (DUF821) [Source:NCBI gene (formerly Entrezgene);Acc:837233]	AT1G07220	protein_coding	242.866	231.756	232.215	191.865	163.121	222.753	189.848	194.185	238.661	241.375	224.366
AT1G07230	non-specific phospholipase C1 [Source:NCBI gene (formerly Entrezgene);Acc:837234]	NPC1	protein_coding	633.902	663.713	677.545	850.832	616.444	684.094	806.402	626.904	665.692	734.229	679.302
AT1G07240	UDP-glucosyl transferase 71C5 [Source:NCBI gene (formerly Entrezgene);Acc:837235]	UGT71C5	protein_coding	476.819	430.87	446.335	1082.67	561.438	637.643	687.973	509.435	443.49	491.731	488.022
AT1G07250	UDP-glucosyl transferase 71C4 [Source:NCBI gene (formerly Entrezgene);Acc:837236]	UGT71C4	protein_coding	1037.19	971.633	1056.53	999.299	1070.72	1178.16	1010.71	1280.18	1100.04	1159.72	1041.18
AT1G07260	UDP-glucosyl transferase 71C3 [Source:NCBI gene (formerly Entrezgene);Acc:837237]	UGT71C3	protein_coding	102.494	78.3399	126.663	147.325	134.669	110.849	103.06	93.4962	118.874	93.1819	87.8854
AT1G07270	Cell division control, Cdc6 [Source:NCBI gene (formerly Entrezgene);Acc:837238]	AT1G07270	protein_coding	44.5625	29.3775	31.1631	10.2785	41.7285	23.2254	40.6817	40.7548	26.5179	37.0482	29.9844
AT1G07280	Tetratricopeptide repeat (TPR)-like superfamily protein [Source:NCBI gene (formerly Entrezgene);Acc:837239]	AT1G07280	protein_coding	1057.25	1051.06	1196.26	1079.24	1641.64	1734.52	1910.23	1111.17	1110.1	1144	1174.56
AT1G07287	ncRNA [Source:NCBI gene (formerly Entrezgene);Acc:28716629]	AT1G07287	lncRNA	0	0	2.01052	0	1.89675	1.0557	6.32827	0	1.82882	2.24535	2.06789
AT1G07290	golgi nucleotide sugar transporter 2 [Source:NCBI gene (formerly Entrezgene);Acc:837240]	GONST2	protein_coding	63.5016	57.6669	71.3734	49.1084	76.8184	50.6736	44.2979	64.7282	72.2385	69.6058	50.6633
AT1G07300	josephin protein-like protein [Source:NCBI gene (formerly Entrezgene);Acc:837241]	AT1G07300	protein_coding	54.5891	63.1072	67.3524	145.041	80.6119	69.6762	94.924	65.9268	72.2385	63.9924	64.1046
AT1G07310	Calcium-dependent lipid-binding (CaLB domain) family protein [Source:NCBI gene (formerly Entrezgene);Acc:837242]	AT1G07310	protein_coding	667.324	615.839	608.182	1022.14	654.379	757.993	781.993	612.52	657.462	652.273	671.031
AT1G07313	ncRNA [Source:NCBI gene (formerly Entrezgene);Acc:28716633]	AT1G07313	lncRNA	4.45625	14.1447	5.0263	11.4206	8.53538	9.5013	8.13634	7.19202	6.40088	12.3494	3.10184
AT1G07320	ribosomal protein L4 [Source:NCBI gene (formerly Entrezgene);Acc:837243]	RPL4	protein_coding	7428.57	6974.43	7445.96	10240.8	6251.69	6558.01	6779.38	8581.28	7086.69	7185.11	7294.49
AT1G07323	ncRNA [Source:NCBI gene (formerly Entrezgene);Acc:28716635]	AT1G07323	lncRNA	157.083	179.529	215.126	218.133	280.719	256.535	258.555	180.999	199.342	204.327	150.956
AT1G07330	dentin sialophosphoprotein [Source:NCBI gene (formerly Entrezgene);Acc:837244]	AT1G07330	protein_coding	3.34219	6.52833	5.0263	2.28411	12.3289	10.557	9.04038	9.58936	9.14412	12.3494	7.23762
AT1G07350	RNA-binding (RRM/RBD/RNP motifs) family protein [Source:NCBI gene (formerly Entrezgene);Acc:837246]	SR45a	protein_coding	755.335	871.532	885.634	3461.57	1589.48	1585.66	1464.54	1263.4	822.056	877.931	829.224
AT1G07360	CCCH-type zinc fingerfamily protein with RNA-binding domain-containing protein [Source:NCBI gene (formerly Entrezgene);Acc:837248]	MAC5A	protein_coding	1033.85	920.494	908.755	745.763	950.272	849.839	956.472	840.268	961.961	972.235	931.585
AT1G07367	ncRNA [Source:NCBI gene (formerly Entrezgene);Acc:28716643]	AT1G07367	lncRNA	0	0	1.00526	1.14206	55.0058	13.7241	4.52019	1.19867	1.82882	0	0
AT1G07370	proliferating cellular nuclear antigen 1 [Source:NCBI gene (formerly Entrezgene);Acc:837249]	PCNA1	protein_coding	359.842	342.737	377.978	126.768	456.169	316.71	364.327	286.482	360.278	259.338	293.641
AT1G07373	ncRNA [Source:NCBI gene (formerly Entrezgene);Acc:28716644]	AT1G07373	lncRNA	2.22813	4.35222	0	0	23.7094	17.9469	4.52019	1.19867	0.914412	4.49069	0
AT1G07380	Neutral/alkaline non-lysosomal ceramidase [Source:NCBI gene (formerly Entrezgene);Acc:837250]	AT1G07380	protein_coding	360.956	309.007	358.878	338.049	358.486	349.437	366.135	305.661	363.021	343.538	313.286
AT1G07390	receptor like protein 1 [Source:NCBI gene (formerly Entrezgene);Acc:837251]	RLP1	protein_coding	86.8969	79.428	78.4103	51.3925	89.1473	87.6231	112.101	83.9069	103.329	98.7953	106.496
AT1G07393	ncRNA [Source:NCBI gene (formerly Entrezgene);Acc:28716646]	AT1G07393	snoRNA	1.11406	2.17611	4.02104	0	0.948376	6.3342	1.80808	1.19867	4.57206	5.61337	0
AT1G07400	HSP20-like chaperones superfamily protein [Source:NCBI gene (formerly Entrezgene);Acc:837252]	AT1G07400	protein_coding	111.406	78.3399	73.384	445.402	85.3538	62.2863	83.1715	95.8936	106.986	68.4831	67.2065
AT1G07407	ncRNA [Source:NCBI gene (formerly Entrezgene);Acc:28716648]	AT1G07407	lncRNA	0	2.17611	0	0	0	2.1114	1.80808	0	0	0	0
AT1G07410	RAB GTPase homolog A2B [Source:NCBI gene (formerly Entrezgene);Acc:837253]	RABA2b	protein_coding	27.8516	41.3461	59.3103	43.3981	68.283	66.5091	39.7777	37.1588	49.3782	37.0482	39.2899
AT1G07413	ncRNA [Source:NCBI gene (formerly Entrezgene);Acc:28716649]	AT1G07413	lncRNA	0	0	0	0	0	0	0	0	1.82882	2.24535	2.06789
AT1G07417	ncRNA [Source:NCBI gene (formerly Entrezgene);Acc:28716650]	AT1G07417	lncRNA	0	0	0	0	0	0	0	0	0	0	0
AT1G07420	sterol 4-alpha-methyl-oxidase 2-1 [Source:NCBI gene (formerly Entrezgene);Acc:837254]	SMO2-1	protein_coding	359.842	304.655	335.757	397.436	565.232	578.524	485.468	358.402	326.445	377.218	341.202
AT1G07423	ncRNA [Source:NCBI gene (formerly Entrezgene);Acc:28716651]	AT1G07423	lncRNA	0	0	0	2.28411	0	0	0	0	0	0	0
AT1G07430	highly ABA-induced PP2C protein 2 [Source:NCBI gene (formerly Entrezgene);Acc:837255]	HAI2	protein_coding	60.1594	47.8744	38.1999	3.42617	24.6578	12.6684	15.3686	56.3375	48.4638	23.5761	57.901
AT1G07440	NAD(P)-binding Rossmann-fold superfamily protein [Source:NCBI gene (formerly Entrezgene);Acc:837256]	AT1G07440	protein_coding	667.324	608.222	612.203	761.752	861.125	933.239	845.276	823.486	660.205	652.273	618.299
AT1G07450	NAD(P)-binding Rossmann-fold superfamily protein [Source:NCBI gene (formerly Entrezgene);Acc:837257]	AT1G07450	protein_coding	76.8704	110.982	127.668	54.8187	215.281	175.246	119.333	173.807	103.329	132.475	104.429
AT1G07460	Concanavalin A-like lectin family protein [Source:NCBI gene (formerly Entrezgene);Acc:837258]	AT1G07460	protein_coding	0	0	0	0	0	0	0	0	0	0	0
AT1G07470	Transcription factor IIA, alpha/beta subunit [Source:NCBI gene (formerly Entrezgene);Acc:837259]	AT1G07470	protein_coding	553.689	522.266	514.693	468.243	373.66	376.885	369.752	574.163	502.012	523.166	553.161
AT1G07480	Transcription factor IIA, alpha/beta subunit [Source:NCBI gene (formerly Entrezgene);Acc:837262]	AT1G07480	protein_coding	431.142	394.964	371.946	338.049	270.287	315.654	254.939	502.243	390.454	474.891	399.103
AT1G07483	ncRNA [Source:NCBI gene (formerly Entrezgene);Acc:28716661]	AT1G07483	lncRNA	0	0	0	0	0	0	0	2.39734	0	0	0
AT1G07493	ncRNA [Source:NCBI gene (formerly Entrezgene);Acc:28716663]	AT1G07493	lncRNA	0	0	0	0	0	0	0	0	0	0	1.03395
AT1G07510	FTSH protease 10 [Source:NCBI gene (formerly Entrezgene);Acc:837265]	ftsh10	protein_coding	1332.42	1130.49	1103.78	905.651	1093.48	1041.98	955.568	1072.81	1098.21	1197.89	1143.54
AT1G07517	ncRNA [Source:NCBI gene (formerly Entrezgene);Acc:28716668]	AT1G07517	lncRNA	5.57032	1.08805	3.01578	0	1.89675	2.1114	4.52019	0	1.82882	5.61337	2.06789
AT1G07530	SCARECROW-like 14 [Source:NCBI gene (formerly Entrezgene);Acc:837267]	SCL14	protein_coding	1097.35	945.519	951.981	1067.82	894.318	1036.7	909.462	1129.15	1004.02	1058.68	1074.27
AT1G07550	Leucine-rich repeat protein kinase family protein [Source:NCBI gene (formerly Entrezgene);Acc:837269]	AT1G07550	protein_coding	43.4485	44.6102	38.1999	22.8411	32.2448	58.0635	36.1615	39.5561	59.4368	60.6244	55.8331
AT1G07560	Leucine-rich repeat protein kinase family protein [Source:NCBI gene (formerly Entrezgene);Acc:837270]	AT1G07560	protein_coding	109.178	103.365	154.81	87.9383	197.262	217.474	187.136	147.436	162.765	159.42	114.768
AT1G07570	Protein kinase superfamily protein [Source:NCBI gene (formerly Entrezgene);Acc:837271]	APK1A	protein_coding	763.133	721.38	775.055	783.451	554.8	563.744	606.61	825.884	700.439	728.615	781.663
AT1G07587	ncRNA [Source:NCBI gene (formerly Entrezgene);Acc:28716682]	AT1G07587	lncRNA	0	1.08805	1.00526	0	5.69025	4.2228	5.42423	0	1.82882	2.24535	0
AT1G07590	Tetratricopeptide repeat (TPR)-like superfamily protein [Source:NCBI gene (formerly Entrezgene);Acc:837272]	AT1G07590	protein_coding	1598.68	1472.14	1257.58	1100.94	743.526	830.836	895.902	1871.12	1352.42	1368.54	1189.04
AT1G07603	ncRNA [Source:NCBI gene (formerly Entrezgene);Acc:28716685]	AT1G07603	lncRNA	0	0	3.01578	0	2.84513	1.0557	0.904038	0	2.74324	0	1.03395
AT1G07607	ncRNA [Source:NCBI gene (formerly Entrezgene);Acc:28716686]	AT1G07607	lncRNA	1.11406	4.35222	3.01578	1.14206	1.89675	0	0.904038	5.99335	0	5.61337	0
AT1G07610	metallothionein 1C [Source:NCBI gene (formerly Entrezgene);Acc:837274]	MT1C	protein_coding	2162.4	2321.91	2321.14	2541.08	1377.99	1272.12	1394.93	2143.22	2141.55	2023.06	1785.62
AT1G07615	GTP-binding protein Obg/CgtA [Source:NCBI gene (formerly Entrezgene);Acc:5007670]	AT1G07615	protein_coding	220.584	242.636	242.268	280.946	154.585	166.801	154.591	261.31	202.085	262.706	248.147
AT1G07620	GTP-binding protein Obg/CgtA [Source:NCBI gene (formerly Entrezgene);Acc:837275]	ATOBGM	protein_coding	37.8781	28.2894	17.0894	28.5514	25.6061	30.6153	26.2171	37.1588	31.09	51.643	36.1881
AT1G07630	pol-like 5 [Source:NCBI gene (formerly Entrezgene);Acc:837276]	PLL5	protein_coding	493.53	467.863	414.167	553.897	506.433	559.521	508.973	377.581	397.769	442.333	463.208
AT1G07640	Dof-type zinc finger DNA-binding family protein [Source:NCBI gene (formerly Entrezgene);Acc:837277]	OBP2	protein_coding	680.693	576.669	589.082	400.862	820.345	737.935	608.418	548.991	556.877	543.374	591.417
AT1G07650	Leucine-rich repeat transmembrane protein kinase [Source:NCBI gene (formerly Entrezgene);Acc:837278]	AT1G07650	protein_coding	804.354	754.022	817.276	1199.16	819.396	1027.2	1018.85	803.109	780.908	903.752	816.817
AT1G07653	ncRNA [Source:NCBI gene (formerly Entrezgene);Acc:28716694]	AT1G07653	lncRNA	0	0	0	0	0	4.2228	0.904038	0	0.914412	0	0
AT1G07657	ncRNA [Source:NCBI gene (formerly Entrezgene);Acc:28716695]	AT1G07657	lncRNA	1.11406	1.08805	0	0	0	3.1671	0	0	0	0	1.03395
AT1G07660	Histone superfamily protein [Source:NCBI gene (formerly Entrezgene);Acc:837279]	AT1G07660	protein_coding	499.1	396.052	378.983	390.583	374.608	316.71	358.903	534.607	444.404	399.672	392.899
AT1G07663	ncRNA [Source:NCBI gene (formerly Entrezgene);Acc:28716696]	AT1G07663	lncRNA	0	3.26416	1.00526	0	0.948376	1.0557	5.42423	1.19867	0.914412	4.49069	3.10184
AT1G07670	endomembrane-type CA-ATPase 4 [Source:NCBI gene (formerly Entrezgene);Acc:837280]	ECA4	protein_coding	1496.19	1524.36	1638.57	1311.08	1895.8	1713.4	1682.41	1111.17	1659.66	1428.04	1460.97
AT1G07683	ncRNA [Source:NCBI gene (formerly Entrezgene);Acc:28716699]	AT1G07683	lncRNA	0	1.08805	0	3.42617	1.89675	0	0	0	0.914412	0	0
AT1G07690	transmembrane protein [Source:NCBI gene (formerly Entrezgene);Acc:837282]	AT1G07690	protein_coding	1.11406	0	0	0	3.7935	1.0557	0	0	1.82882	2.24535	0
AT1G07700	Thioredoxin superfamily protein [Source:NCBI gene (formerly Entrezgene);Acc:837283]	AT1G07700	protein_coding	1261.12	1333.95	1329.96	849.69	1145.64	1138.04	1070.38	1625.4	1285.66	1331.49	1425.81
AT1G07703	ncRNA [Source:NCBI gene (formerly Entrezgene);Acc:28716702]	AT1G07703	lncRNA	0	0	2.01052	0	0	0	0	1.19867	0	0	0
AT1G07705	NOT2 / NOT3 / NOT5 family [Source:NCBI gene (formerly Entrezgene);Acc:837284]	AT1G07705	protein_coding	438.941	382.995	428.241	335.765	412.543	406.445	438.458	391.965	397.769	409.776	388.764
AT1G07707	ncRNA [Source:NCBI gene (formerly Entrezgene);Acc:28716703]	AT1G07707	lncRNA	0	0	0	0	0	0	0.904038	1.19867	0.914412	3.36802	0
AT1G07710	Ankyrin repeat family protein [Source:NCBI gene (formerly Entrezgene);Acc:837285]	AT1G07710	protein_coding	27.8516	22.8491	9.04734	27.4093	24.6578	19.0026	15.3686	11.9867	24.6891	12.3494	22.7468
AT1G07720	3-ketoacyl-CoA synthase 3 [Source:NCBI gene (formerly Entrezgene);Acc:837286]	KCS3	protein_coding	1024.94	932.463	783.097	526.488	675.243	737.935	748.543	714.407	716.899	956.518	843.7
AT1G07740	Tetratricopeptide repeat (TPR)-like superfamily protein [Source:NCBI gene (formerly Entrezgene);Acc:837288]	AT1G07740	protein_coding	55.7032	38.0819	54.284	45.6822	57.8509	39.0609	45.2019	45.5495	61.2656	59.5017	51.6973
AT1G07743	ncRNA [Source:NCBI gene (formerly Entrezgene);Acc:28716709]	AT1G07743	lncRNA	36.7641	27.2014	36.1894	15.9888	29.3996	36.9495	22.601	21.5761	17.3738	31.4349	31.0184
AT1G07745	DNA repair RAD51-like protein [Source:NCBI gene (formerly Entrezgene);Acc:837289]	RAD51D	protein_coding	187.163	180.617	143.752	205.57	179.243	153.077	124.757	194.185	136.247	138.089	153.024
AT1G07750	RmlC-like cupins superfamily protein [Source:NCBI gene (formerly Entrezgene);Acc:837290]	AT1G07750	protein_coding	571.514	701.795	577.019	574.454	695.159	666.147	715.094	525.017	577.908	582.668	592.451
AT1G07770	ribosomal protein S15A [Source:NCBI gene (formerly Entrezgene);Acc:837291]	RPS15A	protein_coding	5220.5	5430.48	5408.3	5649.75	3702.46	3656.95	3853.01	7380.21	5481.9	5194.61	5160.42
AT1G07780	phosphoribosylanthranilate isomerase 1 [Source:NCBI gene (formerly Entrezgene);Acc:837292]	PAI1	protein_coding	528.066	475.48	483.53	335.765	304.429	306.153	330.878	493.852	460.864	452.437	447.698
AT1G07790	Histone superfamily protein [Source:NCBI gene (formerly Entrezgene);Acc:837293]	HTB1	protein_coding	1154.17	1196.86	1225.41	649.83	986.311	844.56	803.69	1198.67	1196.97	965.499	964.671
AT1G07793	ncRNA [Source:NCBI gene (formerly Entrezgene);Acc:28716718]	AT1G07793	lncRNA	0	1.08805	0	0	0	0	2.71211	0	0	0	1.03395
AT1G07795	forkhead box protein G1 [Source:NCBI gene (formerly Entrezgene);Acc:837294]	AT1G07795	protein_coding	8.9125	7.61638	7.03682	6.85234	10.4321	4.2228	0	2.39734	5.48647	4.49069	3.10184
AT1G07810	ER-type Ca2+-ATPase 1 [Source:NCBI gene (formerly Entrezgene);Acc:837296]	ECA1	protein_coding	1217.67	1405.77	1384.24	1007.29	1213.92	1273.17	1243.96	1096.78	1310.35	1444.88	1321.38
AT1G07820	Histone superfamily protein [Source:NCBI gene (formerly Entrezgene);Acc:837297]	AT1G07820	protein_coding	1755.76	1753.94	1481.75	2010.02	1336.26	1216.17	1213.22	1787.22	1503.29	1247.29	1428.91
AT1G07830	ribosomal protein L29 family protein [Source:NCBI gene (formerly Entrezgene);Acc:837298]	AT1G07830	protein_coding	549.233	479.832	469.456	543.619	298.738	312.487	324.55	519.024	413.314	421.003	437.359
AT1G07840	Sas10/Utp3/C1D family [Source:NCBI gene (formerly Entrezgene);Acc:837299]	AT1G07840	protein_coding	515.811	399.316	458.398	484.232	403.06	377.941	359.807	468.68	448.062	440.088	439.427
AT1G07850	transferring glycosyl group transferase (DUF604) [Source:NCBI gene (formerly Entrezgene);Acc:837300]	AT1G07850	protein_coding	0	2.17611	0	0	0	0	0.904038	1.19867	0.914412	1.12267	4.13578
AT1G07870	Protein kinase superfamily protein [Source:NCBI gene (formerly Entrezgene);Acc:837302]	AT1G07870	protein_coding	405.519	289.422	286.499	302.645	222.868	202.694	208.833	284.085	266.094	314.349	336.032
AT1G07877	ncRNA [Source:NCBI gene (formerly Entrezgene);Acc:28716733]	AT1G07877	lncRNA	3.34219	1.08805	3.01578	9.13645	4.74188	5.2785	9.04038	1.19867	5.48647	5.61337	4.13578
AT1G07880	Protein kinase superfamily protein [Source:NCBI gene (formerly Entrezgene);Acc:837303]	ATMPK13	protein_coding	74.6422	81.6041	103.542	134.763	76.8184	99.2358	119.333	130.655	82.2971	69.6058	76.512
AT1G07885		AT1G07885	protein_coding	8.9125	13.0567	15.0789	12.5626	20.8643	11.6127	15.3686	5.99335	7.31529	13.4721	13.4413
AT1G07890	ascorbate peroxidase 1 [Source:NCBI gene (formerly Entrezgene);Acc:837304]	APX1	protein_coding	11848.1	10581.3	11511.2	15611.9	13298.1	14657.3	13818.2	12622	11274.7	11792.6	11136.6
AT1G07900	LOB domain-containing protein 1 [Source:NCBI gene (formerly Entrezgene);Acc:837305]	LBD1	protein_coding	123.661	83.7802	20.1052	12.5626	5.69025	14.7798	6.32827	34.7614	31.09	47.1523	74.4441
AT1G07901		AT1G07901	protein_coding	3.34219	7.61638	11.0579	3.42617	13.2773	10.557	6.32827	13.1854	3.65765	5.61337	6.20367
AT1G07902		AT1G07902	protein_coding	31.1938	25.0253	15.0789	61.671	22.761	28.5039	23.505	38.3574	23.7747	30.3122	14.4752
AT1G07910	RNAligase [Source:NCBI gene (formerly Entrezgene);Acc:837306]	RNL	protein_coding	367.641	410.196	380.993	406.572	542.471	507.792	471.908	369.19	383.139	427.739	378.424
AT1G07913	ncRNA [Source:NCBI gene (formerly Entrezgene);Acc:28716741]	AT1G07913	lncRNA	0	2.17611	2.01052	2.28411	0.948376	0	0.904038	1.19867	1.82882	2.24535	2.06789
AT1G07920	GTP binding Elongation factor Tu family protein [Source:NCBI gene (formerly Entrezgene);Acc:837307]	AT1G07920	protein_coding	7145.6	7443.38	7213.74	7395.96	5438.93	5364.01	5441.4	8871.36	7233	7217.67	7348.25
AT1G07930	GTP binding Elongation factor Tu family protein [Source:NCBI gene (formerly Entrezgene);Acc:837308]	AT1G07930	protein_coding	9592.08	9197.32	9244.37	7199.52	7263.61	7569.37	7387.8	8492.58	8869.79	9284.51	8974.65
AT1G07937	ncRNA [Source:NCBI gene (formerly Entrezgene);Acc:28716746]	AT1G07937	lncRNA	20.0531	1.08805	8.04208	13.7047	10.4321	5.2785	6.32827	8.39069	10.9729	6.73604	6.20367
AT1G07940	GTP binding Elongation factor Tu family protein [Source:NCBI gene (formerly Entrezgene);Acc:837309]	AT1G07940	protein_coding	6402.52	6590.35	6459.8	5559.53	4972.33	4987.13	5088.83	6518.37	6242.69	6142.15	6172.66
AT1G07950	Surfeit locus protein 5 subunit 22 of Mediator complex [Source:NCBI gene (formerly Entrezgene);Acc:837310]	MED22B	protein_coding	240.638	290.511	277.452	250.11	212.436	232.254	244.09	306.859	266.094	207.695	226.434
AT1G07957	ncRNA [Source:NCBI gene (formerly Entrezgene);Acc:28716749]	AT1G07957	snoRNA	0	3.26416	5.0263	1.14206	0.948376	3.1671	1.80808	0	5.48647	5.61337	7.23762
AT1G07960	PDI-like 5-1 [Source:NCBI gene (formerly Entrezgene);Acc:837311]	PDIL5-1	protein_coding	399.949	465.687	458.398	550.471	459.962	471.898	484.564	505.839	472.751	443.456	445.631
AT1G07967	ncRNA [Source:NCBI gene (formerly Entrezgene);Acc:28716751]	AT1G07967	lncRNA	0	0	0	0	0	0	1.80808	0	0	0	0
AT1G07970	cytochrome B561, amino-terminal protein [Source:NCBI gene (formerly Entrezgene);Acc:837312]	AT1G07970	protein_coding	505.785	505.945	459.404	396.294	340.467	335.713	373.368	426.726	439.832	443.456	430.121
AT1G07980	nuclear factor Y, subunit C10 [Source:NCBI gene (formerly Entrezgene);Acc:837313]	NF-YC10	protein_coding	291.885	300.303	343.799	395.151	310.119	238.588	285.676	342.82	291.697	325.575	302.946
AT1G07985	Expressed protein [Source:NCBI gene (formerly Entrezgene);Acc:2745747]	AT1G07985	protein_coding	60.1594	65.2833	37.1946	51.3925	22.761	24.2811	31.6413	71.9202	32.0044	51.643	33.0863
AT1G07990	SIT4 phosphatase-associated family protein [Source:NCBI gene (formerly Entrezgene);Acc:837314]	AT1G07990	protein_coding	1137.46	1274.11	1277.69	1227.71	1301.17	1314.35	1186.1	1087.19	1144.84	1234.94	1283.13
AT1G07993	ncRNA [Source:NCBI gene (formerly Entrezgene);Acc:28716756]	AT1G07993	lncRNA	0	0	3.01578	0	1.89675	2.1114	3.61615	7.19202	1.82882	5.61337	8.27156
AT1G07997	ncRNA [Source:NCBI gene (formerly Entrezgene);Acc:28716757]	AT1G07997	lncRNA	0	0	2.01052	0	1.89675	0	4.52019	0	0.914412	2.24535	1.03395
AT1G08000	GATA transcription factor 10 [Source:NCBI gene (formerly Entrezgene);Acc:837315]	GATA10	protein_coding	196.075	196.938	172.905	173.593	183.985	188.97	197.984	220.555	208.486	196.468	186.11
AT1G08010	GATA transcription factor 11 [Source:NCBI gene (formerly Entrezgene);Acc:837316]	GATA11	protein_coding	310.824	384.083	422.209	382.589	416.337	377.941	415.857	383.574	371.251	374.973	322.591
AT1G08030	tyrosylprotein sulfotransferase [Source:NCBI gene (formerly Entrezgene);Acc:837318]	TPST	protein_coding	343.131	367.762	375.967	390.583	439.098	399.055	394.161	437.514	376.738	382.832	407.375
AT1G08033	ncRNA [Source:NCBI gene (formerly Entrezgene);Acc:28716765]	AT1G08033	lncRNA	0	2.17611	5.0263	0	0.948376	2.1114	2.71211	0	0.914412	0	2.06789
AT1G08035		AT1G08035	protein_coding	3.34219	6.52833	1.00526	14.8467	3.7935	5.2785	4.52019	4.79468	7.31529	1.12267	4.13578
AT1G08040	trimethylguanosine synthase (DUF707) [Source:NCBI gene (formerly Entrezgene);Acc:837320]	AT1G08040	protein_coding	395.492	429.781	426.23	440.834	498.846	532.073	465.58	413.541	443.49	442.333	466.309
AT1G08047	ncRNA [Source:NCBI gene (formerly Entrezgene);Acc:28716768]	AT1G08047	lncRNA	0	0	0	0	0	0	0	1.19867	0.914412	0	0
AT1G08050	Zinc finger (C3HC4-type RING finger) family protein [Source:NCBI gene (formerly Entrezgene);Acc:837321]	AT1G08050	protein_coding	120.319	95.7488	118.621	117.632	150.792	146.742	133.798	81.5095	104.243	126.862	167.499
AT1G08060	ATP-dependent helicase family protein [Source:NCBI gene (formerly Entrezgene);Acc:837322]	MOM	protein_coding	709.658	676.77	667.492	558.466	646.792	745.324	772.048	471.077	691.295	748.823	613.13
AT1G08070	Tetratricopeptide repeat (TPR)-like superfamily protein [Source:NCBI gene (formerly Entrezgene);Acc:837325]	OTP82	protein_coding	31.1938	26.1133	27.142	23.9832	28.4513	26.3925	36.1615	21.5761	28.3468	25.8215	26.8826
AT1G08080	alpha carbonic anhydrase 7 [Source:NCBI gene (formerly Entrezgene);Acc:837326]	ACA7	protein_coding	0	0	1.00526	0	0	1.0557	0	0	0	0	0
AT1G08090	nitrate transporter 2:1 [Source:NCBI gene (formerly Entrezgene);Acc:837327]	NRT2:1	protein_coding	10.0266	3.26416	4.02104	11.4206	797.584	659.813	404.105	5.99335	3.65765	8.98139	5.16973
AT1G08110	lactoylglutathione lyase family protein / glyoxalase I family protein [Source:NCBI gene (formerly Entrezgene);Acc:837330]	AT1G08110	protein_coding	1892.79	1916.06	1925.07	2228.15	1634.05	1708.12	1743.89	2319.43	1942.21	2045.51	1980.01
AT1G08125	S-adenosyl-L-methionine-dependent methyltransferases superfamily protein [Source:NCBI gene (formerly Entrezgene);Acc:2745748]	AT1G08125	protein_coding	292.999	320.976	331.736	421.419	295.893	291.373	296.524	294.873	298.098	266.074	282.267
AT1G08130	DNA ligase 1 [Source:NCBI gene (formerly Entrezgene);Acc:837333]	LIG1	protein_coding	1091.78	1004.27	1066.58	447.686	785.255	755.881	701.534	640.09	1091.81	897.016	988.452
AT1G08160	Late embryosis abundant (LEA) hydroxyproline-rich glycoprotein family [Source:NCBI gene (formerly Entrezgene);Acc:837337]	AT1G08160	protein_coding	233.953	243.724	243.273	210.138	249.423	225.92	284.772	185.794	248.72	203.204	271.928
AT1G08165		AT1G08165	protein_coding	16.7109	28.2894	12.0631	19.415	14.2256	17.9469	14.4646	17.98	13.7162	5.61337	6.20367
AT1G08170	Histone superfamily protein [Source:NCBI gene (formerly Entrezgene);Acc:837338]	AT1G08170	protein_coding	0	1.08805	0	1.14206	1.89675	0	0	0	0	0	1.03395
AT1G08173	ncRNA [Source:NCBI gene (formerly Entrezgene);Acc:28716790]	AT1G08173	lncRNA	3.34219	4.35222	5.0263	4.56822	11.3805	6.3342	1.80808	10.788	9.14412	10.1041	5.16973
AT1G08180	cyclin-dependent kinase inhibitor [Source:NCBI gene (formerly Entrezgene);Acc:837339]	AT1G08180	protein_coding	52.361	94.6607	101.531	126.768	74.9217	66.5091	67.8029	109.079	94.1844	90.9366	82.7156
AT1G08190	vacuolar protein sorting 41 [Source:NCBI gene (formerly Entrezgene);Acc:837340]	VPS41	protein_coding	2534.49	2737.54	2628.75	1845.56	2657.35	2624.47	2355.02	2458.47	2681.97	2765.15	2842.32
AT1G08200	UDP-D-apiose/UDP-D-xylose synthase 2 [Source:NCBI gene (formerly Entrezgene);Acc:837341]	AXS2	protein_coding	6577.43	6155.12	5815.43	3673.99	5166.75	4740.09	4551.83	6255.86	5851.32	6271.25	6226.42
AT1G08210	Eukaryotic aspartyl protease family protein [Source:NCBI gene (formerly Entrezgene);Acc:837342]	AT1G08210	protein_coding	368.755	319.888	449.351	583.591	341.415	307.209	368.848	412.342	408.742	409.776	432.189
AT1G08213	ncRNA [Source:NCBI gene (formerly Entrezgene);Acc:28716797]	AT1G08213	lncRNA	0	0	2.01052	1.14206	1.89675	0	0	0	1.82882	0	1.03395
AT1G08220	ATPase complex subunit [Source:NCBI gene (formerly Entrezgene);Acc:837343]	AT1G08220	protein_coding	171.566	121.862	135.71	131.336	146.998	149.909	141.03	166.615	149.964	171.769	140.617
AT1G08230	Transmembrane amino acid transporter family protein [Source:NCBI gene (formerly Entrezgene);Acc:837344]	AT1G08230	protein_coding	294.113	257.869	244.278	315.208	394.524	388.498	288.388	299.667	282.553	313.226	367.051
AT1G08260	DNA polymerase epsilon catalytic subunit [Source:NCBI gene (formerly Entrezgene);Acc:837346]	TIL1	protein_coding	804.354	801.896	799.181	363.174	727.404	641.866	730.463	471.077	778.164	681.463	737.203
AT1G08270	vacuolar protein sorting-associated protein [Source:NCBI gene (formerly Entrezgene);Acc:837347]	AT1G08270	protein_coding	12.2547	19.585	25.1315	18.2729	14.2256	30.6153	18.9848	27.5694	12.8018	16.8401	11.3734
AT1G08280	Glycosyltransferase family 29 (sialyltransferase) family protein [Source:NCBI gene (formerly Entrezgene);Acc:837348]	AT1G08280	protein_coding	169.338	208.906	255.336	125.626	309.17	228.031	277.54	203.774	222.202	190.855	196.45
AT1G08283	ncRNA [Source:NCBI gene (formerly Entrezgene);Acc:28716809]	AT1G08283	lncRNA	22.2813	21.7611	20.1052	9.13645	20.8643	31.671	11.7525	33.5628	30.1756	26.9442	29.9844
AT1G08290	WIP domain protein 3 [Source:NCBI gene (formerly Entrezgene);Acc:837349]	WIP3	protein_coding	43.4485	78.3399	64.3366	26.2673	45.522	45.3951	72.323	43.1521	52.1215	33.6802	38.256
AT1G08293	ncRNA [Source:NCBI gene (formerly Entrezgene);Acc:28716811]	AT1G08293	lncRNA	13.3688	9.79249	3.01578	2.28411	0.948376	10.557	0.904038	22.7747	10.0585	2.24535	11.3734
AT1G08300	no vein-like protein [Source:NCBI gene (formerly Entrezgene);Acc:837350]	NVL	protein_coding	138.144	151.24	143.752	190.723	171.656	162.578	167.247	171.41	152.707	142.58	136.481
AT1G08310	alpha/beta-Hydrolases superfamily protein [Source:NCBI gene (formerly Entrezgene);Acc:837351]	AT1G08310	protein_coding	30.0797	21.7611	26.1368	13.7047	10.4321	9.5013	18.0808	35.9601	34.7476	32.5575	41.3578
AT1G08320	bZIP transcription factor family protein [Source:NCBI gene (formerly Entrezgene);Acc:837353]	TGA9	protein_coding	189.391	219.787	228.194	322.06	200.107	203.75	160.919	262.509	242.319	295.263	292.607
AT1G08340	Rho GTPase activating protein with PAK-box/P21-Rho-binding domain-containing protein [Source:NCBI gene (formerly Entrezgene);Acc:837354]	AT1G08340	protein_coding	134.802	121.862	122.642	146.183	91.0441	133.018	98.5401	101.887	151.792	122.371	104.429
AT1G08350	Endomembrane protein 70 protein family [Source:NCBI gene (formerly Entrezgene);Acc:837355]	AT1G08350	protein_coding	204.988	153.416	231.21	269.525	231.404	240.7	254.035	189.39	208.486	220.044	168.533
AT1G08357	ncRNA [Source:NCBI gene (formerly Entrezgene);Acc:28716824]	AT1G08357	lncRNA	0	0	0	0	0	0	0	1.19867	0	1.12267	0
AT1G08360	Ribosomal protein L1p/L10e family [Source:NCBI gene (formerly Entrezgene);Acc:837356]	AT1G08360	protein_coding	5627.13	5633.95	5602.31	5302.57	3894.03	3628.44	3685.76	6824.03	5599.86	5339.44	5475.78
AT1G08370	decapping 1 [Source:NCBI gene (formerly Entrezgene);Acc:837357]	DCP1	protein_coding	836.661	854.123	736.855	862.252	693.263	732.656	717.806	776.738	817.484	742.087	815.783
AT1G08380	photosystem I subunit O [Source:NCBI gene (formerly Entrezgene);Acc:837358]	PSAO	protein_coding	29440.2	30386.1	32362.3	56901.8	46425.8	52607.7	50880.2	34645.2	26547.2	28434	31056.6
AT1G08390	recQ-mediated instability-like protein [Source:NCBI gene (formerly Entrezgene);Acc:837359]	AT1G08390	protein_coding	35.65	43.5222	68.3577	77.6598	62.5928	62.2863	70.515	34.7614	32.9188	42.6616	39.2899
AT1G08393	ncRNA [Source:NCBI gene (formerly Entrezgene);Acc:28716830]	AT1G08393	lncRNA	3.34219	10.8805	9.04734	1.14206	3.7935	4.2228	9.94442	5.99335	8.22971	7.85872	4.13578
AT1G08400	RINT-1 / TIP-1 family [Source:NCBI gene (formerly Entrezgene);Acc:837360]	AT1G08400	protein_coding	128.117	127.302	167.878	84.5122	161.224	120.35	135.606	128.258	137.162	154.929	159.228
AT1G08410	P-loop containing nucleoside triphosphate hydrolases superfamily protein [Source:NCBI gene (formerly Entrezgene);Acc:837361]	AT1G08410	protein_coding	497.986	490.713	444.325	308.355	425.821	425.447	379.696	498.647	500.183	438.965	463.208
AT1G08413	ncRNA [Source:NCBI gene (formerly Entrezgene);Acc:28716833]	AT1G08413	lncRNA	2.22813	0	0	0	0	1.0557	0.904038	0	0	0	0
AT1G08420	BRI1 suppressor 1 (BSU1)-like 2 [Source:NCBI gene (formerly Entrezgene);Acc:837362]	BSL2	protein_coding	1919.53	1719.13	1627.52	1652.56	1651.12	1646.89	1579.35	1469.57	1770.3	1993.87	1947.95
AT1G08430	aluminum-activated malate transporter 1 [Source:NCBI gene (formerly Entrezgene);Acc:837363]	ALMT1	protein_coding	250.664	313.36	328.72	471.669	196.314	175.246	202.505	127.059	189.283	184.118	132.345
AT1G08440	aluminum activated malate transporter family protein [Source:NCBI gene (formerly Entrezgene);Acc:837364]	AT1G08440	protein_coding	0	0	1.00526	6.85234	0	2.1114	0.904038	0	0	0	1.03395
AT1G08443	ncRNA [Source:NCBI gene (formerly Entrezgene);Acc:28716838]	AT1G08443	lncRNA	6.68438	0	0	1.14206	2.84513	3.1671	0	3.59601	0	0	1.03395
AT1G08450	calreticulin 3 [Source:NCBI gene (formerly Entrezgene);Acc:837365]	CRT3	protein_coding	964.779	1097.85	956.002	1434.42	1012.87	1162.33	1093.89	961.333	953.732	982.339	1045.32
AT1G08460	histone deacetylase 8 [Source:NCBI gene (formerly Entrezgene);Acc:837366]	HDA08	protein_coding	381.01	372.115	370.941	582.449	422.976	412.779	377.888	340.422	366.679	368.237	373.254
AT1G08465	Plant-specific transcription factor YABBY family protein [Source:NCBI gene (formerly Entrezgene);Acc:3766682]	YAB2	protein_coding	150.399	198.026	200.047	211.28	239.939	196.36	257.651	214.562	175.567	239.129	189.212
AT1G08470	strictosidine synthase-like 3 [Source:NCBI gene (formerly Entrezgene);Acc:837368]	SSL3	protein_coding	321.964	329.68	384.009	383.731	355.641	281.872	341.726	359.601	345.648	333.434	327.761
AT1G08480	succinate dehydrogenase subunit [Source:NCBI gene (formerly Entrezgene);Acc:837369]	SDH6	protein_coding	877.882	986.865	999.228	1298.52	991.052	982.857	953.76	1131.54	936.358	830.778	862.311
AT1G08487	ncRNA [Source:NCBI gene (formerly Entrezgene);Acc:28716846]	AT1G08487	lncRNA	0	0	0	0	2.84513	0	0	0	0	0	0
AT1G08490	chloroplastic NIFS-like cysteine desulfurase [Source:NCBI gene (formerly Entrezgene);Acc:837370]	CPNIFS	protein_coding	1149.71	1158.78	1112.82	1183.17	996.743	1066.26	1032.41	1280.18	1207.94	1252.9	1304.84
AT1G08500	early nodulin-like protein 18 [Source:NCBI gene (formerly Entrezgene);Acc:837371]	ENODL18	protein_coding	127.003	153.416	117.615	150.751	110.012	77.0661	68.7069	105.483	89.6124	92.0592	108.564
AT1G08507	ncRNA [Source:NCBI gene (formerly Entrezgene);Acc:28716850]	AT1G08507	lncRNA	7.79844	13.0567	9.04734	7.99439	8.53538	7.3899	8.13634	13.1854	1.82882	7.85872	8.27156
AT1G08510	fatty acyl-ACP thioesterases B [Source:NCBI gene (formerly Entrezgene);Acc:837372]	FATB	protein_coding	2697.15	2637.44	2706.16	2897.4	2428.79	2514.68	2673.24	2457.27	2555.78	2860.57	2995.34
AT1G08520	ALBINA 1 [Source:NCBI gene (formerly Entrezgene);Acc:837374]	ALB1	protein_coding	4787.13	4828.79	4980.06	4969.09	4748.52	5221.49	5461.29	4894.17	5053.04	5219.31	5226.6
AT1G08530	chitinase-like protein [Source:NCBI gene (formerly Entrezgene);Acc:837375]	AT1G08530	protein_coding	160.425	182.793	188.989	164.456	235.197	263.925	191.656	195.383	165.509	172.892	208.857
AT1G08540	RNApolymerase sigma subunit 2 [Source:NCBI gene (formerly Entrezgene);Acc:837376]	SIG2	protein_coding	2653.7	2358.9	2681.03	1801.02	2015.3	2277.15	2257.38	2691.01	2439.65	2797.7	2749.26
AT1G08550	non-photochemical quenching 1 [Source:NCBI gene (formerly Entrezgene);Acc:837377]	NPQ1	protein_coding	844.46	713.764	753.945	1248.27	1267.03	1439.98	1542.29	908.592	787.309	881.299	874.718
AT1G08560	syntaxin of plants 111 [Source:NCBI gene (formerly Entrezgene);Acc:837378]	SYP111	protein_coding	289.656	342.737	265.389	551.613	368.918	355.771	428.514	219.357	256.95	214.431	255.385
AT1G08563	ncRNA [Source:NCBI gene (formerly Entrezgene);Acc:28716860]	AT1G08563	lncRNA	3.34219	11.9686	10.0526	6.85234	3.7935	5.2785	2.71211	7.19202	4.57206	6.73604	2.06789
AT1G08567	ncRNA [Source:NCBI gene (formerly Entrezgene);Acc:28716861]	AT1G08567	lncRNA	1.11406	1.08805	1.00526	0	2.84513	6.3342	1.80808	1.19867	0	0	1.03395
AT1G08570	atypical CYS HIS rich thioredoxin 4 [Source:NCBI gene (formerly Entrezgene);Acc:837379]	ACHT4	protein_coding	2540.06	1861.66	1827.56	1798.74	1573.36	1675.4	1637.21	2406.93	2109.55	2293.62	2297.43
AT1G08580		AT1G08580	protein_coding	621.647	607.134	594.108	351.753	533.935	468.731	532.478	728.791	641.917	551.233	550.059
AT1G08590	Leucine-rich receptor-like protein kinase family protein [Source:NCBI gene (formerly Entrezgene);Acc:837381]	AT1G08590	protein_coding	4.45625	1.08805	1.00526	2.28411	6.63863	0	0	1.19867	5.48647	1.12267	5.16973
AT1G08600	P-loop containing nucleoside triphosphate hydrolases superfamily protein [Source:NCBI gene (formerly Entrezgene);Acc:837382]	ATRX	protein_coding	1098.47	1080.44	1021.34	783.451	1122.88	1195.05	1114.68	783.93	1093.64	1074.4	996.724
AT1G08610	Pentatricopeptide repeat (PPR) superfamily protein [Source:NCBI gene (formerly Entrezgene);Acc:837383]	AT1G08610	protein_coding	282.972	246.988	264.383	121.058	146.998	159.411	145.55	275.694	249.634	297.509	237.807
AT1G08620	Transcription factor jumonji (jmj) family protein / zinc finger (C5HC2 type) family protein [Source:NCBI gene (formerly Entrezgene);Acc:837384]	PKDM7D	protein_coding	946.954	841.066	820.292	622.421	823.19	850.894	865.164	698.825	893.38	912.734	832.326
AT1G08630	threonine aldolase 1 [Source:NCBI gene (formerly Entrezgene);Acc:837385]	THA1	protein_coding	203.874	116.422	163.857	406.572	20.8643	29.5596	33.4494	496.249	125.274	816.184	340.168
AT1G08640	Chloroplast J-like domain 1 [Source:NCBI gene (formerly Entrezgene);Acc:837386]	CJD1	protein_coding	1642.13	1703.89	1714.97	1444.7	1321.09	1504.37	1545	1730.88	1524.32	1624.51	1528.17
AT1G08650	phosphoenolpyruvate carboxylase kinase 1 [Source:NCBI gene (formerly Entrezgene);Acc:837387]	PPCK1	protein_coding	237.295	221.963	203.062	334.622	247.526	258.647	226.914	227.747	222.202	187.486	155.092
AT1G08660	MALE GAMETOPHYTE DEFECTIVE 2 [Source:NCBI gene (formerly Entrezgene);Acc:837388]	MGP2	protein_coding	554.803	612.575	561.94	975.316	692.314	623.919	710.574	583.752	599.854	508.571	524.21
AT1G08670	ENTH/VHS family protein [Source:NCBI gene (formerly Entrezgene);Acc:837389]	AT1G08670	protein_coding	41.2203	34.8177	32.1683	58.2449	29.3996	36.9495	15.3686	31.1654	32.0044	31.4349	35.1542
AT1G08680	ARF GAP-like zinc finger-containing protein ZIGA4 [Source:NCBI gene (formerly Entrezgene);Acc:837390]	ZIGA4	protein_coding	972.577	1048.88	986.16	1145.48	874.402	1024.03	1031.51	936.161	1015	983.462	1031.88
AT1G08697	ncRNA [Source:NCBI gene (formerly Entrezgene);Acc:28716886]	AT1G08697	lncRNA	11.1406	21.7611	13.0684	47.9664	20.8643	12.6684	18.0808	17.98	20.1171	5.61337	20.6789
AT1G08700	Presenilin-1 [Source:NCBI gene (formerly Entrezgene);Acc:837391]	PS1	protein_coding	764.247	687.65	668.498	733.2	583.251	605.972	562.312	783.93	825.714	701.671	750.645
AT1G08710	F-box family protein [Source:NCBI gene (formerly Entrezgene);Acc:837392]	AT1G08710	protein_coding	229.497	224.139	175.92	253.536	197.262	202.694	188.944	255.317	233.175	211.063	222.298
AT1G08720	Protein kinase superfamily protein [Source:NCBI gene (formerly Entrezgene);Acc:837393]	EDR1	protein_coding	776.502	645.216	611.198	833.701	539.626	611.25	584.009	503.441	590.71	691.567	715.49
AT1G08730	Myosin family protein with Dil domain-containing protein [Source:NCBI gene (formerly Entrezgene);Acc:837394]	XIC	protein_coding	46.7907	22.8491	41.2156	31.9776	33.1931	54.8964	45.2019	37.1588	32.0044	23.5761	39.2899
AT1G08733	ncRNA [Source:NCBI gene (formerly Entrezgene);Acc:28716893]	AT1G08733	lncRNA	1.11406	1.08805	1.00526	0	5.69025	6.3342	1.80808	1.19867	7.31529	1.12267	2.06789
AT1G08747	ncRNA [Source:NCBI gene (formerly Entrezgene);Acc:28716896]	AT1G08747	ncRNA	2.22813	0	0	0	2.84513	2.1114	0	3.59601	0.914412	0	2.06789
AT1G08750	Peptidase C13 family [Source:NCBI gene (formerly Entrezgene);Acc:837397]	AT1G08750	protein_coding	218.356	237.196	257.346	237.548	257.958	253.368	254.939	183.396	256.035	263.828	251.249
AT1G08757	ncRNA [Source:NCBI gene (formerly Entrezgene);Acc:28716898]	AT1G08757	lncRNA	3.34219	0	0	7.99439	0	5.2785	0.904038	3.59601	0	1.12267	0
AT1G08760	GPI-anchored adhesin-like protein, putative (DUF936) [Source:NCBI gene (formerly Entrezgene);Acc:837398]	AT1G08760	protein_coding	501.328	503.769	490.567	416.851	496.949	522.572	471.908	503.441	495.611	455.805	553.161
AT1G08770	prenylated RAB acceptor 1.E [Source:NCBI gene (formerly Entrezgene);Acc:837399]	PRA1.E	protein_coding	289.656	305.743	275.441	333.48	259.855	254.424	271.211	322.442	252.378	279.546	289.505
AT1G08780	ABI3-interacting protein 3 [Source:NCBI gene (formerly Entrezgene);Acc:837400]	AIP3	protein_coding	426.686	406.932	333.746	436.265	323.396	306.153	298.333	385.972	327.359	344.661	341.202
AT1G08800	myosin-binding protein (Protein of unknown function, DUF593) [Source:NCBI gene (formerly Entrezgene);Acc:837402]	AT1G08800	protein_coding	571.514	713.764	579.03	515.067	656.276	614.418	604.801	582.554	750.732	828.533	804.41
AT1G08810	myb domain protein 60 [Source:NCBI gene (formerly Entrezgene);Acc:837403]	MYB60	protein_coding	289.656	286.158	272.425	270.667	295.893	273.426	287.484	257.714	234.089	232.393	203.687
AT1G08813	ath-MIR5014b [Source:miRBase;Acc:MI0020195]	ath-MIR5014b	miRNA	2.22813	0	0	0	0	2.1114	0	2.39734	0	0	1.03395
AT1G08820	vamp/synaptobrevin-associated protein 27-2 [Source:NCBI gene (formerly Entrezgene);Acc:837404]	VAP27-2	protein_coding	612.735	663.713	661.461	913.645	722.662	677.76	781.993	650.878	664.777	733.106	744.441
AT1G08830	copper/zinc superoxide dismutase 1 [Source:NCBI gene (formerly Entrezgene);Acc:837405]	CSD1	protein_coding	1666.64	1774.62	1765.24	2142.5	2077.89	1826.36	1832.49	1851.94	1891.92	2179.11	2175.42
AT1G08833	ncRNA [Source:NCBI gene (formerly Entrezgene);Acc:28716920]	AT1G08833	lncRNA	4.45625	2.17611	1.00526	0	1.89675	2.1114	2.71211	0	0.914412	3.36802	1.03395
AT1G08840	DNA replication helicase [Source:NCBI gene (formerly Entrezgene);Acc:837406]	emb2411	protein_coding	231.725	218.699	206.078	126.768	175.449	149.909	213.353	186.992	205.743	175.137	194.382
AT1G08845	Ribosomal L18p/L5e family protein [Source:NCBI gene (formerly Entrezgene);Acc:837407]	AT1G08845	protein_coding	115.863	116.422	122.642	131.336	106.218	112.96	81.3634	127.059	101.5	119.003	115.802
AT1G08847	ncRNA [Source:NCBI gene (formerly Entrezgene);Acc:28716923]	AT1G08847	lncRNA	100.266	157.768	152.799	156.462	155.534	211.14	170.863	222.953	202.085	186.364	195.416
AT1G08857	ncRNA [Source:NCBI gene (formerly Entrezgene);Acc:28716926]	AT1G08857	lncRNA	0	0	1.00526	0	0.948376	4.2228	0	0	0.914412	3.36802	0
AT1G08860	Calcium-dependent phospholipid-binding Copine family protein [Source:NCBI gene (formerly Entrezgene);Acc:837408]	BON3	protein_coding	6.68438	1.08805	7.03682	4.56822	0	1.0557	4.52019	1.19867	1.82882	3.36802	5.16973
AT1G08880	Histone superfamily protein [Source:NCBI gene (formerly Entrezgene);Acc:837409]	H2AXA	protein_coding	1419.32	1479.75	1400.33	1320.22	1215.82	1151.77	1298.2	1395.25	1345.1	1239.43	1349.3
AT1G08890	Major facilitator superfamily protein [Source:NCBI gene (formerly Entrezgene);Acc:837410]	AT1G08890	protein_coding	100.266	119.686	135.71	155.32	245.629	198.472	286.58	104.284	86.8691	84.2005	117.87
AT1G08900	Major facilitator superfamily protein [Source:NCBI gene (formerly Entrezgene);Acc:837411]	AT1G08900	protein_coding	383.238	430.87	420.199	679.523	358.486	446.561	458.347	441.11	402.341	460.296	565.568
AT1G08903	ncRNA [Source:NCBI gene (formerly Entrezgene);Acc:28716938]	AT1G08903	lncRNA	5.57032	8.70444	14.0736	34.2617	2.84513	8.4456	1.80808	11.9867	8.22971	13.4721	16.5431
AT1G08910	zinc ion binding protein [Source:NCBI gene (formerly Entrezgene);Acc:837412]	AT1G08910	protein_coding	808.81	775.783	767.013	624.705	667.656	730.545	684.357	912.188	807.426	756.682	858.175
AT1G08920	ERD (early response to dehydration) six-like 1 [Source:NCBI gene (formerly Entrezgene);Acc:837413]	ESL1	protein_coding	1662.18	1094.58	973.091	516.209	1015.71	944.852	880.533	841.466	1126.56	945.291	1151.82
AT1G08930	Major facilitator superfamily protein [Source:NCBI gene (formerly Entrezgene);Acc:837414]	ERD6	protein_coding	2029.82	1981.35	2095.97	7302.31	1708.97	2154.68	2763.64	2201.96	1504.21	2868.43	2361.53
AT1G08937	ncRNA [Source:NCBI gene (formerly Entrezgene);Acc:28716949]	AT1G08937	snoRNA	12.2547	5.44027	8.04208	14.8467	5.69025	9.5013	7.2323	10.788	10.9729	11.2267	8.27156
AT1G08940	Phosphoglycerate mutase family protein [Source:NCBI gene (formerly Entrezgene);Acc:837415]	AT1G08940	protein_coding	143.714	157.768	164.863	208.996	252.268	222.753	195.272	124.662	137.162	154.929	140.617
AT1G08947	ncRNA [Source:NCBI gene (formerly Entrezgene);Acc:28716952]	AT1G08947	lncRNA	0	0	0	0	0	0	0	0	0	0	0
AT1G08960	cation exchanger 11 [Source:NCBI gene (formerly Entrezgene);Acc:837416]	CAX11	protein_coding	247.322	258.957	261.368	218.133	321.499	278.705	292.908	214.562	282.553	297.509	263.656
AT1G08967	ncRNA [Source:NCBI gene (formerly Entrezgene);Acc:28716958]	AT1G08967	lncRNA	1.11406	0	0	0	0	0	0	2.39734	0	0	0
AT1G08970	nuclear factor Y, subunit C9 [Source:NCBI gene (formerly Entrezgene);Acc:837417]	NF-YC9	protein_coding	789.871	750.758	754.95	708.075	616.444	646.089	636.443	731.189	737.016	693.812	741.339
AT1G08980	amidase 1 [Source:NCBI gene (formerly Entrezgene);Acc:837418]	AMI1	protein_coding	721.913	706.147	708.708	2043.14	690.417	775.94	925.735	726.394	630.944	690.444	712.389
AT1G08987	ncRNA [Source:NCBI gene (formerly Entrezgene);Acc:28716963]	U4.11p	snRNA	1.11406	5.44027	3.01578	3.42617	0	4.2228	7.2323	0	0	4.49069	3.10184
AT1G08990	plant glycogenin-like starch initiation protein 5 [Source:NCBI gene (formerly Entrezgene);Acc:837420]	PGSIP5	protein_coding	154.855	140.359	201.052	105.069	141.308	93.9573	86.7876	148.635	147.22	197.591	164.397
AT1G09000	NPK1-related protein kinase 1 [Source:NCBI gene (formerly Entrezgene);Acc:837421]	NP1	protein_coding	106.95	173.001	106.558	116.49	146.998	112.96	122.045	97.0923	149.049	111.145	124.073
AT1G09010	glycoside hydrolase family 2 protein [Source:NCBI gene (formerly Entrezgene);Acc:837422]	AT1G09010	protein_coding	1840.43	1852.96	1982.37	2104.81	1735.53	1865.42	1822.54	1675.74	1877.29	1934.37	2008.96
AT1G09020	sucrose nonfermenting-like protein [Source:NCBI gene (formerly Entrezgene);Acc:837423]	SNF4	protein_coding	1264.46	1134.84	1161.07	1023.28	1319.19	1332.29	1247.57	1066.82	1155.82	1160.84	1206.61
AT1G09023	ncRNA [Source:NCBI gene (formerly Entrezgene);Acc:28716973]	AT1G09023	lncRNA	0	0	3.01578	1.14206	0	0	0	1.19867	0	0	1.03395
AT1G09030	nuclear factor Y, subunit B4 [Source:NCBI gene (formerly Entrezgene);Acc:837424]	NF-YB4	protein_coding	2.22813	0	0	0	0.948376	1.0557	2.71211	0	2.74324	0	0
AT1G09040	arginine-glutamic acid dipeptide repeat protein [Source:NCBI gene (formerly Entrezgene);Acc:837425]	AT1G09040	protein_coding	113.634	122.95	133.7	109.637	148.895	105.57	141.03	101.887	147.22	156.052	122.006
AT1G09043	ncRNA [Source:NCBI gene (formerly Entrezgene);Acc:28716979]	AT1G09043	lncRNA	0	0	0	0	0.948376	0	0	0	0	2.24535	0
AT1G09050	arginine-glutamic acid dipeptide repeat protein [Source:NCBI gene (formerly Entrezgene);Acc:837426]	AT1G09050	protein_coding	118.091	143.623	111.584	141.615	151.74	176.302	160.015	86.3042	138.991	158.297	127.175
AT1G09060	JmjC domain protein JMJ24 [Source:NCBI gene (formerly Entrezgene);Acc:837427]	AT1G09060	protein_coding	1488.39	1455.82	1497.84	1614.87	1128.57	1154.94	1164.4	1237.03	1218	1405.59	1379.28
AT1G09070	soybean regulated by cold-2 [Source:NCBI gene (formerly Entrezgene);Acc:837428]	SRC2	protein_coding	7478.71	5068.16	4247.22	8454.64	3509.94	4121.45	4629.58	3664.33	3229.7	4398.64	4651.72
AT1G09080	Heat shock protein 70 (Hsp 70) family protein [Source:NCBI gene (formerly Entrezgene);Acc:837429]	BIP3	protein_coding	12.2547	1.08805	2.01052	2.28411	6.63863	10.557	1.80808	1.19867	2.74324	1.12267	6.20367
AT1G09083	ncRNA [Source:NCBI gene (formerly Entrezgene);Acc:28716991]	AT1G09083	snoRNA	36.7641	19.585	29.1525	23.9832	25.6061	27.4482	15.3686	15.5827	25.6035	23.5761	15.5092
AT1G09087	ncRNA [Source:NCBI gene (formerly Entrezgene);Acc:28716993]	AT1G09087	snoRNA	16.7109	14.1447	13.0684	6.85234	21.8126	21.114	19.8888	16.7814	16.4594	20.2081	11.3734
AT1G09090	respiratory burst oxidase-like protein [Source:NCBI gene (formerly Entrezgene);Acc:837430]	RBOHB	protein_coding	106.95	78.3399	84.4418	134.763	117.599	88.6788	104.868	69.5228	82.2971	101.041	111.666
AT1G09097	ncRNA [Source:NCBI gene (formerly Entrezgene);Acc:28716996]	AT1G09097	lncRNA	0	0	0	0	1.89675	1.0557	0.904038	3.59601	0	0	0
AT1G09100	26S proteasome AAA-ATPase subunit RPT5B [Source:NCBI gene (formerly Entrezgene);Acc:837431]	RPT5B	protein_coding	381.01	387.347	439.299	373.452	433.408	395.888	381.504	334.429	428.859	416.512	381.526
AT1G09103	ncRNA [Source:NCBI gene (formerly Entrezgene);Acc:28716997]	AT1G09103	lncRNA	1.11406	0	5.0263	0	0	1.0557	3.61615	1.19867	0	1.12267	0
AT1G09130	ATP-dependent caseinolytic (Clp) protease/crotonase family protein [Source:NCBI gene (formerly Entrezgene);Acc:837432]	AT1G09130	protein_coding	2809.67	2613.51	2650.87	3386.2	3080.32	3352.9	3030.34	2957.12	2582.3	2821.28	2828.88
AT1G09140	SERINE-ARGININE PROTEIN 30 [Source:NCBI gene (formerly Entrezgene);Acc:837433]	SR30	protein_coding	2525.58	2521.02	2628.75	3385.05	2748.39	2542.13	2448.13	2801.29	2488.11	2673.09	2571.42
AT1G09150	pseudouridine synthase and archaeosine transglycosylase (PUA) domain-containing protein [Source:NCBI gene (formerly Entrezgene);Acc:837434]	AT1G09150	protein_coding	552.575	586.461	576.014	802.866	618.341	576.412	620.17	671.255	589.796	552.355	490.09
AT1G09155	phloem protein 2-B15 [Source:NCBI gene (formerly Entrezgene);Acc:837435]	PP2-B15	protein_coding	26.7375	28.2894	19.0999	14.8467	14.2256	9.5013	21.6969	19.1787	19.2026	16.8401	21.7129
AT1G09157	transmembrane protein, putative (DUF679) [Source:NCBI gene (formerly Entrezgene);Acc:3766688]	AT1G09157	protein_coding	5.57032	0	1.00526	1.14206	0	1.0557	0	1.19867	0	0	0
AT1G09160	Protein phosphatase 2C family protein [Source:NCBI gene (formerly Entrezgene);Acc:837436]	AT1G09160	protein_coding	837.775	871.532	870.555	804.008	802.326	811.834	833.523	834.274	801.939	778.013	786.833
AT1G09170	P-loop nucleoside triphosphate hydrolases superfamily protein with CH (Calponin Homology) domain-containing protein [Source:NCBI gene (formerly Entrezgene);Acc:837437]	AT1G09170	protein_coding	70.186	77.2519	116.61	35.4037	85.3538	78.1218	51.5302	64.7282	74.9818	83.0778	70.3083
AT1G09176	transmembrane protein [Source:NCBI gene (formerly Entrezgene);Acc:6240938]	AT1G09176	protein_coding	8.9125	4.35222	7.03682	3.42617	4.74188	9.5013	2.71211	4.79468	9.14412	3.36802	4.13578
AT1G09180	secretion-associated RAS super family 1 [Source:NCBI gene (formerly Entrezgene);Acc:837438]	SARA1A	protein_coding	67.9578	60.931	51.2682	3.42617	44.5737	60.1749	55.1463	44.3508	60.3512	52.7657	54.7991
AT1G09190	Tetratricopeptide repeat (TPR)-like superfamily protein [Source:NCBI gene (formerly Entrezgene);Acc:837439]	AT1G09190	protein_coding	61.2735	57.6669	61.3208	43.3981	49.3155	53.8407	50.6261	53.9401	63.0944	46.0296	49.6294
AT1G09195	Ppx-GppA phosphatase [Source:NCBI gene (formerly Entrezgene);Acc:6241311]	AT1G09195	protein_coding	138.144	153.416	156.821	187.297	190.623	163.634	172.671	206.171	151.792	158.297	179.907
AT1G09200	Histone superfamily protein [Source:NCBI gene (formerly Entrezgene);Acc:837440]	AT1G09200	protein_coding	1967.44	2093.42	1760.21	1649.13	1586.63	1423.08	1440.13	1608.61	1818.77	1413.45	1489.92
AT1G09210	calreticulin 1b [Source:NCBI gene (formerly Entrezgene);Acc:837441]	CRT1b	protein_coding	3808.98	3689.59	3443.01	3169.21	5194.25	4746.43	4518.38	3320.32	3955.75	3360.16	3528.86
AT1G09217	ncRNA [Source:NCBI gene (formerly Entrezgene);Acc:28717028]	AT1G09217	lncRNA	0	0	0	2.28411	0.948376	2.1114	4.52019	2.39734	2.74324	0	0
AT1G09220	Pentatricopeptide repeat (PPR) superfamily protein [Source:NCBI gene (formerly Entrezgene);Acc:837442]	AT1G09220	protein_coding	7.79844	26.1133	20.1052	26.2673	25.6061	10.557	29.8333	19.1787	34.7476	12.3494	29.9844
AT1G09230	RNA-binding (RRM/RBD/RNP motifs) family protein [Source:NCBI gene (formerly Entrezgene);Acc:837443]	AT1G09230	protein_coding	385.466	354.706	426.23	573.312	397.369	457.118	516.206	459.091	404.17	458.051	372.22
AT1G09240	nicotianamine synthase 3 [Source:NCBI gene (formerly Entrezgene);Acc:837444]	NAS3	protein_coding	21.1672	11.9686	31.1631	61.671	51.2123	96.0687	101.252	52.7415	42.9774	62.8697	31.0184
AT1G09250	basic helix-loop-helix (bHLH) DNA-binding superfamily protein [Source:NCBI gene (formerly Entrezgene);Acc:837446]	AT1G09250	protein_coding	681.807	776.871	625.272	621.279	489.362	533.129	551.463	679.646	612.656	678.095	636.91
AT1G09267	ncRNA [Source:NCBI gene (formerly Entrezgene);Acc:28717042]	AT1G09267	lncRNA	5.57032	1.08805	1.00526	6.85234	1.89675	5.2785	0	4.79468	1.82882	4.49069	6.20367
AT1G09270	importin alpha [Source:NCBI gene (formerly Entrezgene);Acc:837448]	IMPA-4	protein_coding	1598.68	1684.31	1712.96	1588.6	1647.33	1720.79	1660.72	1379.67	1732.81	1657.07	1719.45
AT1G09280	rhodanese-like domain protein [Source:NCBI gene (formerly Entrezgene);Acc:837449]	AT1G09280	protein_coding	450.081	461.335	456.388	579.023	328.138	373.718	362.519	479.468	455.377	440.088	445.631
AT1G09287	ncRNA [Source:NCBI gene (formerly Entrezgene);Acc:28717046]	AT1G09287	lncRNA	8.9125	3.26416	7.03682	5.71028	4.74188	15.8355	13.5606	5.99335	1.82882	10.1041	5.16973
AT1G09290		AT1G09290	protein_coding	176.022	214.347	195.02	244.4	162.172	157.299	161.823	284.085	206.657	223.412	225.4
AT1G09293	ncRNA [Source:NCBI gene (formerly Entrezgene);Acc:28717047]	AT1G09293	lncRNA	0	0	0	1.14206	1.89675	4.2228	0.904038	0	0	0	2.06789
AT1G09300	Metallopeptidase M24 family protein [Source:NCBI gene (formerly Entrezgene);Acc:837451]	AT1G09300	protein_coding	335.333	309.007	323.694	251.252	226.662	221.697	192.56	323.641	322.787	307.613	314.319
AT1G09310	plant/protein (Protein of unknown function, DUF538) [Source:NCBI gene (formerly Entrezgene);Acc:837452]	AT1G09310	protein_coding	11149.5	11025.3	11126.2	8016.09	15409.2	17167.8	14443.8	12635.2	11771.2	12859.1	14108.2
AT1G09320	at domain-containing protein [Source:NCBI gene (formerly Entrezgene);Acc:837453]	AT1G09320	protein_coding	192.733	155.592	171.899	206.712	178.295	203.75	182.616	154.628	204.828	175.137	188.178
AT1G09330	golgi apparatus membrane protein-like protein ECHIDNA protein [Source:NCBI gene (formerly Entrezgene);Acc:837454]	AT1G09330	protein_coding	552.575	659.361	566.966	661.251	676.192	696.762	658.14	606.527	577.908	652.273	575.908
AT1G09340	chloroplast RNA binding protein [Source:NCBI gene (formerly Entrezgene);Acc:837455]	CRB	protein_coding	23009.9	22433.5	23308	24249.3	20453.6	21287.1	20483.7	23779.2	21074.4	24162.2	23244.1
AT1G09350	galactinol synthase 3 [Source:NCBI gene (formerly Entrezgene);Acc:837457]	GolS3	protein_coding	30.0797	15.2328	19.0999	7.99439	11.3805	20.0583	31.6413	26.3707	18.2882	23.5761	33.0863
AT1G09363	ncRNA [Source:NCBI gene (formerly Entrezgene);Acc:28717060]	AT1G09363	lncRNA	1.11406	0	1.00526	1.14206	0	2.1114	0	1.19867	0	1.12267	0
AT1G09367	ncRNA [Source:NCBI gene (formerly Entrezgene);Acc:28717061]	AT1G09367	lncRNA	0	1.08805	3.01578	4.56822	5.69025	3.1671	1.80808	4.79468	5.48647	2.24535	1.03395
AT1G09370	Plant invertase/pectin methylesterase inhibitor superfamily protein [Source:NCBI gene (formerly Entrezgene);Acc:837459]	AT1G09370	protein_coding	1.11406	0	0	1.14206	0	0	0	0	1.82882	0	1.03395
AT1G09380	nodulin MtN21 /EamA-like transporter family protein [Source:NCBI gene (formerly Entrezgene);Acc:837460]	UMAMIT25	protein_coding	7.79844	7.61638	6.03156	9.13645	0.948376	4.2228	7.2323	7.19202	4.57206	20.2081	8.27156
AT1G09390	GDSL-like Lipase/Acylhydrolase superfamily protein [Source:NCBI gene (formerly Entrezgene);Acc:837461]	AT1G09390	protein_coding	213.9	156.68	160.842	288.94	198.21	182.636	282.964	149.834	149.964	200.959	214.027
AT1G09400	FMN-linked oxidoreductases superfamily protein [Source:NCBI gene (formerly Entrezgene);Acc:837462]	AT1G09400	protein_coding	7.79844	5.44027	4.02104	17.1308	7.587	30.6153	16.2727	8.39069	10.0585	6.73604	8.27156
AT1G09410	pentatricopeptide (PPR) repeat-containing protein [Source:NCBI gene (formerly Entrezgene);Acc:837463]	AT1G09410	protein_coding	43.4485	38.0819	33.1736	25.1252	22.761	19.0026	32.5454	19.1787	37.4909	17.9628	16.5431
AT1G09415	NIM1-interacting 3 [Source:NCBI gene (formerly Entrezgene);Acc:837464]	NIMIN-3	protein_coding	161.539	215.435	234.226	238.69	147.947	173.135	155.495	302.065	225.86	197.591	221.264
AT1G09420	glucose-6-phosphate dehydrogenase 4 [Source:NCBI gene (formerly Entrezgene);Acc:837465]	G6PD4	protein_coding	152.627	153.416	144.757	256.963	156.482	155.188	151.878	119.867	139.905	190.855	164.397
AT1G09427	ncRNA [Source:NCBI gene (formerly Entrezgene);Acc:28717071]	AT1G09427	lncRNA	0	2.17611	0	0	0	0	0.904038	0	0	0	0
AT1G09430	ATP-citrate lyase A-3 [Source:NCBI gene (formerly Entrezgene);Acc:837466]	ACLA-3	protein_coding	1305.68	1248	1307.84	2284.11	1087.79	1207.72	1175.25	1426.42	1318.58	1589.71	1487.85
AT1G09440	Protein kinase superfamily protein [Source:NCBI gene (formerly Entrezgene);Acc:837467]	AT1G09440	protein_coding	202.759	221.963	228.194	130.194	225.713	237.533	216.065	194.185	213.058	223.412	232.638
AT1G09447	ncRNA [Source:NCBI gene (formerly Entrezgene);Acc:28717075]	AT1G09447	lncRNA	0	0	0	2.28411	0.948376	1.0557	0.904038	0	0	0	0
AT1G09450	Protein kinase superfamily protein [Source:NCBI gene (formerly Entrezgene);Acc:837468]	Haspin	protein_coding	118.091	107.717	95.4997	126.768	132.773	95.013	91.3078	98.2909	107.901	70.7284	96.1569
AT1G09457	ncRNA [Source:NCBI gene (formerly Entrezgene);Acc:28717078]	AT1G09457	lncRNA	0	0	0	0	0	0	0	2.39734	0	0	0
AT1G09460	Carbohydrate-binding X8 domain superfamily protein [Source:NCBI gene (formerly Entrezgene);Acc:837469]	AT1G09460	protein_coding	276.288	227.403	224.173	564.176	182.088	180.525	224.201	285.283	246.891	323.33	332.93
AT1G09463	ncRNA [Source:NCBI gene (formerly Entrezgene);Acc:28717079]	AT1G09463	lncRNA	0	0	0	0	0	0	0	1.19867	0	0	0
AT1G09467	ncRNA [Source:NCBI gene (formerly Entrezgene);Acc:28717081]	AT1G09467	snoRNA	50.1328	50.0505	69.3629	55.9608	53.109	79.1775	78.6513	46.7481	58.5224	57.2564	50.6633
AT1G09470	myosin heavy chain, cardiac protein [Source:NCBI gene (formerly Entrezgene);Acc:837470]	AT1G09470	protein_coding	138.144	140.359	115.605	178.161	137.514	105.57	133.798	83.9069	96.9277	103.286	85.8175
AT1G09480	NAD(P)-binding Rossmann-fold superfamily protein [Source:NCBI gene (formerly Entrezgene);Acc:837471]	AT1G09480	protein_coding	41.2203	38.0819	34.1788	38.8299	53.109	44.3394	58.7625	59.9335	78.6394	68.4831	56.867
AT1G09483	myosin heavy chain, cardiac protein [Source:NCBI gene (formerly Entrezgene);Acc:837472]	AT1G09483	protein_coding	2.22813	1.08805	3.01578	1.14206	0	0	0	0	0	0	0
AT1G09490	NAD(P)-binding Rossmann-fold superfamily protein [Source:NCBI gene (formerly Entrezgene);Acc:837474]	AT1G09490	protein_coding	734.168	644.128	637.335	625.847	611.702	632.364	707.862	757.559	662.034	739.842	699.981
AT1G09493	ncRNA [Source:NCBI gene (formerly Entrezgene);Acc:28717088]	AT1G09493	lncRNA	1.11406	1.08805	3.01578	0	0	3.1671	1.80808	2.39734	0	0	0
AT1G09497	ncRNA [Source:NCBI gene (formerly Entrezgene);Acc:28717090]	AT1G09497	lncRNA	0	2.17611	0	1.14206	1.89675	2.1114	1.80808	0	0.914412	2.24535	0
AT1G09500	NAD(P)-binding Rossmann-fold superfamily protein [Source:NCBI gene (formerly Entrezgene);Acc:837475]	AT1G09500	protein_coding	189.391	171.913	152.799	27.4093	259.855	245.978	156.399	212.165	158.193	263.828	166.465
AT1G09510	NAD(P)-binding Rossmann-fold superfamily protein [Source:NCBI gene (formerly Entrezgene);Acc:837476]	AT1G09510	protein_coding	0	0	0	0	0	0	0	0	1.82882	0	0
AT1G09520		AT1G09520	protein_coding	493.53	363.41	350.836	508.215	275.977	337.824	322.742	425.528	366.679	392.936	441.495
AT1G09527	ncRNA [Source:NCBI gene (formerly Entrezgene);Acc:28717099]	AT1G09527	lncRNA	1.11406	0	0	1.14206	0	0	2.71211	0	0.914412	0	0
AT1G09530	phytochrome interacting factor 3 [Source:NCBI gene (formerly Entrezgene);Acc:837479]	PIF3	protein_coding	521.382	616.927	514.693	873.673	641.102	812.889	565.928	598.136	534.931	627.575	576.942
AT1G09533	ncRNA [Source:NCBI gene (formerly Entrezgene);Acc:28717100]	AT1G09533	snoRNA	10.0266	28.2894	30.1578	12.5626	33.1931	30.6153	27.1211	33.5628	31.09	19.0855	23.7807
AT1G09537	ncRNA [Source:NCBI gene (formerly Entrezgene);Acc:28717102]	AT1G09537	lncRNA	3.34219	1.08805	2.01052	3.42617	6.63863	1.0557	4.52019	1.19867	3.65765	1.12267	7.23762
AT1G09540	myb domain protein 61 [Source:NCBI gene (formerly Entrezgene);Acc:837480]	MYB61	protein_coding	31.1938	31.5536	38.1999	14.8467	17.0708	29.5596	32.5454	17.98	43.8918	42.6616	24.8147
AT1G09543	ncRNA [Source:NCBI gene (formerly Entrezgene);Acc:28717103]	AT1G09543	lncRNA	11.1406	4.35222	10.0526	10.2785	13.2773	19.0026	13.5606	3.59601	8.22971	2.24535	4.13578
AT1G09560	germin-like protein 5 [Source:NCBI gene (formerly Entrezgene);Acc:837482]	GLP5	protein_coding	3056.99	3120.54	3097.21	2843.72	1489.9	1408.3	1375.95	2987.09	3684.17	4181.96	3280.71
AT1G09570	phytochrome A [Source:NCBI gene (formerly Entrezgene);Acc:837483]	PHYA	protein_coding	3702.03	3483.95	4340.71	4444.88	2219.2	2488.29	2793.48	3881.29	4204.47	4780.34	4482.15
AT1G09573	ncRNA [Source:NCBI gene (formerly Entrezgene);Acc:28717112]	AT1G09573	lncRNA	1.11406	1.08805	0	1.14206	2.84513	0	0.904038	1.19867	0	0	3.10184
AT1G09575	calcium uniporter-like protein (DUF607) [Source:NCBI gene (formerly Entrezgene);Acc:837484]	AT1G09575	protein_coding	150.399	130.567	135.71	204.428	89.1473	102.403	112.101	147.436	138.076	157.174	153.024
AT1G09577	ncRNA [Source:NCBI gene (formerly Entrezgene);Acc:28717113]	AT1G09577	lncRNA	0	0	0	2.28411	0.948376	0	0	0	0.914412	1.12267	1.03395
AT1G09580	emp24/gp25L/p24 family/GOLD family protein [Source:NCBI gene (formerly Entrezgene);Acc:837485]	AT1G09580	protein_coding	220.584	206.73	190.999	280.946	252.268	207.973	229.626	200.178	218.544	185.241	188.178
AT1G09590	Translation protein SH3-like family protein [Source:NCBI gene (formerly Entrezgene);Acc:837486]	AT1G09590	protein_coding	3671.95	3634.1	3507.35	3003.61	3182.75	2687.81	2822.41	4075.48	3422.64	3153.59	3115.28
AT1G09600	Protein kinase superfamily protein [Source:NCBI gene (formerly Entrezgene);Acc:837487]	AT1G09600	protein_coding	38.9922	57.6669	46.2419	25.1252	61.6444	36.9495	29.8333	25.1721	47.5494	32.5575	56.867
AT1G09607	ncRNA [Source:NCBI gene (formerly Entrezgene);Acc:28717122]	AT1G09607	lncRNA	0	5.44027	0	0	1.89675	0	0.904038	0	0.914412	1.12267	1.03395
AT1G09620	ATP binding/leucine-tRNA ligases/aminoacyl-tRNA ligase [Source:NCBI gene (formerly Entrezgene);Acc:837489]	AT1G09620	protein_coding	4470.74	4079.12	4315.58	3008.18	3141.97	3131.21	3261.77	3492.92	4422.1	4426.7	4541.09
AT1G09630	RAB GTPase 11C [Source:NCBI gene (formerly Entrezgene);Acc:837490]	RAB11c	protein_coding	315.28	328.592	321.683	307.213	334.777	362.105	329.974	284.085	309.986	297.509	295.708
AT1G09640	Translation elongation factor EF1B, gamma chain [Source:NCBI gene (formerly Entrezgene);Acc:837491]	AT1G09640	protein_coding	5109.09	4912.57	5004.18	4948.53	3973.69	3739.29	3835.83	5519.87	5136.25	5038.56	5231.76
AT1G09645	transmembrane protein [Source:NCBI gene (formerly Entrezgene);Acc:837492]	AT1G09645	protein_coding	286.314	282.894	299.567	381.447	224.765	274.482	299.237	336.826	268.837	326.698	297.776
AT1G09647	ncRNA [Source:NCBI gene (formerly Entrezgene);Acc:28717131]	AT1G09647	lncRNA	2.22813	7.61638	7.03682	10.2785	6.63863	6.3342	8.13634	7.19202	3.65765	10.1041	7.23762
AT1G09650	F-box and associated interaction domains-containing protein [Source:NCBI gene (formerly Entrezgene);Acc:837493]	AT1G09650	protein_coding	7.79844	26.1133	19.0999	33.1196	9.48376	15.8355	18.9848	7.19202	12.8018	13.4721	8.27156
AT1G09653	ncRNA [Source:NCBI gene (formerly Entrezgene);Acc:28717132]	AT1G09653	lncRNA	0	0	0	0	1.89675	0	0	0	4.57206	2.24535	0
AT1G09660	RNA-binding KH domain-containing protein [Source:NCBI gene (formerly Entrezgene);Acc:837494]	AT1G09660	protein_coding	746.422	777.959	762.992	818.854	655.328	727.378	772.048	952.943	803.768	751.069	757.882
AT1G09680	Pentatricopeptide repeat (PPR) superfamily protein [Source:NCBI gene (formerly Entrezgene);Acc:837496]	AT1G09680	protein_coding	33.4219	30.4655	24.1262	15.9888	42.6769	20.0583	28.0252	34.7614	46.635	21.3308	51.6973
AT1G09687	ath-MIR4228 [Source:miRBase;Acc:MI0015817]	ath-MIR4228	miRNA	36.7641	48.9624	47.2472	20.557	48.3672	29.5596	36.1615	61.1322	42.0629	33.6802	45.4936
AT1G09690	Translation protein SH3-like family protein [Source:NCBI gene (formerly Entrezgene);Acc:837497]	AT1G09690	protein_coding	6906.08	6644.75	6669.9	7084.17	5273.92	4959.68	5172	7739.81	6643.2	6038.86	6338.09
AT1G09693	ncRNA [Source:NCBI gene (formerly Entrezgene);Acc:28717142]	AT1G09693	lncRNA	2.22813	0	4.02104	0	0.948376	1.0557	0	1.19867	3.65765	1.12267	0
AT1G09700	dsRNA-binding domain-like superfamily protein [Source:NCBI gene (formerly Entrezgene);Acc:837498]	HYL1	protein_coding	297.455	275.278	279.462	299.219	276.926	230.143	245.898	299.667	278.896	275.055	297.776
AT1G09710	Homeodomain-like superfamily protein [Source:NCBI gene (formerly Entrezgene);Acc:837499]	AT1G09710	protein_coding	268.489	230.668	268.404	357.464	152.688	197.416	171.767	232.542	221.288	235.761	239.875
AT1G09730	Cysteine proteinases superfamily protein [Source:NCBI gene (formerly Entrezgene);Acc:837501]	AT1G09730	protein_coding	998.201	851.947	916.797	1056.4	903.802	963.854	914.886	831.877	918.984	866.704	986.384
AT1G09740	Adenine nucleotide alpha hydrolases-like superfamily protein [Source:NCBI gene (formerly Entrezgene);Acc:837502]	AT1G09740	protein_coding	733.054	793.192	752.94	1168.32	705.591	747.436	806.402	794.718	760.791	813.938	840.598
AT1G09750	Eukaryotic aspartyl protease family protein [Source:NCBI gene (formerly Entrezgene);Acc:837504]	AT1G09750	protein_coding	2150.14	2099.94	2263.84	6420.64	2455.34	2810.27	3326.86	1945.44	2150.7	2073.58	2188.86
AT1G09753	ncRNA [Source:NCBI gene (formerly Entrezgene);Acc:28717159]	AT1G09753	lncRNA	14.4828	13.0567	30.1578	50.2505	25.6061	17.9469	29.8333	13.1854	17.3738	12.3494	21.7129
AT1G09760	U2 small nuclear ribonucleoprotein A [Source:NCBI gene (formerly Entrezgene);Acc:837505]	U2A'	protein_coding	1027.17	934.639	968.065	999.299	809.913	753.77	808.21	1105.17	971.105	965.499	932.619
AT1G09770	cell division cycle 5 [Source:NCBI gene (formerly Entrezgene);Acc:837506]	CDC5	protein_coding	2834.18	2550.4	2749.39	3685.42	2348.18	2389.05	2477.97	2742.56	2827.36	2803.32	2758.57
AT1G09777	ncRNA [Source:NCBI gene (formerly Entrezgene);Acc:28717167]	AT1G09777	lncRNA	0	1.08805	0	0	0	0	0	0	0	0	0
AT1G09780	Phosphoglycerate mutase, 2,3-bisphosphoglycerate-independent [Source:NCBI gene (formerly Entrezgene);Acc:837507]	iPGAM1	protein_coding	2457.62	2497.08	2345.27	1376.18	2728.48	2282.42	2447.23	1392.85	2507.32	2354.25	2323.28
AT1G09787	ncRNA [Source:NCBI gene (formerly Entrezgene);Acc:28717170]	AT1G09787	snoRNA	4.45625	7.61638	1.00526	4.56822	4.74188	0	3.61615	3.59601	3.65765	4.49069	4.13578
AT1G09790	COBRA-like protein 6 [Source:NCBI gene (formerly Entrezgene);Acc:837508]	COBL6	protein_coding	1.11406	1.08805	1.00526	0	0	0	0	1.19867	3.65765	2.24535	3.10184
AT1G09794	Cox19 family protein (CHCH motif) [Source:NCBI gene (formerly Entrezgene);Acc:10723123]	AT1G09794	protein_coding	42.3344	27.2014	28.1473	44.5402	36.0383	34.8381	43.3938	29.9667	31.09	34.8029	31.0184
AT1G09795	ATP phosphoribosyl transferase 2 [Source:NCBI gene (formerly Entrezgene);Acc:837509]	ATP-PRT2	protein_coding	591.568	584.285	583.051	891.946	778.616	827.669	838.043	606.527	533.102	573.686	547.991
AT1G09800	Pseudouridine synthase family protein [Source:NCBI gene (formerly Entrezgene);Acc:837510]	AT1G09800	protein_coding	94.6954	117.51	144.757	134.763	91.0441	121.406	92.2119	105.483	122.531	112.267	113.734
AT1G09810	evolutionarily conserved C-terminal region 11 [Source:NCBI gene (formerly Entrezgene);Acc:837511]	ECT11	protein_coding	212.786	245.9	258.352	250.11	271.235	202.694	238.666	246.926	308.157	248.111	257.452
AT1G09812	multidrug resistance protein [Source:NCBI gene (formerly Entrezgene);Acc:837512]	AT1G09812	protein_coding	33.4219	28.2894	27.142	29.6935	30.348	27.4482	30.7373	58.7348	30.1756	26.9442	34.1202
AT1G09815	polymerase delta 4 [Source:NCBI gene (formerly Entrezgene);Acc:837513]	POLD4	protein_coding	381.01	330.769	324.699	447.686	358.486	369.495	376.984	401.554	325.531	287.404	316.387
AT1G09820	Pentatricopeptide repeat (PPR-like) superfamily protein [Source:NCBI gene (formerly Entrezgene);Acc:837514]	AT1G09820	protein_coding	144.828	124.038	138.726	77.6598	137.514	107.681	125.661	124.662	114.301	123.494	147.854
AT1G09830	Glycinamide ribonucleotide (GAR) synthetase [Source:NCBI gene (formerly Entrezgene);Acc:837515]	PUR2	protein_coding	1011.57	978.161	1002.24	424.845	586.096	671.425	631.019	813.897	875.092	949.782	918.144
AT1G09840	shaggy-like protein kinase 41 [Source:NCBI gene (formerly Entrezgene);Acc:837516]	SK41	protein_coding	875.654	907.437	869.55	734.342	988.207	982.857	1015.23	834.274	876.921	815.061	879.888
AT1G09850	xylem bark cysteine peptidase 3 [Source:NCBI gene (formerly Entrezgene);Acc:837517]	XBCP3	protein_coding	311.938	365.586	344.804	226.127	363.228	336.768	356.191	278.091	335.589	398.549	393.933
AT1G09863	ncRNA [Source:NCBI gene (formerly Entrezgene);Acc:28717190]	AT1G09863	lncRNA	26.7375	13.0567	21.1105	26.2673	21.8126	40.1166	19.8888	13.1854	18.2882	5.61337	24.8147
AT1G09867	ncRNA [Source:NCBI gene (formerly Entrezgene);Acc:28717192]	AT1G09867	snoRNA	7.79844	5.44027	5.0263	0	17.0708	6.3342	11.7525	9.58936	8.22971	2.24535	7.23762
AT1G09870	histidine acid phosphatase family protein [Source:NCBI gene (formerly Entrezgene);Acc:837519]	AT1G09870	protein_coding	636.13	581.021	563.951	640.694	556.696	575.357	598.473	502.243	616.314	596.14	592.451
AT1G09880	Rhamnogalacturonate lyase family protein [Source:NCBI gene (formerly Entrezgene);Acc:837520]	AT1G09880	protein_coding	25.6235	18.4969	25.1315	21.6991	17.0708	27.4482	24.409	11.9867	21.9459	12.3494	18.611
AT1G09890	Rhamnogalacturonate lyase family protein [Source:NCBI gene (formerly Entrezgene);Acc:837521]	AT1G09890	protein_coding	74.6422	85.9563	101.531	31.9776	59.7477	90.7902	84.0755	52.7415	103.329	79.7098	85.8175
AT1G09897	ncRNA [Source:NCBI gene (formerly Entrezgene);Acc:28717200]	AT1G09897	lncRNA	4.45625	3.26416	6.03156	1.14206	2.84513	1.0557	4.52019	0	3.65765	2.24535	5.16973
AT1G09900	Pentatricopeptide repeat (PPR-like) superfamily protein [Source:NCBI gene (formerly Entrezgene);Acc:837522]	AT1G09900	protein_coding	456.766	491.801	520.725	270.667	367.021	372.662	352.575	483.064	486.467	517.553	491.124
AT1G09910	Rhamnogalacturonate lyase family protein [Source:NCBI gene (formerly Entrezgene);Acc:837523]	AT1G09910	protein_coding	248.436	223.051	247.294	372.31	233.3	282.928	317.317	210.966	231.346	212.185	281.233
AT1G09917	ncRNA [Source:NCBI gene (formerly Entrezgene);Acc:28717206]	AT1G09917	lncRNA	6.68438	6.52833	2.01052	7.99439	3.7935	2.1114	7.2323	2.39734	9.14412	4.49069	3.10184
AT1G09920	TRAF-type zinc finger-like protein [Source:NCBI gene (formerly Entrezgene);Acc:837524]	AT1G09920	protein_coding	563.716	491.801	489.561	589.301	506.433	552.131	498.125	547.792	533.102	532.147	510.769
AT1G09930	oligopeptide transporter 2 [Source:NCBI gene (formerly Entrezgene);Acc:837525]	OPT2	protein_coding	12.2547	5.44027	9.04734	3.42617	3.7935	1.0557	0	3.59601	3.65765	11.2267	9.30551
AT1G09932	Phosphoglycerate mutase family protein [Source:NCBI gene (formerly Entrezgene);Acc:837526]	AT1G09932	protein_coding	238.41	155.592	106.558	141.615	70.1798	57.0078	75.0352	109.079	150.878	136.966	187.144
AT1G09937	ncRNA [Source:NCBI gene (formerly Entrezgene);Acc:28717210]	AT1G09937	lncRNA	1.11406	0	1.00526	0	0.948376	1.0557	0	0	0.914412	1.12267	0
AT1G09940	Glutamyl-tRNA reductase family protein [Source:NCBI gene (formerly Entrezgene);Acc:837528]	HEMA2	protein_coding	985.946	703.971	724.792	958.185	463.756	472.954	461.963	794.718	632.773	784.749	835.428
AT1G09950	RESPONSE TO ABA AND SALT 1 [Source:NCBI gene (formerly Entrezgene);Acc:837529]	RAS1	protein_coding	122.547	40.258	14.0736	17.1308	15.174	17.9469	19.8888	16.7814	11.8874	25.8215	14.4752
AT1G09960	sucrose transporter 4 [Source:NCBI gene (formerly Entrezgene);Acc:837530]	SUT4	protein_coding	221.699	195.85	201.052	158.746	182.088	187.915	196.176	151.032	190.198	188.609	215.061
AT1G09970	Leucine-rich receptor-like protein kinase family protein [Source:NCBI gene (formerly Entrezgene);Acc:837531]	LRR XI-23	protein_coding	4930.84	4749.36	4396	4780.65	4017.32	4125.68	4182.98	4056.3	4480.62	5081.22	5142.85
AT1G09980	Putative serine esterase family protein [Source:NCBI gene (formerly Entrezgene);Acc:837532]	AT1G09980	protein_coding	655.069	707.235	734.845	547.045	818.448	841.393	772.953	634.096	791.881	711.775	662.759
AT1G09987	ncRNA [Source:NCBI gene (formerly Entrezgene);Acc:28717225]	AT1G09987	lncRNA	1.11406	1.08805	1.00526	4.56822	2.84513	0	0	0	3.65765	0	5.16973
AT1G09993	ncRNA [Source:NCBI gene (formerly Entrezgene);Acc:28717226]	AT1G09993	lncRNA	3.34219	3.26416	1.00526	1.14206	3.7935	7.3899	3.61615	2.39734	3.65765	7.85872	3.10184
AT1G09995	DNA repair DEAD helicase RAD3/XP-D subfamily protein [Source:NCBI gene (formerly Entrezgene);Acc:837534]	AT1G09995	protein_coding	119.205	110.982	135.71	127.91	65.4379	110.849	86.7876	151.032	98.7565	94.3046	116.836
AT1G10000	Ribonuclease H-like superfamily protein [Source:NCBI gene (formerly Entrezgene);Acc:837535]	AT1G10000	protein_coding	32.3078	17.4089	29.1525	52.5346	34.1415	25.3368	52.4342	35.9601	27.4324	32.5575	33.0863
AT1G10020	formin-like protein (DUF1005) [Source:NCBI gene (formerly Entrezgene);Acc:837537]	AT1G10020	protein_coding	440.055	647.392	756.961	937.628	727.404	788.608	1017.95	733.586	644.66	843.128	624.503
AT1G10030	ergosterol biosynthesis protein [Source:NCBI gene (formerly Entrezgene);Acc:837538]	ERG28	protein_coding	310.824	293.775	301.578	317.492	302.532	243.867	289.292	326.038	304.499	280.668	269.86
AT1G10040	alpha/beta-Hydrolases superfamily protein [Source:NCBI gene (formerly Entrezgene);Acc:837539]	AT1G10040	protein_coding	50.1328	57.6669	49.2577	43.3981	43.6253	43.2837	42.4898	47.9468	55.7791	57.2564	46.5276
AT1G10050	glycosyl hydrolase family 10 protein / carbohydrate-binding domain-containing protein [Source:NCBI gene (formerly Entrezgene);Acc:837540]	AT1G10050	protein_coding	333.105	330.769	341.788	473.953	407.801	405.389	419.474	251.721	329.188	331.189	353.609
AT1G10060	branched-chain amino acid transaminase 1 [Source:NCBI gene (formerly Entrezgene);Acc:837542]	BCAT-1	protein_coding	313.052	227.403	266.394	340.333	480.826	586.969	519.822	201.377	216.716	227.903	226.434
AT1G10070	branched-chain amino acid transaminase 2 [Source:NCBI gene (formerly Entrezgene);Acc:837543]	BCAT-2	protein_coding	392.15	155.592	300.573	347.185	47.4188	39.0609	57.8584	728.791	171.909	940.801	527.312
AT1G10090	Early-responsive to dehydration stress protein (ERD4) [Source:NCBI gene (formerly Entrezgene);Acc:837544]	AT1G10090	protein_coding	502.442	526.618	459.404	478.522	765.339	743.213	671.7	330.833	454.463	504.08	483.887
AT1G10095	Protein prenylyltransferase superfamily protein [Source:NCBI gene (formerly Entrezgene);Acc:837545]	AT1G10095	protein_coding	101.38	81.6041	90.4734	166.74	99.5794	121.406	97.6361	104.284	94.1844	71.8511	106.496
AT1G10120	basic helix-loop-helix (bHLH) DNA-binding superfamily protein [Source:NCBI gene (formerly Entrezgene);Acc:837549]	AT1G10120	protein_coding	392.15	421.077	431.256	492.226	328.138	295.596	347.151	442.309	395.94	362.624	388.764
AT1G10130	endoplasmic reticulum-type calcium-transporting ATPase 3 [Source:NCBI gene (formerly Entrezgene);Acc:837550]	ECA3	protein_coding	1247.75	1106.55	1127.9	1236.85	1383.68	1327.02	1376.85	925.373	1172.28	1165.34	1206.61
AT1G10140	Uncharacterized conserved protein UCP031279 [Source:NCBI gene (formerly Entrezgene);Acc:837551]	AT1G10140	protein_coding	307.481	307.919	300.573	524.204	221.92	304.042	296.524	360.8	311.814	353.642	339.134
AT1G10155	phloem protein 2-A10 [Source:NCBI gene (formerly Entrezgene);Acc:837553]	PP2-A10	protein_coding	8.9125	2.17611	3.01578	9.13645	4.74188	4.2228	7.2323	9.58936	0	1.12267	4.13578
AT1G10170	NF-X-like 1 [Source:NCBI gene (formerly Entrezgene);Acc:837555]	NFXL1	protein_coding	1887.22	1628.82	1650.64	1765.62	1466.19	1525.49	1516.07	1594.23	1743.78	2001.73	1840.42
AT1G10180	LOW protein: exocyst complex component-like protein [Source:NCBI gene (formerly Entrezgene);Acc:837556]	AT1G10180	protein_coding	604.936	564.7	599.135	605.29	625.928	600.693	569.544	534.607	643.746	479.382	534.55
AT1G10200	GATA type zinc finger transcription factor family protein [Source:NCBI gene (formerly Entrezgene);Acc:837558]	WLIM1	protein_coding	695.175	782.311	815.266	1440.13	1223.4	1305.9	1313.57	798.314	757.133	803.834	766.154
AT1G10210	mitogen-activated protein kinase 1 [Source:NCBI gene (formerly Entrezgene);Acc:837559]	MPK1	protein_coding	138.144	179.529	131.689	222.701	185.882	175.246	178.095	169.012	134.419	190.855	132.345
AT1G10220	ZCF37 [Source:NCBI gene (formerly Entrezgene);Acc:28717228]	AT1G10220	protein_coding	11.1406	13.0567	8.04208	7.99439	11.3805	6.3342	6.32827	10.788	14.6306	15.7174	7.23762
AT1G10225	transmembrane protein [Source:NCBI gene (formerly Entrezgene);Acc:837561]	AT1G10225	protein_coding	1.11406	0	2.01052	1.14206	0	2.1114	0	1.19867	0	2.24535	1.03395
AT1G10230	E3 ubiquitin ligase SCF complex subunit SKP1/ASK1 family protein [Source:NCBI gene (formerly Entrezgene);Acc:837562]	SK18	protein_coding	247.322	194.762	224.173	276.378	147.947	190.026	166.343	237.337	176.481	208.817	222.298
AT1G10240	FAR1-related sequence 11 [Source:NCBI gene (formerly Entrezgene);Acc:837563]	FRS11	protein_coding	237.295	231.756	278.457	342.617	239.939	244.922	302.853	233.741	223.116	211.063	201.619
AT1G10270	glutamine-rich protein 23 [Source:NCBI gene (formerly Entrezgene);Acc:837566]	GRP23	protein_coding	409.975	379.731	418.188	204.428	400.214	383.219	372.464	333.23	519.386	440.088	432.189
AT1G10280	Core-2/I-branching beta-1,6-N-acetylglucosaminyltransferase family protein [Source:NCBI gene (formerly Entrezgene);Acc:837567]	AT1G10280	protein_coding	141.486	166.472	131.689	92.5066	158.379	131.963	137.414	163.019	131.675	138.089	132.345
AT1G10290	dynamin-like protein 6 [Source:NCBI gene (formerly Entrezgene);Acc:837568]	ADL6	protein_coding	2232.58	2128.23	2204.53	2084.25	2358.61	2386.94	2399.32	1851.94	2272.31	2208.3	2226.08
AT1G10300	Nucleolar GTP-binding protein [Source:NCBI gene (formerly Entrezgene);Acc:837569]	AT1G10300	protein_coding	83.5547	69.6355	59.3103	46.8243	91.9924	63.342	59.6665	57.5362	89.6124	58.379	87.8854
AT1G10310	NAD(P)-binding Rossmann-fold superfamily protein [Source:NCBI gene (formerly Entrezgene);Acc:837570]	AT1G10310	protein_coding	376.553	357.97	324.699	299.219	370.815	425.447	339.014	402.753	335.589	322.207	356.711
AT1G10320	Zinc finger C-x8-C-x5-C-x3-H type family protein [Source:NCBI gene (formerly Entrezgene);Acc:837571]	AT1G10320	protein_coding	381.01	387.347	387.025	350.611	349.951	326.211	382.408	445.905	419.715	405.285	357.745
AT1G10330	Tetratricopeptide repeat (TPR)-like superfamily protein [Source:NCBI gene (formerly Entrezgene);Acc:837572]	AT1G10330	protein_coding	54.5891	39.17	33.1736	27.4093	47.4188	40.1166	28.9292	43.1521	57.6079	67.3604	57.901
AT1G10340	Ankyrin repeat family protein [Source:NCBI gene (formerly Entrezgene);Acc:837573]	AT1G10340	protein_coding	61.2735	44.6102	37.1946	135.905	30.348	41.1723	52.4342	62.3308	31.09	58.379	46.5276
AT1G10350	DNAJ heat shock family protein [Source:NCBI gene (formerly Entrezgene);Acc:837574]	AT1G10350	protein_coding	265.147	256.781	229.199	318.634	268.39	300.875	301.045	236.138	274.324	253.724	240.909
AT1G10360	glutathione S-transferase TAU 18 [Source:NCBI gene (formerly Entrezgene);Acc:837575]	GSTU18	protein_coding	848.916	906.349	959.018	783.451	1041.32	1055.7	1015.23	956.539	801.025	804.957	903.668
AT1G10370	Glutathione S-transferase family protein [Source:NCBI gene (formerly Entrezgene);Acc:837576]	ERD9	protein_coding	4350.42	3670.01	3685.28	767.462	2103.5	1792.58	1474.49	5100.34	4094.74	4334.64	4316.72
AT1G10380	Putative membrane lipoprotein [Source:NCBI gene (formerly Entrezgene);Acc:837577]	AT1G10380	protein_coding	376.553	346.001	369.936	508.215	400.214	413.835	394.161	296.071	359.364	335.679	380.492
AT1G10385	Vps51/Vps67 family (components of vesicular transport) protein [Source:NCBI gene (formerly Entrezgene);Acc:837578]	AT1G10385	protein_coding	5.57032	5.44027	7.03682	0	1.89675	5.2785	3.61615	3.59601	6.40088	3.36802	11.3734
AT1G10390	Nucleoporin autopeptidase [Source:NCBI gene (formerly Entrezgene);Acc:837579]	AT1G10390	protein_coding	2474.33	2317.56	2328.18	2230.44	2085.48	2087.12	2076.58	1908.28	2354.61	2270.05	2285.02
AT1G10400	UDP-Glycosyltransferase superfamily protein [Source:NCBI gene (formerly Entrezgene);Acc:837580]	AT1G10400	protein_coding	27.8516	28.2894	27.142	10.2785	46.4704	38.0052	35.2575	25.1721	42.9774	25.8215	28.9505
AT1G10410	CW14 protein (DUF1336) [Source:NCBI gene (formerly Entrezgene);Acc:837581]	AT1G10410	protein_coding	523.61	473.304	485.54	559.608	857.332	824.502	787.417	519.024	442.575	506.326	518.007
AT1G10417	RUN/FYVE domain protein [Source:NCBI gene (formerly Entrezgene);Acc:3766692]	AT1G10417	protein_coding	18.9391	8.70444	13.0684	22.8411	17.0708	17.9469	18.0808	21.5761	28.3468	13.4721	21.7129
AT1G10430	protein phosphatase 2A-2 [Source:NCBI gene (formerly Entrezgene);Acc:837583]	PP2A-2	protein_coding	581.541	612.575	592.098	566.46	601.27	556.354	617.458	654.474	534.016	583.79	679.302
AT1G10450	paired amphipathic helix Sin3-like protein [Source:NCBI gene (formerly Entrezgene);Acc:837584]	SNL6	protein_coding	884.566	959.664	872.565	589.301	708.437	742.157	731.367	690.434	911.669	863.336	910.906
AT1G10460	germin-like protein 7 [Source:NCBI gene (formerly Entrezgene);Acc:837586]	GLP7	protein_coding	30.0797	19.585	25.1315	7.99439	28.4513	24.2811	29.8333	27.5694	43.8918	26.9442	25.8486
AT1G10470	response regulator 4 [Source:NCBI gene (formerly Entrezgene);Acc:837587]	ARR4	protein_coding	1145.26	1105.46	1185.2	849.69	1189.26	1335.46	1297.29	1565.46	1195.14	1390.99	1236.6
AT1G10480	zinc finger protein 5 [Source:NCBI gene (formerly Entrezgene);Acc:837588]	ZFP5	protein_coding	27.8516	36.9938	35.1841	23.9832	48.3672	44.3394	79.5553	34.7614	24.6891	37.0482	41.3578
AT1G10490	GNAT acetyltransferase (DUF699) [Source:NCBI gene (formerly Entrezgene);Acc:837589]	AT1G10490	protein_coding	1017.14	937.903	940.923	359.748	638.257	570.078	568.64	786.327	938.187	978.971	1003.96
AT1G10500	chloroplast-localized ISCA-like protein [Source:NCBI gene (formerly Entrezgene);Acc:837590]	CPISCA	protein_coding	621.647	548.379	603.156	397.436	614.547	705.208	605.705	652.076	555.962	676.972	713.422
AT1G10510	RNI-like superfamily protein [Source:NCBI gene (formerly Entrezgene);Acc:837591]	emb2004	protein_coding	1179.79	1226.24	1404.35	1059.83	1152.28	1092.65	1122.82	1114.76	1192.39	1212.49	1217.99
AT1G10520	DNA polymerase lambda (POLL) [Source:NCBI gene (formerly Entrezgene);Acc:837592]	Pol{lambda}	protein_coding	71.3	64.1952	74.3892	60.529	63.5412	60.1749	58.7625	86.3042	67.6665	75.2191	68.2404
AT1G10522	Serine/Threonine-kinase [Source:NCBI gene (formerly Entrezgene);Acc:837593]	PRIN2	protein_coding	497.986	517.914	571.993	485.374	260.803	290.318	319.125	550.189	467.264	396.304	424.952
AT1G10530	D-ribose-binding periplasmic protein [Source:NCBI gene (formerly Entrezgene);Acc:837594]	AT1G10530	protein_coding	22.2813	30.4655	21.1105	17.1308	8.53538	16.8912	3.61615	11.9867	21.0315	26.9442	15.5092
AT1G10540	nucleobase-ascorbate transporter 8 [Source:NCBI gene (formerly Entrezgene);Acc:837595]	NAT8	protein_coding	21.1672	19.585	14.0736	27.4093	36.9866	11.6127	24.409	14.384	23.7747	12.3494	18.611
AT1G10550	xyloglucan:xyloglucosyl transferase 33 [Source:NCBI gene (formerly Entrezgene);Acc:837596]	XTH33	protein_coding	10.0266	21.7611	27.142	50.2505	17.0708	22.1697	20.7929	25.1721	22.8603	25.8215	26.8826
AT1G10560	plant U-box 18 [Source:NCBI gene (formerly Entrezgene);Acc:837597]	PUB18	protein_coding	123.661	97.9249	71.3734	91.3645	80.6119	57.0078	113.909	73.1189	86.8691	90.9366	101.327
AT1G10570	Cysteine proteinases superfamily protein [Source:NCBI gene (formerly Entrezgene);Acc:837598]	OTS2	protein_coding	401.063	467.863	488.556	421.419	499.794	499.346	446.595	532.209	468.179	422.125	468.377
AT1G10580	Transducin/WD40 repeat-like superfamily protein [Source:NCBI gene (formerly Entrezgene);Acc:837599]	AT1G10580	protein_coding	714.114	695.267	696.645	540.193	668.605	666.147	710.574	565.772	736.102	643.292	724.796
AT1G10585	basic helix-loop-helix (bHLH) DNA-binding superfamily protein [Source:NCBI gene (formerly Entrezgene);Acc:837600]	AT1G10585	protein_coding	22.2813	15.2328	9.04734	18.2729	28.4513	17.9469	33.4494	14.384	12.8018	24.6988	11.3734
AT1G10590	Nucleic acid-binding, OB-fold-like protein [Source:NCBI gene (formerly Entrezgene);Acc:837601]	AT1G10590	protein_coding	1575.29	1497.16	1503.87	1765.62	1236.68	1280.56	1263.85	1795.61	1490.49	1414.57	1443.39
AT1G10600	associated molecule with the SH3 domain of STAM 2 [Source:NCBI gene (formerly Entrezgene);Acc:837603]	AMSH2	protein_coding	383.238	415.637	372.951	503.647	332.88	426.503	444.787	477.071	431.602	398.549	376.356
AT1G10610	basic helix-loop-helix (bHLH) DNA-binding superfamily protein [Source:NCBI gene (formerly Entrezgene);Acc:837604]	AT1G10610	protein_coding	149.284	138.183	153.805	264.957	146.998	138.297	141.03	170.211	159.108	152.684	179.907
AT1G10630	ADP-ribosylation factor A1F [Source:NCBI gene (formerly Entrezgene);Acc:837606]	ARFA1F	protein_coding	1374.75	1269.76	1347.05	1606.87	1475.67	1467.42	1397.64	1231.03	1216.17	1199.02	1207.65
AT1G10640	Pectin lyase-like superfamily protein [Source:NCBI gene (formerly Entrezgene);Acc:837607]	AT1G10640	protein_coding	572.628	655.009	535.803	130.194	851.641	784.385	555.983	432.72	493.782	391.813	518.007
AT1G10650	SBP (S-ribonuclease binding protein) family protein [Source:NCBI gene (formerly Entrezgene);Acc:837608]	AT1G10650	protein_coding	702.974	567.964	544.851	299.219	574.716	582.747	499.029	638.891	534.016	635.433	623.469
AT1G10657	transmembrane protein [Source:NCBI gene (formerly Entrezgene);Acc:5007676]	AT1G10657	protein_coding	140.372	154.504	114.6	147.325	323.396	307.209	270.307	212.165	174.653	147.07	132.345
AT1G10660	transmembrane protein [Source:NCBI gene (formerly Entrezgene);Acc:837609]	AT1G10660	protein_coding	884.566	828.009	848.439	641.836	694.211	770.661	735.887	1035.65	786.394	1047.45	989.486
AT1G10670	ATP-citrate lyase A-1 [Source:NCBI gene (formerly Entrezgene);Acc:837610]	ACLA-1	protein_coding	4655.67	4749.36	4763.93	4941.68	4419.43	4445.55	4365.6	4213.32	4465.99	4471.61	4523.51
AT1G10680	P-glycoprotein 10 [Source:NCBI gene (formerly Entrezgene);Acc:837611]	PGP10	protein_coding	17.825	4.35222	2.01052	3.42617	4.74188	0	5.42423	0	6.40088	4.49069	2.06789
AT1G10682	ncRNA [Source:NCBI gene (formerly Entrezgene);Acc:6241126]	AT1G10682	ncRNA	1136.34	1354.63	1445.56	1252.84	1261.34	1220.39	1355.15	1628.99	1369.79	1369.66	1432.01
AT1G10690	cyclin-dependent kinase inhibitor [Source:NCBI gene (formerly Entrezgene);Acc:837612]	AT1G10690	protein_coding	118.091	129.478	126.663	174.735	106.218	120.35	103.06	93.4962	74.0674	72.9738	76.512
AT1G10700	phosphoribosyl pyrophosphate (PRPP) synthase 3 [Source:NCBI gene (formerly Entrezgene);Acc:837613]	PRS3	protein_coding	886.794	1008.63	862.513	777.74	624.031	620.752	657.236	831.877	836.687	780.258	789.934
AT1G10710	poor homologous synapsis 1 [Source:NCBI gene (formerly Entrezgene);Acc:837614]	PHS1	protein_coding	6.68438	4.35222	0	2.28411	9.48376	2.1114	4.52019	9.58936	5.48647	1.12267	3.10184
AT1G10720	BSD domain-containing protein [Source:NCBI gene (formerly Entrezgene);Acc:837615]	AT1G10720	protein_coding	413.317	434.134	378.983	487.658	377.453	427.559	432.13	443.508	399.598	441.211	480.785
AT1G10730	Clathrin adaptor complexes medium subunit family protein [Source:NCBI gene (formerly Entrezgene);Acc:837616]	AT1G10730	protein_coding	147.056	149.063	129.679	169.024	113.805	143.575	176.287	124.662	126.189	167.278	150.956
AT1G10740	alpha/beta-Hydrolases superfamily protein [Source:NCBI gene (formerly Entrezgene);Acc:837617]	AT1G10740	protein_coding	1687.81	1584.21	1453.61	1041.56	861.125	997.637	978.169	1664.95	1404.54	1705.34	1708.08
AT1G10750	carboxyl-terminal peptidase, putative (DUF239) [Source:NCBI gene (formerly Entrezgene);Acc:837618]	AT1G10750	protein_coding	103.608	88.1324	101.531	110.779	101.476	124.573	114.813	97.0923	106.072	95.4273	103.395
AT1G10760	Pyruvate phosphate dikinase, PEP/pyruvate binding domain-containing protein [Source:NCBI gene (formerly Entrezgene);Acc:837619]	SEX1	protein_coding	1594.22	1598.35	1467.68	2065.98	4786.45	5623.72	5011.99	1499.54	1585.59	1682.89	1679.13
AT1G10770	Plant invertase/pectin methylesterase inhibitor superfamily protein [Source:NCBI gene (formerly Entrezgene);Acc:837620]	AT1G10770	protein_coding	0	2.17611	1.00526	2.28411	0	3.1671	9.04038	2.39734	0	0	0
AT1G10780	F-box/RNI-like superfamily protein [Source:NCBI gene (formerly Entrezgene);Acc:837621]	AT1G10780	protein_coding	139.258	126.214	133.7	138.189	180.191	130.907	166.343	119.867	126.189	89.8139	125.107
AT1G10790	hydroxyproline-rich glycoprotein family protein [Source:NCBI gene (formerly Entrezgene);Acc:837622]	AT1G10790	protein_coding	10.0266	7.61638	5.0263	14.8467	22.761	12.6684	13.5606	11.9867	10.0585	22.4535	13.4413
AT1G10800	voltage-gated hydrogen channel-like protein [Source:NCBI gene (formerly Entrezgene);Acc:837623]	AT1G10800	protein_coding	14.4828	19.585	24.1262	5.71028	31.2964	22.1697	24.409	26.3707	24.6891	17.9628	17.5771
AT1G10810	NAD(P)-linked oxidoreductase superfamily protein [Source:NCBI gene (formerly Entrezgene);Acc:837624]	AT1G10810	protein_coding	45.6766	52.2266	35.1841	42.2561	48.3672	42.228	33.4494	22.7747	51.2071	43.7843	23.7807
AT1G10820		AT1G10820	protein_coding	396.606	393.876	374.962	447.686	491.259	477.177	540.615	479.468	401.427	349.151	383.594
AT1G10830	15-cis-zeta-carotene isomerase [Source:NCBI gene (formerly Entrezgene);Acc:837626]	Z-ISO	protein_coding	502.442	477.656	531.782	640.694	583.251	646.089	615.65	509.435	491.954	513.062	506.633
AT1G10840	translation initiation factor 3 subunit H1 [Source:NCBI gene (formerly Entrezgene);Acc:837627]	TIF3H1	protein_coding	2175.77	2287.09	2249.77	2377.76	1783.89	1753.52	1815.31	2622.69	2236.65	2275.66	2377.04
AT1G10850	Leucine-rich repeat protein kinase family protein [Source:NCBI gene (formerly Entrezgene);Acc:3766694]	AT1G10850	protein_coding	542.549	599.518	529.772	391.725	560.49	536.296	541.519	478.269	597.111	459.174	481.819
AT1G10865	cytochrome C oxidase assembly factor [Source:NCBI gene (formerly Entrezgene);Acc:5007681]	AT1G10865	protein_coding	89.125	100.101	72.3787	98.2168	47.4188	57.0078	50.6261	88.7016	81.3827	88.6912	59.9688
AT1G10870	ARF-GAP domain 4 [Source:NCBI gene (formerly Entrezgene);Acc:837629]	AGD4	protein_coding	582.655	600.606	600.14	581.307	692.314	810.778	658.14	516.627	591.624	557.969	582.111
AT1G10890	arginine/glutamate-rich 1 protein [Source:NCBI gene (formerly Entrezgene);Acc:837632]	AT1G10890	protein_coding	1232.15	1311.11	1282.71	1856.98	1233.84	1296.4	1258.42	1623	1292.98	1359.56	1290.36
AT1G10900	Phosphatidylinositol-4-phosphate 5-kinase family protein [Source:NCBI gene (formerly Entrezgene);Acc:837633]	AT1G10900	protein_coding	1939.58	1851.87	1905.97	770.888	1585.68	1763.02	1506.13	1932.26	1997.08	2136.45	2086.5
AT1G10910	Pentatricopeptide repeat (PPR) superfamily protein [Source:NCBI gene (formerly Entrezgene);Acc:837634]	EMB3103	protein_coding	1177.56	1144.63	1109.81	1456.12	1001.48	1078.93	1049.59	1238.23	1216.17	1157.48	1113.56
AT1G10920	NB-ARC domain-containing disease resistance protein [Source:NCBI gene (formerly Entrezgene);Acc:837635]	LOV1	protein_coding	190.505	169.736	163.857	187.297	215.281	234.365	257.651	164.218	129.846	147.07	166.465
AT1G10930	DNA helicase (RECQl4A) [Source:NCBI gene (formerly Entrezgene);Acc:837636]	RECQ4A	protein_coding	528.066	503.769	555.909	333.48	478.93	489.845	509.877	412.342	519.386	389.568	496.294
AT1G10940	Protein kinase superfamily protein [Source:NCBI gene (formerly Entrezgene);Acc:837637]	SNRK2.4	protein_coding	1304.57	1287.17	1425.46	2189.32	1681.47	1741.91	1637.21	1505.53	1347.84	1392.12	1466.13
AT1G10950	transmembrane nine 1 [Source:NCBI gene (formerly Entrezgene);Acc:837638]	TMN1	protein_coding	3189.56	3053.08	3159.53	3409.04	3101.19	3095.31	3033.95	2650.26	3119.06	3214.21	2976.73
AT1G10960	ferredoxin 1 [Source:NCBI gene (formerly Entrezgene);Acc:837639]	FD1	protein_coding	20083.2	17715.7	18358.1	7919.02	8418.73	9112.81	8591.98	20408.6	16910.2	18242.3	17434.4
AT1G10970	zinc transporter [Source:NCBI gene (formerly Entrezgene);Acc:837640]	ZIP4	protein_coding	52.361	91.3966	85.4471	86.7963	73.0249	100.292	102.156	67.1255	78.6394	61.747	95.123
AT1G10980	Lung seven transmembrane receptor family protein [Source:NCBI gene (formerly Entrezgene);Acc:837641]	AT1G10980	protein_coding	1.11406	1.08805	5.0263	7.99439	3.7935	2.1114	13.5606	0	5.48647	5.61337	7.23762
AT1G10990	transmembrane protein [Source:NCBI gene (formerly Entrezgene);Acc:837642]	AT1G10990	protein_coding	42.3344	63.1072	43.2262	105.069	50.2639	50.6736	68.7069	61.1322	61.2656	42.6616	39.2899
AT1G11000	Seven transmembrane MLO family protein [Source:NCBI gene (formerly Entrezgene);Acc:837643]	MLO4	protein_coding	181.592	245.9	237.241	440.834	198.21	167.856	176.287	220.555	259.693	218.921	231.604
AT1G11020	RING/FYVE/PHD zinc finger superfamily protein [Source:NCBI gene (formerly Entrezgene);Acc:837644]	AT1G11020	protein_coding	248.436	302.479	271.42	358.606	232.352	209.029	268.499	294.873	263.351	305.367	269.86
AT1G11040	HSP40/DnaJ peptide-binding protein [Source:NCBI gene (formerly Entrezgene);Acc:837645]	AT1G11040	protein_coding	0	0	1.00526	0	0	0	0.904038	2.39734	1.82882	1.12267	0
AT1G11060	WAPL (Wings apart-like protein regulation of heterochromatin) protein [Source:NCBI gene (formerly Entrezgene);Acc:837647]	AT1G11060	protein_coding	511.355	487.448	523.74	454.538	513.071	542.63	460.155	448.303	491.954	564.705	546.957
AT1G11070	hydroxyproline-rich glycoprotein family protein [Source:NCBI gene (formerly Entrezgene);Acc:837648]	AT1G11070	protein_coding	28.9656	28.2894	18.0947	47.9664	22.761	34.8381	39.7777	26.3707	24.6891	50.5203	31.0184
AT1G11080	serine carboxypeptidase-like 31 [Source:NCBI gene (formerly Entrezgene);Acc:837649]	scpl31	protein_coding	165.995	179.529	285.494	685.234	146.05	156.244	317.317	182.198	315.472	211.063	236.774
AT1G11100	SNF2 domain-containing protein / helicase domain-containing protein / zinc finger protein-like protein [Source:NCBI gene (formerly Entrezgene);Acc:837651]	AT1G11100	protein_coding	84.6688	100.101	87.4576	175.877	185.882	141.464	160.015	79.1122	103.329	88.6912	90.9872
AT1G11110	LisH and RanBPM domains containing protein [Source:NCBI gene (formerly Entrezgene);Acc:837652]	AT1G11110	protein_coding	1.11406	0	0	3.42617	2.84513	0	0	0	0	0	0
AT1G11112		AT1G11112	protein_coding	8.9125	16.3208	14.0736	17.1308	15.174	11.6127	3.61615	20.3774	15.545	12.3494	7.23762
AT1G11120	CTTNBP 2 amino-terminal-like protein [Source:NCBI gene (formerly Entrezgene);Acc:837653]	AT1G11120	protein_coding	62.3875	45.6983	43.2262	151.893	50.2639	62.2863	62.3786	49.1455	38.4053	50.5203	35.1542
AT1G11125		AT1G11125	protein_coding	20.0531	30.4655	17.0894	28.5514	21.8126	14.7798	23.505	16.7814	15.545	30.3122	27.9165
AT1G11130	Leucine-rich repeat protein kinase family protein [Source:NCBI gene (formerly Entrezgene);Acc:837654]	SUB	protein_coding	631.674	601.694	646.382	399.72	684.727	691.484	703.342	406.349	574.251	497.344	551.093
AT1G11160	Transducin/WD40 repeat-like superfamily protein [Source:NCBI gene (formerly Entrezgene);Acc:837657]	AT1G11160	protein_coding	120.319	107.717	105.552	63.9551	149.843	154.132	154.591	52.7415	132.59	79.7098	90.9872
AT1G11170	lysine ketoglutarate reductase trans-splicing-like protein (DUF707) [Source:NCBI gene (formerly Entrezgene);Acc:837658]	AT1G11170	protein_coding	33.4219	46.7863	42.2209	37.6879	64.4895	88.6788	77.7473	26.3707	38.4053	30.3122	9.30551
AT1G11175	ncRNA [Source:NCBI gene (formerly Entrezgene);Acc:6241237]	AT1G11175	ncRNA	145.942	153.416	155.815	271.809	148.895	147.798	173.575	157.026	138.991	142.58	148.888
AT1G11180	Secretory carrier membrane protein (SCAMP) family protein [Source:NCBI gene (formerly Entrezgene);Acc:837659]	SCAMP2	protein_coding	220.584	242.636	277.452	380.305	234.249	263.925	288.388	264.906	219.459	278.423	237.807
AT1G11185	ncRNA [Source:NCBI gene (formerly Entrezgene);Acc:5007682]	AT1G11185	ncRNA	160.425	50.0505	66.3471	85.6542	36.9866	45.3951	37.0656	82.7082	83.2115	47.1523	78.5799
AT1G11190	bifunctional nuclease i [Source:NCBI gene (formerly Entrezgene);Acc:837660]	BFN1	protein_coding	131.459	117.51	117.615	28.5514	118.547	114.016	131.99	41.9534	136.247	116.758	103.395
AT1G11200	organic solute transporter ostalpha protein (DUF300) [Source:NCBI gene (formerly Entrezgene);Acc:837661]	AT1G11200	protein_coding	178.25	200.202	177.931	227.269	246.578	220.641	209.737	189.39	199.342	217.799	206.789
AT1G11210	cotton fiber protein, putative (DUF761) [Source:NCBI gene (formerly Entrezgene);Acc:837662]	AT1G11210	protein_coding	18.9391	20.673	4.02104	67.3813	42.6769	48.5622	52.4342	11.9867	15.545	14.5948	10.3395
AT1G11220	cotton fiber, putative (DUF761) [Source:NCBI gene (formerly Entrezgene);Acc:837663]	AT1G11220	protein_coding	46.7907	54.4027	47.2472	86.7963	80.6119	50.6736	75.0352	39.5561	33.8332	33.6802	34.1202
AT1G11240	ribosomal RNA-processing protein [Source:NCBI gene (formerly Entrezgene);Acc:837665]	AT1G11240	protein_coding	585.997	542.939	596.119	701.223	443.84	427.559	398.681	659.268	570.593	459.174	535.584
AT1G11260	sugar transporter 1 [Source:NCBI gene (formerly Entrezgene);Acc:837667]	STP1	protein_coding	7679.24	7394.42	9218.23	17164	3494.76	4272.42	5567.97	8593.26	7830.11	12302.3	10272.2
AT1G11270	F-box and associated interaction domains-containing protein [Source:NCBI gene (formerly Entrezgene);Acc:837669]	AT1G11270	protein_coding	80.2125	70.7235	98.5155	110.779	86.3022	111.904	117.525	64.7282	91.4412	103.286	82.7156
AT1G11280	S-locus lectin protein kinase family protein [Source:NCBI gene (formerly Entrezgene);Acc:837670]	AT1G11280	protein_coding	912.418	806.248	853.466	501.363	755.855	767.494	847.084	773.142	779.993	819.552	762.018
AT1G11290	Pentatricopeptide repeat (PPR) superfamily protein [Source:NCBI gene (formerly Entrezgene);Acc:837671]	CRR22	protein_coding	170.452	170.825	164.863	118.774	163.121	191.082	163.631	173.807	142.648	159.42	168.533
AT1G11300	G-type lectin S-receptor-like Serine/Threonine-kinase [Source:NCBI gene (formerly Entrezgene);Acc:837672]	AT1G11300	protein_coding	65.7297	121.862	102.536	138.189	126.134	121.406	98.5401	82.7082	94.1844	86.4459	89.9533
AT1G11303	G-type lectin S-receptor-like Serine/Threonine-kinase [Source:NCBI gene (formerly Entrezgene);Acc:28717232]	AT1G11303	protein_coding	106.95	109.893	128.673	197.576	126.134	138.297	114.813	123.463	139.905	132.475	140.617
AT1G11310	Seven transmembrane MLO family protein [Source:NCBI gene (formerly Entrezgene);Acc:837673]	MLO2	protein_coding	2172.42	1990.05	2038.67	2613.02	1962.19	2009	2026.85	1651.77	1823.34	2162.27	2137.17
AT1G11320	GDSL esterase/lipase [Source:NCBI gene (formerly Entrezgene);Acc:837674]	AT1G11320	protein_coding	93.5813	101.189	85.4471	101.643	63.5412	65.4534	77.7473	107.88	117.045	83.0778	88.9193
AT1G11330	S-locus lectin protein kinase family protein [Source:NCBI gene (formerly Entrezgene);Acc:837675]	AT1G11330	protein_coding	300.797	331.857	281.473	288.94	296.842	405.389	402.297	232.542	309.986	390.69	343.27
AT1G11340	G-type lectin S-receptor-like Serine/Threonine-kinase [Source:NCBI gene (formerly Entrezgene);Acc:837676]	AT1G11340	protein_coding	125.889	121.862	119.626	131.336	131.824	139.352	173.575	109.079	107.901	157.174	122.006
AT1G11350	S-domain-1 13 [Source:NCBI gene (formerly Entrezgene);Acc:837677]	SD1-13	protein_coding	404.405	386.259	433.267	999.299	453.324	527.85	578.584	439.912	437.089	419.88	468.377
AT1G11360	Adenine nucleotide alpha hydrolases-like superfamily protein [Source:NCBI gene (formerly Entrezgene);Acc:837678]	AT1G11360	protein_coding	492.416	443.926	481.519	899.94	491.259	593.304	536.999	537.004	483.724	510.817	494.226
AT1G11362	Plant invertase/pectin methylesterase inhibitor superfamily protein [Source:NCBI gene (formerly Entrezgene);Acc:6240451]	AT1G11362	protein_coding	3.34219	0	0	4.56822	4.74188	0	0	0	0.914412	1.12267	0
AT1G11370	Pectin lyase-like superfamily protein [Source:NCBI gene (formerly Entrezgene);Acc:837679]	AT1G11370	protein_coding	0	0	1.00526	0	0	1.0557	1.80808	2.39734	0	2.24535	0
AT1G11380	PLAC8 family protein [Source:NCBI gene (formerly Entrezgene);Acc:837680]	AT1G11380	protein_coding	350.93	371.027	375.967	507.073	209.591	274.482	319.125	523.819	365.765	489.486	380.492
AT1G11390	Protein kinase superfamily protein [Source:NCBI gene (formerly Entrezgene);Acc:837681]	AT1G11390	protein_coding	450.081	450.455	489.561	462.533	512.123	518.349	474.62	459.091	493.782	519.798	520.075
AT1G11400	partner of Y14-MAGO [Source:NCBI gene (formerly Entrezgene);Acc:837682]	PYM	protein_coding	569.286	499.417	514.693	668.103	415.388	333.601	386.024	718.003	589.796	608.489	563.5
AT1G11410	S-locus lectin protein kinase family protein [Source:NCBI gene (formerly Entrezgene);Acc:837683]	AT1G11410	protein_coding	447.853	392.788	431.256	167.882	572.819	593.304	516.206	427.925	420.629	495.099	401.171
AT1G11420	at domain protein (DOMAIN OF UNKNOWN FUNCTION 724 2) [Source:NCBI gene (formerly Entrezgene);Acc:837684]	DUF2	protein_coding	82.4407	87.0444	97.5102	73.0916	104.321	97.1244	108.485	97.0923	121.617	85.3232	96.1569
AT1G11430	plastid developmental protein DAG [Source:NCBI gene (formerly Entrezgene);Acc:837685]	MORF9	protein_coding	2210.3	2065.13	2236.7	2261.27	1815.19	2080.79	1824.35	2414.12	2147.95	2138.69	2226.08
AT1G11440		AT1G11440	protein_coding	304.139	372.115	291.525	148.467	320.551	336.768	359.807	366.793	337.418	308.735	386.696
AT1G11450	nodulin MtN21 /EamA-like transporter family protein [Source:NCBI gene (formerly Entrezgene);Acc:837687]	UMAMIT27	protein_coding	260.691	301.391	286.499	358.606	299.687	253.368	261.267	230.145	300.841	259.338	284.335
AT1G11460	nodulin MtN21 /EamA-like transporter family protein [Source:NCBI gene (formerly Entrezgene);Acc:837688]	UMAMIT26	protein_coding	30.0797	28.2894	19.0999	19.415	21.8126	27.4482	13.5606	29.9667	43.8918	50.5203	52.7312
AT1G11475	RNA polymerases N / 8 kDa subunit [Source:NCBI gene (formerly Entrezgene);Acc:837690]	NRPB10	protein_coding	446.739	495.065	475.488	419.135	355.641	340.991	347.151	520.223	467.264	464.787	435.291
AT1G11480	eukaryotic translation initiation factor-like protein [Source:NCBI gene (formerly Entrezgene);Acc:837691]	AT1G11480	protein_coding	1498.41	1554.83	1565.19	1997.46	1359.97	1289.01	1321.7	1511.52	1591.99	1572.87	1530.24
AT1G11490	zinc finger (C2H2 type) family protein [Source:NCBI gene (formerly Entrezgene);Acc:837692]	AT1G11490	protein_coding	0	9.79249	11.0579	3.42617	6.63863	4.2228	11.7525	14.384	7.31529	7.85872	12.4073
AT1G11500	transmembrane protein, putative (DUF1218) [Source:NCBI gene (formerly Entrezgene);Acc:837693]	AT1G11500	protein_coding	4.45625	11.9686	8.04208	2.28411	1.89675	6.3342	12.6565	8.39069	9.14412	1.12267	9.30551
AT1G11530	C-terminal cysteine residue is changed to a serine 1 [Source:NCBI gene (formerly Entrezgene);Acc:837696]	CXXS1	protein_coding	62.3875	65.2833	71.3734	100.501	50.2639	65.4534	68.7069	137.847	75.8962	93.1819	66.1725
AT1G11540	Sulfite exporter TauE/SafE family protein [Source:NCBI gene (formerly Entrezgene);Acc:837697]	AT1G11540	protein_coding	38.9922	55.4908	48.2525	51.3925	112.857	133.018	122.045	28.7681	68.5809	52.7657	51.6973
AT1G11545	xyloglucan endotransglucosylase/hydrolase 8 [Source:NCBI gene (formerly Entrezgene);Acc:837698]	XTH8	protein_coding	357.614	416.725	472.472	436.265	512.123	475.065	436.65	418.336	389.539	412.021	392.899
AT1G11560	Oligosaccharyltransferase complex/magnesium transporter family protein [Source:NCBI gene (formerly Entrezgene);Acc:837699]	AT1G11560	protein_coding	1.11406	0	1.00526	1.14206	0.948376	3.1671	3.61615	2.39734	0	0	1.03395
AT1G11570	NTF2-like protein [Source:NCBI gene (formerly Entrezgene);Acc:837700]	NTL	protein_coding	22.2813	21.7611	23.121	23.9832	13.2773	12.6684	15.3686	35.9601	21.0315	15.7174	10.3395
AT1G11572	Plant thionin family protein [Source:NCBI gene (formerly Entrezgene);Acc:5007683]	AT1G11572	protein_coding	0	1.08805	0	2.28411	0.948376	0	0.904038	1.19867	0	6.73604	2.06789
AT1G11580	methylesterase PCR A [Source:NCBI gene (formerly Entrezgene);Acc:837701]	PMEPCRA	protein_coding	3862.46	3912.64	3282.17	1650.27	2993.07	2661.42	2831.45	2410.53	4014.27	3411.81	3340.68
AT1G11590	Plant invertase/pectin methylesterase inhibitor superfamily [Source:NCBI gene (formerly Entrezgene);Acc:837702]	AT1G11590	protein_coding	0	1.08805	0	1.14206	0	0	1.80808	1.19867	0	0	1.03395
AT1G11592	ncRNA [Source:NCBI gene (formerly Entrezgene);Acc:5007684]	AT1G11592	ncRNA	76.8704	70.7235	84.4418	102.785	99.5794	66.5091	79.5553	86.3042	63.0944	83.0778	79.6138
AT1G11600	cytochrome P450, family 77, subfamily B, polypeptide 1 [Source:NCBI gene (formerly Entrezgene);Acc:837704]	CYP77B1	protein_coding	212.786	203.466	219.147	350.611	300.635	293.485	263.075	153.43	257.864	187.486	244.011
AT1G11630	Tetratricopeptide repeat (TPR)-like superfamily protein [Source:NCBI gene (formerly Entrezgene);Acc:837707]	AT1G11630	protein_coding	197.189	151.24	176.926	166.74	150.792	136.185	172.671	248.125	160.936	159.42	195.416
AT1G11650	RNA-binding (RRM/RBD/RNP motifs) family protein [Source:NCBI gene (formerly Entrezgene);Acc:837708]	RBP45B	protein_coding	5106.87	5028.99	4853.39	6505.15	4457.37	4462.45	4483.12	5366.44	4921.36	5178.89	5443.72
AT1G11655		AT1G11655	protein_coding	10.0266	9.79249	4.02104	4.56822	20.8643	12.6684	3.61615	4.79468	8.22971	10.1041	4.13578
AT1G11660	heat shock protein 70 (Hsp 70) family protein [Source:NCBI gene (formerly Entrezgene);Acc:837710]	AT1G11660	protein_coding	904.619	895.469	888.65	1033.56	1002.43	1033.53	958.28	680.844	804.682	816.184	966.739
AT1G11670	MATE efflux family protein [Source:NCBI gene (formerly Entrezgene);Acc:837711]	AT1G11670	protein_coding	1018.25	785.575	662.466	512.783	772.926	723.155	687.069	571.766	770.849	857.723	835.428
AT1G11680	CYTOCHROME P450 51G1 [Source:NCBI gene (formerly Entrezgene);Acc:837712]	CYP51G1	protein_coding	1947.38	1947.62	2145.22	2075.12	2058.92	2045.95	2065.73	2071.3	2201.9	2135.33	2116.49
AT1G11690	BRANCHLESS TRICHOME-like protein [Source:NCBI gene (formerly Entrezgene);Acc:837713]	AT1G11690	protein_coding	3.34219	0	0	0	0	3.1671	0	0	0	0	0
AT1G11700	senescence regulator (Protein of unknown function, DUF584) [Source:NCBI gene (formerly Entrezgene);Acc:837714]	AT1G11700	protein_coding	149.284	125.126	200.047	174.735	367.97	327.267	304.661	178.602	166.423	170.646	116.836
AT1G11710	Pentatricopeptide repeat (PPR) superfamily protein [Source:NCBI gene (formerly Entrezgene);Acc:837715]	AT1G11710	protein_coding	81.3266	79.428	63.3314	70.8075	85.3538	118.238	110.293	107.88	81.3827	69.6058	104.429
AT1G11720	starch synthase 3 [Source:NCBI gene (formerly Entrezgene);Acc:837716]	SS3	protein_coding	1792.53	1812.7	1806.45	1099.8	2401.29	2389.05	2157.03	1806.4	1892.83	2126.34	1963.46
AT1G11730	Galactosyltransferase family protein [Source:NCBI gene (formerly Entrezgene);Acc:837717]	AT1G11730	protein_coding	69.0719	72.8996	71.3734	76.5178	64.4895	47.5065	51.5302	46.7481	81.3827	40.4163	68.2404
AT1G11735	ath-MIR171b [Source:miRBase;Acc:MI0000989]	ath-MIR171b	miRNA	12.2547	6.52833	9.04734	4.56822	5.69025	3.1671	8.13634	8.39069	10.9729	5.61337	9.30551
AT1G11740	ankyrin repeat family protein [Source:NCBI gene (formerly Entrezgene);Acc:837718]	AT1G11740	protein_coding	21.1672	21.7611	18.0947	71.9495	18.9675	29.5596	26.2171	35.9601	24.6891	33.6802	19.645
AT1G11750	CLP protease proteolytic subunit 6 [Source:NCBI gene (formerly Entrezgene);Acc:837719]	CLPP6	protein_coding	915.76	890.028	914.786	1470.97	887.68	1027.2	991.73	1100.38	827.543	948.659	860.243
AT1G11755	Undecaprenyl pyrophosphate synthetase family protein [Source:NCBI gene (formerly Entrezgene);Acc:5007686]	LEW1	protein_coding	151.513	163.208	150.789	130.194	132.773	137.241	130.181	143.84	160.022	131.353	136.481
AT1G11760	mediator of RNA polymerase II transcription subunit-like protein [Source:NCBI gene (formerly Entrezgene);Acc:837720]	MED32	protein_coding	149.284	138.183	123.647	161.03	116.65	111.904	129.277	165.416	135.333	127.985	139.583
AT1G11780	oxidoreductase, 2OG-Fe(II) oxygenase family protein [Source:NCBI gene (formerly Entrezgene);Acc:837723]	AT1G11780	protein_coding	259.577	266.573	242.268	195.292	224.765	199.527	235.05	272.098	223.116	226.78	217.129
AT1G11785	transmembrane protein [Source:NCBI gene (formerly Entrezgene);Acc:5007687]	AT1G11785	protein_coding	3.34219	2.17611	3.01578	3.42617	6.63863	1.0557	4.52019	4.79468	3.65765	4.49069	1.03395
AT1G11790	arogenate dehydratase 1 [Source:NCBI gene (formerly Entrezgene);Acc:837725]	ADT1	protein_coding	773.16	683.298	667.492	448.828	654.379	697.818	562.312	829.48	704.097	701.671	769.256
AT1G11800	endonuclease/exonuclease/phosphatase family protein [Source:NCBI gene (formerly Entrezgene);Acc:837726]	AT1G11800	protein_coding	133.688	129.478	147.773	167.882	141.308	159.411	152.782	153.43	134.419	125.739	132.345
AT1G11820	O-Glycosyl hydrolases family 17 protein [Source:NCBI gene (formerly Entrezgene);Acc:837730]	AT1G11820	protein_coding	829.977	878.06	913.781	802.866	718.869	786.497	869.685	1057.23	975.677	1174.32	1020.5
AT1G11840	glyoxalase/bleomycin resistance protein/dioxygenase superfamily protein [Source:NCBI gene (formerly Entrezgene);Acc:837731]	GLX1	protein_coding	5364.21	5706.85	5031.32	4261.01	7794.7	7375.12	7054.21	5342.47	5500.19	5339.44	5291.73
AT1G11850	transmembrane protein [Source:NCBI gene (formerly Entrezgene);Acc:837732]	AT1G11850	protein_coding	902.391	757.286	805.213	845.122	686.624	741.102	776.569	480.667	397.769	368.237	373.254
AT1G11860	Glycine cleavage T-protein family [Source:NCBI gene (formerly Entrezgene);Acc:837733]	AT1G11860	protein_coding	25643.5	24165.7	25430.1	21070.9	20978.1	21370.5	20650.9	25389	22918.8	25143.4	24207.8
AT1G11870	Seryl-tRNA synthetase [Source:NCBI gene (formerly Entrezgene);Acc:837734]	SRS	protein_coding	816.608	708.323	792.145	733.2	697.056	695.707	644.579	703.619	723.3	715.143	711.355
AT1G11880	transferases, transferring hexosyl groups [Source:NCBI gene (formerly Entrezgene);Acc:837736]	AT1G11880	protein_coding	129.231	146.887	116.61	158.746	115.702	129.851	148.262	128.258	132.59	127.985	107.53
AT1G11890	Synaptobrevin family protein [Source:NCBI gene (formerly Entrezgene);Acc:837737]	SEC22	protein_coding	519.153	505.945	543.846	473.953	467.549	439.171	462.867	559.779	452.634	504.08	556.263
AT1G11900	Tetratricopeptide repeat (TPR)-like superfamily protein [Source:NCBI gene (formerly Entrezgene);Acc:837738]	AT1G11900	protein_coding	14.4828	9.79249	7.03682	3.42617	5.69025	11.6127	13.5606	7.19202	5.48647	13.4721	12.4073
AT1G11905	B-cell receptor-associated protein 31-like protein [Source:NCBI gene (formerly Entrezgene);Acc:837739]	AT1G11905	protein_coding	213.9	189.321	224.173	243.258	196.314	218.53	161.823	255.317	198.427	234.639	239.875
AT1G11910	aspartic proteinase A1 [Source:NCBI gene (formerly Entrezgene);Acc:837740]	APA1	protein_coding	8940.36	8819.77	8835.23	10133.5	8884.38	9701.89	9112.7	7864.47	9073.71	9567.42	9487.48
AT1G11915	wall-associated receptor kinase galacturonan-binding protein [Source:NCBI gene (formerly Entrezgene);Acc:837741]	AT1G11915	protein_coding	12.2547	13.0567	17.0894	10.2785	23.7094	9.5013	15.3686	13.1854	13.7162	14.5948	18.611
AT1G11920	Pectin lyase-like superfamily protein [Source:NCBI gene (formerly Entrezgene);Acc:837742]	AT1G11920	protein_coding	8.9125	0	11.0579	2.28411	6.63863	11.6127	4.52019	2.39734	0	3.36802	1.03395
AT1G11925	Stigma-specific Stig1 family protein [Source:NCBI gene (formerly Entrezgene);Acc:837743]	AT1G11925	protein_coding	0	1.08805	0	0	5.69025	0	0	1.19867	0	0	0
AT1G11930	Putative pyridoxal phosphate-dependent enzyme, YBL036C type [Source:NCBI gene (formerly Entrezgene);Acc:837744]	AT1G11930	protein_coding	1125.2	1069.56	1052.51	1409.3	1154.17	1208.78	1183.39	1138.74	1085.41	1135.02	1153.88
AT1G11940	Core-2/I-branching beta-1,6-N-acetylglucosaminyltransferase family protein [Source:NCBI gene (formerly Entrezgene);Acc:837746]	AT1G11940	protein_coding	120.319	156.68	108.568	141.615	157.43	128.795	124.757	124.662	117.045	101.041	129.243
AT1G11950	Transcription factor jumonji (jmjC) domain-containing protein [Source:NCBI gene (formerly Entrezgene);Acc:837747]	AT1G11950	protein_coding	138.144	128.39	130.684	139.331	137.514	145.687	150.974	153.43	165.509	125.739	148.888
AT1G11960	ERD (early-responsive to dehydration stress) family protein [Source:NCBI gene (formerly Entrezgene);Acc:837748]	AT1G11960	protein_coding	641.7	309.007	261.368	601.864	214.333	267.092	273.019	189.39	233.175	270.564	343.27
AT1G11990	O-fucosyltransferase family protein [Source:NCBI gene (formerly Entrezgene);Acc:837751]	AT1G11990	protein_coding	7.79844	14.1447	10.0526	4.56822	8.53538	20.0583	13.5606	4.79468	8.22971	4.49069	5.16973
AT1G12000	Phosphofructokinase family protein [Source:NCBI gene (formerly Entrezgene);Acc:837752]	AT1G12000	protein_coding	3674.18	3468.72	3628.99	2260.13	2854.61	2542.13	2597.3	2613.1	3536.03	3271.47	3297.25
AT1G12010	2-oxoglutarate (2OG) and Fe(II)-dependent oxygenase superfamily protein [Source:NCBI gene (formerly Entrezgene);Acc:837753]	AT1G12010	protein_coding	202.759	167.56	159.836	133.621	83.4571	93.9573	157.303	189.39	256.95	191.977	230.57
AT1G12013	ncRNA [Source:NCBI gene (formerly Entrezgene);Acc:3766705]	SNOR111	snoRNA	1.11406	0	1.00526	0	2.84513	0	0	0	0	0	0
AT1G12020		AT1G12020	protein_coding	220.584	221.963	272.425	277.52	215.281	243.867	259.459	291.277	230.432	234.639	212.993
AT1G12030	phosphoenolpyruvate carboxylase, putative (DUF506) [Source:NCBI gene (formerly Entrezgene);Acc:837755]	AT1G12030	protein_coding	8.9125	4.35222	19.0999	3.42617	53.109	33.7824	18.0808	9.58936	16.4594	4.49069	15.5092
AT1G12040	leucine-rich repeat/extensin 1 [Source:NCBI gene (formerly Entrezgene);Acc:837756]	LRX1	protein_coding	303.025	368.85	285.494	161.03	372.712	286.095	168.151	170.211	402.341	333.434	300.878
AT1G12050	fumarylacetoacetase [Source:NCBI gene (formerly Entrezgene);Acc:837757]	AT1G12050	protein_coding	772.046	742.053	763.997	874.815	974.93	958.576	967.321	708.414	789.137	783.626	778.561
AT1G12060	BCL-2-associated athano 5 [Source:NCBI gene (formerly Entrezgene);Acc:837758]	BAG5	protein_coding	47.9047	87.0444	68.3577	155.32	73.0249	74.9547	86.7876	69.5228	65.8376	65.1151	42.3918
AT1G12064	transmembrane protein [Source:NCBI gene (formerly Entrezgene);Acc:3766707]	AT1G12064	protein_coding	4.45625	0	5.0263	4.56822	3.7935	1.0557	2.71211	5.99335	6.40088	1.12267	0
AT1G12070	Immunoglobulin E-set superfamily protein [Source:NCBI gene (formerly Entrezgene);Acc:837759]	AT1G12070	protein_coding	13.3688	21.7611	13.0684	17.1308	8.53538	7.3899	8.13634	23.9734	11.8874	11.2267	13.4413
AT1G12080	Vacuolar calcium-binding protein-like protein [Source:NCBI gene (formerly Entrezgene);Acc:837760]	AT1G12080	protein_coding	806.582	931.375	889.655	1383.03	737.836	600.693	582.2	912.188	873.263	861.091	870.582
AT1G12090	extensin-like protein [Source:NCBI gene (formerly Entrezgene);Acc:837761]	ELP	protein_coding	5185.96	5588.25	6243.67	8585.98	15303.9	16700.1	15469	7370.62	4871.07	6528.35	5623.63
AT1G12100	Bifunctional inhibitor/lipid-transfer protein/seed storage 2S albumin superfamily protein [Source:NCBI gene (formerly Entrezgene);Acc:837762]	AT1G12100	protein_coding	16.7109	10.8805	10.0526	19.415	26.5545	21.114	22.601	13.1854	13.7162	7.85872	15.5092
AT1G12110	nitrate transporter 1.1 [Source:NCBI gene (formerly Entrezgene);Acc:837763]	NRT1.1	protein_coding	2398.58	2759.31	3253.02	2233.86	3995.51	4443.44	3687.57	2046.13	2495.43	3017.75	2415.3
AT1G12120		AT1G12120	protein_coding	805.468	705.059	842.408	850.832	1037.52	1133.82	1102.93	963.731	815.655	854.355	783.731
AT1G12130	Flavin-binding monooxygenase family protein [Source:NCBI gene (formerly Entrezgene);Acc:837765]	AT1G12130	protein_coding	5.57032	2.17611	3.01578	1.14206	4.74188	2.1114	0	1.19867	4.57206	2.24535	2.06789
AT1G12140	flavin-monooxygenase glucosinolate S-oxygenase 5 [Source:NCBI gene (formerly Entrezgene);Acc:837766]	FMO GS-OX5	protein_coding	743.08	832.362	791.139	430.555	812.758	770.661	829.003	538.203	677.579	794.853	710.321
AT1G12150	weak chloroplast movement under blue light protein (DUF827) [Source:NCBI gene (formerly Entrezgene);Acc:837767]	AT1G12150	protein_coding	1.11406	4.35222	0	0	0.948376	0	0.904038	0	0.914412	1.12267	0
AT1G12160	Flavin-binding monooxygenase family protein [Source:NCBI gene (formerly Entrezgene);Acc:837768]	AT1G12160	protein_coding	137.03	149.063	153.805	155.32	100.528	86.5674	129.277	133.052	133.504	132.475	144.752
AT1G12200	Flavin-binding monooxygenase family protein [Source:NCBI gene (formerly Entrezgene);Acc:837773]	FMO	protein_coding	323.078	310.095	336.762	226.127	593.683	557.41	586.721	225.35	293.526	253.724	277.097
AT1G12210	RPS5-like 1 [Source:NCBI gene (formerly Entrezgene);Acc:837774]	RFL1	protein_coding	6.68438	5.44027	12.0631	14.8467	10.4321	8.4456	1.80808	2.39734	5.48647	6.73604	3.10184
AT1G12220	Disease resistance protein (CC-NBS-LRR class) family [Source:NCBI gene (formerly Entrezgene);Acc:837775]	RPS5	protein_coding	230.611	219.787	230.204	201.002	154.585	176.302	186.232	242.131	244.148	272.81	285.369
AT1G12230	Aldolase superfamily protein [Source:NCBI gene (formerly Entrezgene);Acc:837776]	AT1G12230	protein_coding	2159.05	1980.26	2059.78	2655.28	1811.4	1903.43	1974.42	2221.14	2238.48	2462.02	2268.48
AT1G12240	Glycosyl hydrolases family 32 protein [Source:NCBI gene (formerly Entrezgene);Acc:837777]	ATBETAFRUCT4	protein_coding	12506.5	12922.8	13341.8	1851.27	4685.92	4828.77	4455.1	12831.8	12660	17219.6	14919.8
AT1G12244	Polynucleotidyl transferase, ribonuclease H-like superfamily protein [Source:NCBI gene (formerly Entrezgene);Acc:3766708]	AT1G12244	protein_coding	245.094	225.227	230.204	147.325	151.74	168.912	176.287	270.899	198.427	206.572	211.959
AT1G12250	Pentapeptide repeat-containing protein [Source:NCBI gene (formerly Entrezgene);Acc:837778]	AT1G12250	protein_coding	1517.35	1625.55	1447.57	1472.11	1456.7	1562.44	1496.18	1770.44	1424.65	1547.04	1578.83
AT1G12260	NAC 007 [Source:NCBI gene (formerly Entrezgene);Acc:837780]	NAC007	protein_coding	94.6954	60.931	82.4313	25.1252	90.0957	106.626	106.676	73.1189	102.414	75.2191	95.123
AT1G12270	stress-inducible protein [Source:NCBI gene (formerly Entrezgene);Acc:837781]	Hop1	protein_coding	1144.14	1158.78	1189.22	1138.63	1135.21	1095.82	1155.36	1191.48	1312.18	1301.18	1284.16
AT1G12280	LRR and NB-ARC domains-containing disease resistance protein [Source:NCBI gene (formerly Entrezgene);Acc:837782]	SUMM2	protein_coding	150.399	201.29	209.094	211.28	217.178	252.312	273.924	242.131	224.945	196.468	174.737
AT1G12290	Disease resistance protein (CC-NBS-LRR class) family [Source:NCBI gene (formerly Entrezgene);Acc:837783]	AT1G12290	protein_coding	64.6157	109.893	107.563	90.2224	114.753	93.9573	113.909	103.086	85.0403	103.286	124.073
AT1G12300	Tetratricopeptide repeat (TPR)-like superfamily protein [Source:NCBI gene (formerly Entrezgene);Acc:837784]	AT1G12300	protein_coding	121.433	149.063	120.631	121.058	103.373	122.461	136.51	113.874	90.5268	125.739	139.583
AT1G12320	ankyrin repeat/KH domain protein (DUF1442) [Source:NCBI gene (formerly Entrezgene);Acc:837786]	AT1G12320	protein_coding	105.836	116.422	101.531	90.2224	144.153	179.469	207.929	118.668	95.0988	110.022	95.123
AT1G12330	cyclin-dependent kinase-like protein [Source:NCBI gene (formerly Entrezgene);Acc:837787]	AT1G12330	protein_coding	356.5	357.97	381.999	638.409	441.943	483.511	445.691	357.204	354.792	349.151	351.542
AT1G12340	Cornichon family protein [Source:NCBI gene (formerly Entrezgene);Acc:837788]	AT1G12340	protein_coding	6.68438	2.17611	1.00526	0	7.587	0	5.42423	1.19867	3.65765	1.12267	1.03395
AT1G12350	4-phospho-panto-thenoylcysteine synthetase [Source:NCBI gene (formerly Entrezgene);Acc:837789]	COAB	protein_coding	277.402	319.888	297.557	387.157	318.654	327.267	321.838	371.588	309.986	326.698	326.727
AT1G12360	Sec1/munc18-like (SM) proteins superfamily [Source:NCBI gene (formerly Entrezgene);Acc:837791]	KEU	protein_coding	1443.83	1447.11	1375.2	1904.95	1114.34	1190.83	1253	1259.8	1356.99	1441.51	1399.96
AT1G12370	photolyase 1 [Source:NCBI gene (formerly Entrezgene);Acc:837792]	PHR1	protein_coding	230.611	262.221	289.515	93.6486	200.107	169.968	212.449	198.979	263.351	208.817	249.181
AT1G12380		AT1G12380	protein_coding	275.174	301.391	272.425	118.774	257.958	273.426	212.449	216.959	268.837	241.375	294.674
AT1G12390	Cornichon family protein [Source:NCBI gene (formerly Entrezgene);Acc:837794]	AT1G12390	protein_coding	270.717	318.8	299.567	382.589	257.01	280.816	270.307	327.237	291.697	309.858	285.369
AT1G12400	Nucleotide excision repair, TFIIH, subunit TTDA [Source:NCBI gene (formerly Entrezgene);Acc:837795]	AT1G12400	protein_coding	51.2469	79.428	85.4471	86.7963	86.3022	87.6231	78.6513	129.456	85.0403	88.6912	70.3083
AT1G12410	CLP protease proteolytic subunit 2 [Source:NCBI gene (formerly Entrezgene);Acc:837797]	CLP2	protein_coding	2863.14	2683.14	2702.14	3234.3	2434.48	2724.76	2515.94	2906.77	2591.44	2789.84	2848.52
AT1G12420	ACT domain repeat 8 [Source:NCBI gene (formerly Entrezgene);Acc:837798]	ACR8	protein_coding	266.261	283.982	211.105	189.581	233.3	178.413	172.671	231.343	207.571	203.204	251.249
AT1G12430	armadillo repeat kinesin 3 [Source:NCBI gene (formerly Entrezgene);Acc:837799]	ARK3	protein_coding	782.072	754.022	713.734	799.439	782.41	893.122	863.356	560.977	655.633	674.727	695.845
AT1G12440	A20/AN1-like zinc finger family protein [Source:NCBI gene (formerly Entrezgene);Acc:837801]	AT1G12440	protein_coding	1799.21	1794.2	2178.4	3273.13	1549.65	1638.45	1810.79	2422.51	1937.64	2376.7	2234.36
AT1G12450	SNARE associated Golgi protein family [Source:NCBI gene (formerly Entrezgene);Acc:837802]	AT1G12450	protein_coding	187.163	184.969	202.057	175.877	158.379	147.798	211.545	152.231	169.166	212.185	205.755
AT1G12460	Leucine-rich repeat protein kinase family protein [Source:NCBI gene (formerly Entrezgene);Acc:837803]	AT1G12460	protein_coding	301.911	375.379	332.741	288.94	364.176	373.718	339.014	309.257	358.449	343.538	330.863
AT1G12470	zinc ion binding protein [Source:NCBI gene (formerly Entrezgene);Acc:837804]	AT1G12470	protein_coding	982.604	887.852	953.991	926.208	995.794	1090.54	1077.61	701.222	950.074	1026.12	951.23
AT1G12480	C4-dicarboxylate transporter/malic acid transport protein [Source:NCBI gene (formerly Entrezgene);Acc:837805]	OZS1	protein_coding	14.4828	11.9686	12.0631	22.8411	35.0899	48.5622	37.9696	15.5827	10.9729	12.3494	17.5771
AT1G12490	F-box associated ubiquitination effector family protein [Source:NCBI gene (formerly Entrezgene);Acc:837806]	AT1G12490	protein_coding	5.57032	3.26416	11.0579	4.56822	5.69025	5.2785	1.80808	10.788	2.74324	3.36802	8.27156
AT1G12500	Nucleotide-sugar transporter family protein [Source:NCBI gene (formerly Entrezgene);Acc:837807]	AT1G12500	protein_coding	890.136	1010.8	1060.55	786.877	987.259	1050.42	1120.1	1191.48	972.02	1064.29	1021.54
AT1G12520	copper chaperone for SOD1 [Source:NCBI gene (formerly Entrezgene);Acc:837808]	CCS	protein_coding	813.266	764.902	809.234	1136.35	752.062	782.274	797.362	1373.68	1055.23	1291.07	1210.75
AT1G12530		AT1G12530	protein_coding	217.242	213.259	240.257	262.673	212.436	240.7	213.353	285.283	228.603	249.234	218.163
AT1G12550	D-isomer specific 2-hydroxyacid dehydrogenase family protein [Source:NCBI gene (formerly Entrezgene);Acc:837811]	HPR3	protein_coding	144.828	124.038	139.731	93.6486	133.721	153.077	132.894	121.066	126.189	126.862	87.8854
AT1G12560	expansin A7 [Source:NCBI gene (formerly Entrezgene);Acc:837813]	EXPA7	protein_coding	148.17	178.441	165.868	129.052	224.765	169.968	107.581	99.4896	189.283	149.316	157.16
AT1G12570	Glucose-methanol-choline (GMC) oxidoreductase family protein [Source:NCBI gene (formerly Entrezgene);Acc:837814]	AT1G12570	protein_coding	43.4485	51.1386	44.2314	76.5178	25.6061	41.1723	24.409	46.7481	40.2341	51.643	42.3918
AT1G12580	phosphoenolpyruvate carboxylase-related kinase 1 [Source:NCBI gene (formerly Entrezgene);Acc:837815]	PEPKR1	protein_coding	1747.97	1557.01	1527.99	1428.71	856.383	858.284	1030.6	1394.05	1395.39	1443.76	1560.22
AT1G12600	UDP-N-acetylglucosamine (UAA) transporter family [Source:NCBI gene (formerly Entrezgene);Acc:837816]	AT1G12600	protein_coding	11.1406	5.44027	14.0736	15.9888	6.63863	11.6127	8.13634	9.58936	14.6306	14.5948	9.30551
AT1G12610	Integrase-type DNA-binding superfamily protein [Source:NCBI gene (formerly Entrezgene);Acc:837817]	DDF1	protein_coding	121.433	7.61638	2.01052	1.14206	0.948376	0	4.52019	0	5.48647	10.1041	10.3395
AT1G12620	Pentatricopeptide repeat (PPR) superfamily protein [Source:NCBI gene (formerly Entrezgene);Acc:837818]	AT1G12620	protein_coding	148.17	154.504	146.768	153.036	103.373	134.074	113.005	146.238	138.991	157.174	155.092
AT1G12630	Integrase-type DNA-binding superfamily protein [Source:NCBI gene (formerly Entrezgene);Acc:837819]	AT1G12630	protein_coding	10.0266	8.70444	17.0894	6.85234	8.53538	13.7241	0.904038	11.9867	3.65765	14.5948	2.06789
AT1G12640	MBOAT (membrane bound O-acyl transferase) family protein [Source:NCBI gene (formerly Entrezgene);Acc:837820]	LPLAT1	protein_coding	835.547	828.009	880.608	904.509	696.108	690.428	682.549	804.307	802.854	822.92	855.073
AT1G12650	rRNA biosis RRP36-like protein [Source:NCBI gene (formerly Entrezgene);Acc:837821]	AT1G12650	protein_coding	505.785	517.914	483.53	500.221	390.731	497.235	405.913	666.46	471.836	491.731	504.565
AT1G12672	thionin-like protein [Source:NCBI gene (formerly Entrezgene);Acc:5007692]	AT1G12672	protein_coding	0	0	0	0	0	4.2228	1.80808	0	0	0	1.03395
AT1G12680	phosphoenolpyruvate carboxylase-related kinase 2 [Source:NCBI gene (formerly Entrezgene);Acc:837824]	PEPKR2	protein_coding	548.119	406.932	481.519	549.329	532.987	572.19	572.256	588.547	508.413	517.553	553.161
AT1G12700	RNA processing FACTOR [Source:NCBI gene (formerly Entrezgene);Acc:837825]	RPF1	protein_coding	120.319	142.535	103.542	87.9383	103.373	96.0687	92.2119	134.251	134.419	121.249	111.666
AT1G12710	phloem protein 2-A12 [Source:NCBI gene (formerly Entrezgene);Acc:837826]	PP2-A12	protein_coding	106.95	97.9249	107.563	98.2168	153.637	200.583	207.929	130.655	112.473	85.3232	90.9872
AT1G12730	GPI transamidase subunit PIG-U [Source:NCBI gene (formerly Entrezgene);Acc:837829]	AT1G12730	protein_coding	150.399	144.711	140.736	215.849	202.952	180.525	161.823	140.244	153.621	162.788	157.16
AT1G12740	cytochrome P450, family 87, subfamily A, polypeptide 2 [Source:NCBI gene (formerly Entrezgene);Acc:837830]	CYP87A2	protein_coding	324.192	346.001	313.641	132.479	568.077	351.548	258.555	318.846	391.368	390.69	371.186
AT1G12750	RHOMBOID-like protein 6 [Source:NCBI gene (formerly Entrezgene);Acc:837831]	RBL6	protein_coding	407.747	510.298	420.199	405.43	423.924	433.893	409.529	548.991	482.809	463.664	508.701
AT1G12760	Zinc finger, C3HC4 type (RING finger) family protein [Source:NCBI gene (formerly Entrezgene);Acc:837832]	AT1G12760	protein_coding	1373.64	1330.69	1211.34	1482.39	1287.89	1273.17	1268.37	1289.77	1224.4	1312.41	1316.21
AT1G12770	P-loop containing nucleoside triphosphate hydrolases superfamily protein [Source:NCBI gene (formerly Entrezgene);Acc:837833]	EMB1586	protein_coding	1196.5	1184.89	1237.47	1171.75	882.938	971.244	874.205	1127.95	1121.07	1118.18	1133.2
AT1G12775	Pentatricopeptide repeat (PPR) superfamily protein [Source:NCBI gene (formerly Entrezgene);Acc:3766712]	AT1G12775	protein_coding	100.266	96.8368	101.531	91.3645	68.283	76.0104	65.9948	70.7215	83.2115	89.8139	109.598
AT1G12780	UDP-D-glucose/UDP-D-galactose 4-epimerase 1 [Source:NCBI gene (formerly Entrezgene);Acc:837834]	UGE1	protein_coding	2047.65	1868.19	2549.34	4350.09	1007.17	1423.08	1657.1	2731.77	2307.98	3207.48	2787.52
AT1G12790	DNA ligase-like protein [Source:NCBI gene (formerly Entrezgene);Acc:837835]	AT1G12790	protein_coding	88.011	76.1638	115.605	131.336	61.6444	79.1775	102.156	82.7082	78.6394	97.6726	90.9872
AT1G12800	Nucleic acid-binding, OB-fold-like protein [Source:NCBI gene (formerly Entrezgene);Acc:837836]	AT1G12800	protein_coding	5731.85	5681.82	5892.83	3467.28	6038.31	6181.13	5723.46	5669.71	5524.88	5805.35	6081.67
AT1G12805	nucleotide binding protein [Source:NCBI gene (formerly Entrezgene);Acc:2745749]	AT1G12805	protein_coding	5.57032	3.26416	11.0579	0	0	2.1114	0.904038	7.19202	11.8874	4.49069	2.06789
AT1G12810	proline-rich family protein [Source:NCBI gene (formerly Entrezgene);Acc:837837]	AT1G12810	protein_coding	102.494	94.6607	108.568	157.604	127.082	143.575	126.565	87.5029	102.414	114.513	98.2248
AT1G12820	auxin signaling F-box 3 [Source:NCBI gene (formerly Entrezgene);Acc:837838]	AFB3	protein_coding	635.016	638.688	676.54	542.477	863.022	856.173	841.659	507.037	687.638	627.575	625.537
AT1G12840	vacuolar ATP synthase subunit C (VATC) / V-ATPase C subunit / vacuolar proton pump C subunit (DET3) [Source:NCBI gene (formerly Entrezgene);Acc:837840]	DET3	protein_coding	2625.85	2593.92	2728.27	2885.98	3088.86	2885.23	2714.83	2761.74	2765.18	3003.15	2767.87
AT1G12845	transmembrane protein [Source:NCBI gene (formerly Entrezgene);Acc:837841]	AT1G12845	protein_coding	118.091	181.705	150.789	224.985	221.92	258.647	183.52	62.3308	56.6935	55.011	49.6294
AT1G12850	Phosphoglycerate mutase family protein [Source:NCBI gene (formerly Entrezgene);Acc:837842]	AT1G12850	protein_coding	760.905	703.971	746.908	750.331	690.417	780.163	723.23	723.997	672.093	752.191	708.253
AT1G12855	F-box family protein [Source:NCBI gene (formerly Entrezgene);Acc:10723026]	AT1G12855	protein_coding	1.11406	4.35222	5.0263	1.14206	8.53538	7.3899	12.6565	1.19867	3.65765	11.2267	4.13578
AT1G12860	basic helix-loop-helix (bHLH) DNA-binding superfamily protein [Source:NCBI gene (formerly Entrezgene);Acc:837843]	SCRM2	protein_coding	814.38	835.626	982.139	1044.98	1191.16	1270.01	1214.12	840.268	771.764	761.173	714.456
AT1G12870	F-box and associated interaction domains-containing protein [Source:NCBI gene (formerly Entrezgene);Acc:837844]	AT1G12870	protein_coding	0	0	1.00526	0	0	1.0557	0	0	0	0	1.03395
AT1G12880	nudix hydrolase homolog 12 [Source:NCBI gene (formerly Entrezgene);Acc:837845]	NUDT12	protein_coding	147.056	181.705	167.878	280.946	172.604	155.188	129.277	210.966	143.563	161.665	159.228
AT1G12890	Integrase-type DNA-binding superfamily protein [Source:NCBI gene (formerly Entrezgene);Acc:837847]	AT1G12890	protein_coding	7.79844	4.35222	2.01052	12.5626	0.948376	2.1114	2.71211	3.59601	4.57206	0	0
AT1G12900	glyceraldehyde 3-phosphate dehydrogenase A subunit 2 [Source:NCBI gene (formerly Entrezgene);Acc:837848]	GAPA-2	protein_coding	38407.3	36838.3	38847.3	25546.7	34062.8	35992	34814.5	45771.2	35862.3	39439.5	38800.9
AT1G12910	Transducin/WD40 repeat-like superfamily protein [Source:NCBI gene (formerly Entrezgene);Acc:837849]	ATAN11	protein_coding	731.939	643.04	665.482	1239.13	564.283	547.908	586.721	889.413	705.011	728.615	789.934
AT1G12920	eukaryotic release factor 1-2 [Source:NCBI gene (formerly Entrezgene);Acc:837850]	ERF1-2	protein_coding	2111.15	2128.23	2156.28	1934.64	1476.62	1571.94	1553.14	2305.04	2232.99	2245.35	2260.21
AT1G12930	ARM repeat superfamily protein [Source:NCBI gene (formerly Entrezgene);Acc:837851]	AT1G12930	protein_coding	624.989	641.952	656.435	565.318	587.044	617.585	668.988	553.785	727.872	697.18	656.555
AT1G12940	nitrate transporter2.5 [Source:NCBI gene (formerly Entrezgene);Acc:837852]	NRT2.5	protein_coding	2.22813	1.08805	3.01578	5.71028	0	6.3342	0.904038	0	0.914412	0	4.13578
AT1G12950	root hair specific 2 [Source:NCBI gene (formerly Entrezgene);Acc:837853]	RSH2	protein_coding	114.748	104.453	131.689	69.6654	147.947	126.684	90.4038	101.887	123.446	98.7953	109.598
AT1G12970	plant intracellular ras group-related LRR 3 [Source:NCBI gene (formerly Entrezgene);Acc:837855]	PIRL3	protein_coding	182.706	204.554	246.289	314.065	216.23	214.307	238.666	188.191	204.828	224.535	222.298
AT1G12980	Integrase-type DNA-binding superfamily protein [Source:NCBI gene (formerly Entrezgene);Acc:837856]	ESR1	protein_coding	4.45625	3.26416	2.01052	4.56822	3.7935	0	2.71211	0	5.48647	7.85872	9.30551
AT1G12990	beta-1,4-N-acetylglucosaminyltransferase family protein [Source:NCBI gene (formerly Entrezgene);Acc:837857]	AT1G12990	protein_coding	434.485	472.216	436.283	346.043	503.587	500.402	467.388	371.588	387.711	410.899	415.646
AT1G13000	transmembrane protein, putative (DUF707) [Source:NCBI gene (formerly Entrezgene);Acc:837858]	AT1G13000	protein_coding	261.805	297.039	333.746	483.09	376.505	393.776	400.489	377.581	320.959	332.311	328.795
AT1G13020	eukaryotic initiation factor 4B2 [Source:NCBI gene (formerly Entrezgene);Acc:837859]	EIF4B2	protein_coding	973.691	916.142	901.718	906.793	967.343	818.168	872.397	915.784	945.502	834.147	911.94
AT1G13030	sphere organelles protein-like protein [Source:NCBI gene (formerly Entrezgene);Acc:837860]	AT1G13030	protein_coding	320.85	339.473	275.441	210.138	231.404	229.087	221.489	281.687	314.558	317.717	275.03
AT1G13040	Pentatricopeptide repeat (PPR-like) superfamily protein [Source:NCBI gene (formerly Entrezgene);Acc:837861]	AT1G13040	protein_coding	123.661	118.598	118.621	58.2449	103.373	106.626	122.949	93.4962	110.644	125.739	105.462
AT1G13050	proline-rich receptor-like kinase [Source:NCBI gene (formerly Entrezgene);Acc:837862]	AT1G13050	protein_coding	82.4407	96.8368	73.384	90.2224	80.6119	65.4534	86.7876	89.9002	96.9277	79.7098	87.8854
AT1G13060	20S proteasome beta subunit E1 [Source:NCBI gene (formerly Entrezgene);Acc:837863]	PBE1	protein_coding	1800.33	1792.03	1916.03	2372.05	1742.17	1815.8	1648.97	1742.87	1789.5	1695.24	1823.88
AT1G13080	cytochrome P450, family 71, subfamily B, polypeptide 2 [Source:NCBI gene (formerly Entrezgene);Acc:837865]	CYP71B2	protein_coding	793.213	834.538	857.487	1177.46	1508.87	1609.94	1470.87	925.373	868.691	1026.12	1022.57
AT1G13090	cytochrome P450, family 71, subfamily B, polypeptide 28 [Source:NCBI gene (formerly Entrezgene);Acc:837866]	CYP71B28	protein_coding	804.354	872.62	820.292	653.256	1109.6	1179.22	954.664	990.101	868.691	846.496	882.99
AT1G13100	cytochrome P450, family 71, subfamily B, polypeptide 29 [Source:NCBI gene (formerly Entrezgene);Acc:837867]	CYP71B29	protein_coding	176.022	173.001	243.273	234.122	274.081	325.156	317.317	226.549	281.639	295.263	251.249
AT1G13110	cytochrome P450, family 71 subfamily B, polypeptide 7 [Source:NCBI gene (formerly Entrezgene);Acc:837868]	CYP71B7	protein_coding	864.513	996.658	1219.38	2011.16	1671.99	2095.57	2051.26	1266.99	1166.79	1441.51	1272.79
AT1G13120	nucleoporin GLE1-like protein [Source:NCBI gene (formerly Entrezgene);Acc:837869]	GLE1	protein_coding	458.994	532.059	511.677	392.867	522.555	477.177	506.261	478.269	502.012	458.051	560.399
AT1G13130	Cellulase (glycosyl hydrolase family 5) protein [Source:NCBI gene (formerly Entrezgene);Acc:837870]	AT1G13130	protein_coding	26.7375	39.17	22.1157	0	53.109	27.4482	48.8181	1.19867	54.8647	14.5948	32.0523
AT1G13140	cytochrome P450, family 86, subfamily C, polypeptide 3 [Source:NCBI gene (formerly Entrezgene);Acc:837871]	CYP86C3	protein_coding	5.57032	15.2328	10.0526	27.4093	14.2256	11.6127	10.8485	10.788	9.14412	5.61337	8.27156
AT1G13150	cytochrome P450, family 86, subfamily C, polypeptide 4 [Source:NCBI gene (formerly Entrezgene);Acc:837873]	CYP86C4	protein_coding	32.3078	23.9372	38.1999	49.1084	19.9159	31.671	21.6969	29.9667	26.5179	23.5761	24.8147
AT1G13160	ARM repeat superfamily protein [Source:NCBI gene (formerly Entrezgene);Acc:837874]	AT1G13160	protein_coding	887.908	799.72	783.097	444.26	792.842	729.489	714.19	689.235	779.079	714.02	772.357
AT1G13170	OSBP(oxysterol binding protein)-related protein 1D [Source:NCBI gene (formerly Entrezgene);Acc:837875]	ORP1D	protein_coding	562.602	627.807	599.135	558.466	664.811	616.529	637.347	547.792	630.03	579.3	526.278
AT1G13180	Actin-like ATPase superfamily protein [Source:NCBI gene (formerly Entrezgene);Acc:837876]	DIS1	protein_coding	176.022	216.523	205.073	205.57	244.681	238.588	273.924	198.979	194.77	218.921	237.807
AT1G13190	RNA-binding (RRM/RBD/RNP motifs) family protein [Source:NCBI gene (formerly Entrezgene);Acc:837877]	AT1G13190	protein_coding	1296.77	1321.99	1212.34	1112.36	1007.17	1019.81	1001.67	1118.36	1147.59	1173.19	1388.59
AT1G13195	RING/U-box superfamily protein [Source:NCBI gene (formerly Entrezgene);Acc:837878]	AT1G13195	protein_coding	144.828	147.975	167.878	205.57	146.05	165.745	207.929	186.992	162.765	156.052	194.382
AT1G13210	autoinhibited Ca2+/ATPase II [Source:NCBI gene (formerly Entrezgene);Acc:837881]	ACA.l	protein_coding	1114.06	859.563	721.776	1304.23	642.05	620.752	651.811	542.997	801.025	859.968	987.418
AT1G13220	nuclear matrix constituent protein-like protein [Source:NCBI gene (formerly Entrezgene);Acc:837882]	LINC2	protein_coding	554.803	570.14	506.651	662.393	698.004	688.317	674.412	521.421	528.53	568.073	589.349
AT1G13230	Leucine-rich repeat (LRR) family protein [Source:NCBI gene (formerly Entrezgene);Acc:837883]	AT1G13230	protein_coding	13.3688	13.0567	10.0526	13.7047	28.4513	6.3342	13.5606	4.79468	10.0585	7.85872	6.20367
AT1G13245	ROTUNDIFOLIA like 17 [Source:NCBI gene (formerly Entrezgene);Acc:837884]	RTFL17	protein_coding	1280.06	1242.56	1580.27	1862.69	1463.34	1890.76	2026.85	2201.96	1356.07	1833.33	1567.46
AT1G13250	galacturonosyltransferase-like 3 [Source:NCBI gene (formerly Entrezgene);Acc:837885]	GATL3	protein_coding	432.256	384.083	404.114	429.413	506.433	566.911	610.226	383.574	403.256	386.2	411.51
AT1G13260	related to ABI3/VP1 1 [Source:NCBI gene (formerly Entrezgene);Acc:837886]	RAV1	protein_coding	690.719	643.04	885.634	1060.97	1560.08	2143.07	2212.18	1045.24	899.781	1109.2	981.214
AT1G13270	methionine aminopeptidase 1B [Source:NCBI gene (formerly Entrezgene);Acc:837887]	MAP1C	protein_coding	379.896	338.385	365.915	644.12	319.603	346.27	371.56	347.614	418.801	382.832	287.437
AT1G13280	allene oxide cyclase 4 [Source:NCBI gene (formerly Entrezgene);Acc:837888]	AOC4	protein_coding	524.724	504.857	512.682	439.692	707.488	722.099	686.165	467.481	541.332	491.731	502.498
AT1G13300	myb-like transcription factor family protein [Source:NCBI gene (formerly Entrezgene);Acc:837890]	HRS1	protein_coding	323.078	367.762	406.125	433.981	450.478	462.397	569.544	396.76	454.463	341.293	396.001
AT1G13310	Endosomal targeting BRO1-like domain-containing protein [Source:NCBI gene (formerly Entrezgene);Acc:837891]	AT1G13310	protein_coding	8.9125	0	0	7.99439	0	1.0557	0.904038	1.19867	0	5.61337	5.16973
AT1G13320	protein phosphatase 2A subunit A3 [Source:NCBI gene (formerly Entrezgene);Acc:837892]	PP2AA3	protein_coding	1436.03	1432.97	1493.82	1405.87	1463.34	1390.36	1455.5	1245.42	1372.53	1617.77	1536.44
AT1G13330	Tat-binding protein 1(Tbp-1)-interacting protein (TBPIP) [Source:NCBI gene (formerly Entrezgene);Acc:837893]	AHP2	protein_coding	21.1672	14.1447	13.0684	13.7047	18.9675	24.2811	28.0252	14.384	9.14412	7.85872	14.4752
AT1G13340	Regulator of Vps4 activity in the MVB pathway protein [Source:NCBI gene (formerly Entrezgene);Acc:837894]	AT1G13340	protein_coding	123.661	107.717	79.4155	98.2168	84.4054	69.6762	82.2675	53.9401	77.725	93.1819	63.0707
AT1G13350	Protein kinase superfamily protein [Source:NCBI gene (formerly Entrezgene);Acc:837895]	AT1G13350	protein_coding	981.49	986.865	1001.24	865.679	908.544	1000.8	888.669	1141.13	997.623	955.395	1149.75
AT1G13360		AT1G13360	protein_coding	753.107	836.714	826.323	1453.84	834.571	1010.31	966.417	938.558	792.795	850.987	793.036
AT1G13370	Histone superfamily protein [Source:NCBI gene (formerly Entrezgene);Acc:837897]	AT1G13370	protein_coding	6.68438	7.61638	2.01052	1.14206	4.74188	3.1671	0	7.19202	5.48647	3.36802	9.30551
AT1G13380	sodium/hydrogen exchanger (DUF1218) [Source:NCBI gene (formerly Entrezgene);Acc:837898]	AT1G13380	protein_coding	513.583	529.882	581.04	804.008	452.375	465.564	536.095	575.362	533.102	547.865	533.516
AT1G13390	translocase subunit seca [Source:NCBI gene (formerly Entrezgene);Acc:837899]	AT1G13390	protein_coding	421.116	357.97	337.767	590.443	489.362	417.002	441.171	390.766	363.021	396.304	375.322
AT1G13400	C2H2 and C2HC zinc fingers superfamily protein [Source:NCBI gene (formerly Entrezgene);Acc:837900]	NUB	protein_coding	15.5969	3.26416	10.0526	10.2785	2.84513	5.2785	4.52019	10.788	19.2026	11.2267	8.27156
AT1G13410	Tetratricopeptide repeat (TPR)-like superfamily protein [Source:NCBI gene (formerly Entrezgene);Acc:837901]	AT1G13410	protein_coding	33.4219	42.4341	35.1841	23.9832	29.3996	34.8381	35.2575	45.5495	42.9774	33.6802	23.7807
AT1G13420	sulfotransferase 4B [Source:NCBI gene (formerly Entrezgene);Acc:837902]	ST4B	protein_coding	223.927	189.321	208.089	52.5346	140.36	158.355	56.0504	154.628	176.481	129.107	142.684
AT1G13430	sulfotransferase 4C [Source:NCBI gene (formerly Entrezgene);Acc:837903]	ST4C	protein_coding	20.0531	25.0253	15.0789	13.7047	34.1415	23.2254	33.4494	21.5761	20.1171	14.5948	26.8826
AT1G13440	glyceraldehyde-3-phosphate dehydrogenase C2 [Source:NCBI gene (formerly Entrezgene);Acc:837904]	GAPC2	protein_coding	27003.8	26546.4	26859.5	20869.9	22747.7	23295.1	23190.4	28039.3	27251.3	27076.6	27927.9
AT1G13448	ncRNA [Source:NCBI gene (formerly Entrezgene);Acc:5007693]	AT1G13448	lncRNA	13.3688	4.35222	8.04208	5.71028	8.53538	8.4456	17.1767	1.19867	16.4594	14.5948	8.27156
AT1G13450	Homeodomain-like superfamily protein [Source:NCBI gene (formerly Entrezgene);Acc:837905]	GT-1	protein_coding	616.077	614.751	630.298	875.957	568.077	545.797	506.261	684.44	632.773	699.426	720.66
AT1G13460	Protein phosphatase 2A regulatory B subunit family protein [Source:NCBI gene (formerly Entrezgene);Acc:837906]	AT1G13460	protein_coding	303.025	313.36	307.609	236.406	351.847	295.596	309.181	373.985	309.071	339.047	333.964
AT1G13470		AT1G13470	protein_coding	1.11406	0	1.00526	0	0	3.1671	1.80808	1.19867	0	1.12267	3.10184
AT1G13480		AT1G13480	protein_coding	42.3344	20.673	17.0894	27.4093	41.7285	24.2811	47.914	26.3707	29.2612	24.6988	25.8486
AT1G13490		AT1G13490	protein_coding	1.11406	0	0	0	4.74188	0	0	0	0	0	1.03395
AT1G13500		AT1G13500	protein_coding	8.9125	15.2328	14.0736	6.85234	18.9675	20.0583	14.4646	11.9867	12.8018	13.4721	10.3395
AT1G13510		AT1G13510	protein_coding	28.9656	51.1386	54.284	25.1252	101.476	89.7345	49.7221	39.5561	30.1756	43.7843	38.256
AT1G13520		AT1G13520	protein_coding	45.6766	32.6416	37.1946	69.6654	87.2506	64.3977	48.8181	26.3707	39.3197	24.6988	38.256
AT1G13530		AT1G13530	protein_coding	62.3875	55.4908	44.2314	73.0916	75.87	54.8964	44.2979	56.3375	67.6665	55.011	45.4936
AT1G13540		AT1G13540	protein_coding	46.7907	22.8491	33.1736	21.6991	74.9217	68.6205	61.4746	44.3508	45.7206	63.9924	43.4257
AT1G13550		AT1G13550	protein_coding	21.1672	5.44027	6.03156	2.28411	32.2448	38.0052	29.8333	4.79468	7.31529	12.3494	12.4073
AT1G13560	aminoalcoholphosphotransferase 1 [Source:NCBI gene (formerly Entrezgene);Acc:837917]	AAPT1	protein_coding	1613.16	1515.66	1416.41	1497.24	1508.87	1460.03	1550.43	1597.83	1517.01	1627.88	1525.07
AT1G13570	F-box/RNI-like superfamily protein [Source:NCBI gene (formerly Entrezgene);Acc:837918]	AT1G13570	protein_coding	334.219	323.152	315.652	575.596	341.415	313.543	341.726	369.19	328.274	359.256	345.338
AT1G13580	LAG1 longevity assurance-like protein [Source:NCBI gene (formerly Entrezgene);Acc:837919]	LAG13	protein_coding	197.189	209.994	208.089	186.155	226.662	196.36	233.242	202.575	220.373	242.498	183.008
AT1G13590	phytosulfokine 1 [Source:NCBI gene (formerly Entrezgene);Acc:837920]	PSK1	protein_coding	63.5016	88.1324	93.4892	138.189	170.708	126.684	139.222	98.2909	91.4412	103.286	70.3083
AT1G13600	basic leucine-zipper 58 [Source:NCBI gene (formerly Entrezgene);Acc:837921]	bZIP58	protein_coding	47.9047	65.2833	69.3629	70.8075	41.7285	38.0052	37.9696	53.9401	71.3241	50.5203	56.867
AT1G13607	Defensin-like (DEFL) family protein [Source:NCBI gene (formerly Entrezgene);Acc:3766719]	AT1G13607	protein_coding	0	0	0	0	3.7935	4.2228	0	0	0	0	0
AT1G13608	Defensin-like (DEFL) family protein [Source:NCBI gene (formerly Entrezgene);Acc:3766720]	AT1G13608	protein_coding	0	8.70444	3.01578	0	20.8643	13.7241	6.32827	10.788	3.65765	0	3.10184
AT1G13609	Defensin-like (DEFL) family protein [Source:NCBI gene (formerly Entrezgene);Acc:3766721]	AT1G13609	protein_coding	8.9125	21.7611	12.0631	0	1616.98	708.375	181.712	73.1189	42.9774	42.6616	25.8486
AT1G13610	alpha/beta-Hydrolases superfamily protein [Source:NCBI gene (formerly Entrezgene);Acc:837922]	AT1G13610	protein_coding	8.9125	9.79249	9.04734	11.4206	13.2773	8.4456	32.5454	8.39069	12.8018	12.3494	9.30551
AT1G13620	root meristem growth factor-like protein [Source:NCBI gene (formerly Entrezgene);Acc:837923]	RGF2	protein_coding	17.825	8.70444	8.04208	5.71028	9.48376	8.4456	9.94442	17.98	8.22971	3.36802	17.5771
AT1G13630	Tetratricopeptide repeat (TPR)-like superfamily protein [Source:NCBI gene (formerly Entrezgene);Acc:837924]	AT1G13630	protein_coding	66.8438	92.4846	89.4681	92.5066	75.87	69.6762	93.1159	94.6949	79.5538	115.635	59.9688
AT1G13635	DNA glycosylase superfamily protein [Source:NCBI gene (formerly Entrezgene);Acc:2745751]	AT1G13635	protein_coding	26.7375	47.8744	54.284	34.2617	55.9542	49.6179	49.7221	51.5428	40.2341	47.1523	29.9844
AT1G13640	Phosphatidylinositol 3- and 4-kinase family protein [Source:NCBI gene (formerly Entrezgene);Acc:837925]	AT1G13640	protein_coding	1098.47	1118.52	1207.32	1742.78	726.456	821.335	903.134	1428.81	1190.56	1470.7	1254.18
AT1G13650		AT1G13650	protein_coding	2336.19	2504.7	2609.65	375.737	3600.98	3760.4	2840.49	3528.88	2372.9	2565.31	2627.26
AT1G13670		AT1G13670	protein_coding	143.714	105.541	135.71	238.69	216.23	225.92	258.555	130.655	145.391	178.505	104.429
AT1G13680	PLC-like phosphodiesterases superfamily protein [Source:NCBI gene (formerly Entrezgene);Acc:837929]	AT1G13680	protein_coding	0	0	1.00526	7.99439	1.89675	0	0.904038	1.19867	0	0	0
AT1G13690	ATPase E1 [Source:NCBI gene (formerly Entrezgene);Acc:837930]	ATE1	protein_coding	164.881	198.026	179.941	238.69	162.172	188.97	171.767	190.589	158.193	185.241	134.413
AT1G13700	6-phosphogluconolactonase 1 [Source:NCBI gene (formerly Entrezgene);Acc:837931]	PGL1	protein_coding	120.319	139.271	177.931	282.088	138.463	213.251	232.338	238.535	120.702	231.271	195.416
AT1G13710	cytochrome P450, family 78, subfamily A, polypeptide 5 [Source:NCBI gene (formerly Entrezgene);Acc:837932]	CYP78A5	protein_coding	120.319	97.9249	185.973	307.213	231.404	191.082	248.61	124.662	216.716	139.212	180.94
AT1G13730	Nuclear transport factor 2 (NTF2) family protein with RNA binding (RRM-RBD-RNP motifs) domain-containing protein [Source:NCBI gene (formerly Entrezgene);Acc:837933]	AT1G13730	protein_coding	823.293	771.431	778.071	587.017	817.5	716.821	738.599	757.559	882.407	754.437	750.645
AT1G13740	ABI five binding protein 2 [Source:NCBI gene (formerly Entrezgene);Acc:837934]	AFP2	protein_coding	152.627	113.158	50.263	51.3925	87.2506	90.7902	99.4442	69.5228	67.6665	115.635	127.175
AT1G13750	Purple acid phosphatases superfamily protein [Source:NCBI gene (formerly Entrezgene);Acc:837935]	AT1G13750	protein_coding	77.9844	80.516	96.5049	77.6598	102.425	83.4003	76.8432	74.3175	104.243	78.5872	66.1725
AT1G13770	root UVB sensitive protein (Protein of unknown function, DUF647) [Source:NCBI gene (formerly Entrezgene);Acc:837937]	RUS3	protein_coding	265.147	263.309	258.352	292.366	260.803	297.707	266.691	250.522	237.747	230.148	275.03
AT1G13780	F-box/RNI-like/FBD-like domains-containing protein [Source:NCBI gene (formerly Entrezgene);Acc:837938]	AT1G13780	protein_coding	160.425	139.271	164.863	158.746	116.65	131.963	139.222	172.608	154.536	129.107	161.296
AT1G13790	XH/XS domain-containing protein [Source:NCBI gene (formerly Entrezgene);Acc:837939]	FDM4	protein_coding	190.505	157.768	167.878	199.86	145.101	160.466	143.742	148.635	149.964	107.777	143.718
AT1G13800	Tetratricopeptide repeat (TPR)-like superfamily protein [Source:NCBI gene (formerly Entrezgene);Acc:837941]	FAC19	protein_coding	62.3875	54.4027	53.2788	20.557	30.348	48.5622	26.2171	35.9601	50.2926	49.3976	44.4597
AT1G13810	Restriction endonuclease, type II-like superfamily protein [Source:NCBI gene (formerly Entrezgene);Acc:837942]	AT1G13810	protein_coding	226.155	188.233	213.115	108.495	127.082	146.742	130.181	225.35	226.774	236.884	205.755
AT1G13820	alpha/beta-Hydrolases superfamily protein [Source:NCBI gene (formerly Entrezgene);Acc:837943]	AT1G13820	protein_coding	1236.61	1208.83	1177.16	992.447	1296.43	1207.72	1129.14	1558.27	1159.47	1341.59	1228.33
AT1G13825		AT1G13825	protein_coding	0	1.08805	0	0	0	2.1114	0	1.19867	0	0	0
AT1G13830	Carbohydrate-binding X8 domain superfamily protein [Source:NCBI gene (formerly Entrezgene);Acc:837944]	AT1G13830	protein_coding	73.5282	59.843	82.4313	36.5458	87.2506	90.7902	83.1715	71.9202	77.725	75.2191	94.089
AT1G13860	QUASIMODO2 LIKE 1 [Source:NCBI gene (formerly Entrezgene);Acc:837945]	QUL1	protein_coding	277.402	303.567	260.362	205.57	410.647	389.553	396.873	305.661	320.044	277.3	306.048
AT1G13870	KTI12-like, chromatin associated protein [Source:NCBI gene (formerly Entrezgene);Acc:837946]	DRL1	protein_coding	212.786	263.309	266.394	214.707	264.597	209.029	245.898	249.323	265.179	288.527	260.554
AT1G13880	ELM2 domain-containing protein [Source:NCBI gene (formerly Entrezgene);Acc:837947]	AT1G13880	protein_coding	513.583	472.216	496.598	550.471	460.911	552.131	573.16	525.017	425.201	526.534	505.599
AT1G13900	Purple acid phosphatases superfamily protein [Source:NCBI gene (formerly Entrezgene);Acc:837949]	PAP2	protein_coding	384.352	443.926	397.078	461.391	545.316	515.182	525.246	342.82	393.197	443.456	422.884
AT1G13910	Leucine-rich repeat (LRR) family protein [Source:NCBI gene (formerly Entrezgene);Acc:837950]	AT1G13910	protein_coding	76.8704	112.07	96.5049	92.5066	140.36	136.185	109.389	95.8936	112.473	96.5499	76.512
AT1G13920	Remorin family protein [Source:NCBI gene (formerly Entrezgene);Acc:837952]	AT1G13920	protein_coding	57.9313	107.717	92.4839	81.086	142.256	115.071	112.101	80.3109	85.0403	90.9366	69.2744
AT1G13930	oleosin-B3-like protein [Source:NCBI gene (formerly Entrezgene);Acc:837953]	AT1G13930	protein_coding	4675.72	4706.92	4605.09	3875	12175.2	13458.1	11628.6	5181.85	4516.28	4715.23	4597.96
AT1G13940	T-box transcription factor, putative (DUF863) [Source:NCBI gene (formerly Entrezgene);Acc:837954]	AT1G13940	protein_coding	456.766	510.298	498.609	483.09	564.283	562.688	576.776	399.157	509.327	533.27	532.482
AT1G13950	eukaryotic elongation factor 5A-1 [Source:NCBI gene (formerly Entrezgene);Acc:837955]	ELF5A-1	protein_coding	180.478	164.296	188.989	198.718	196.314	171.023	167.247	180.999	179.225	145.948	162.329
AT1G13960	WRKY DNA-binding protein 4 [Source:NCBI gene (formerly Entrezgene);Acc:837956]	WRKY4	protein_coding	454.538	443.926	441.309	487.658	426.769	437.06	483.66	513.031	505.67	544.497	466.309
AT1G13970	beta-hexosaminidase (DUF1336) [Source:NCBI gene (formerly Entrezgene);Acc:837957]	AT1G13970	protein_coding	83.5547	106.629	112.589	73.0916	119.495	119.294	93.1159	88.7016	100.585	95.4273	128.209
AT1G13980	sec7 domain-containing protein [Source:NCBI gene (formerly Entrezgene);Acc:837958]	GN	protein_coding	1285.63	1314.37	1431.49	1352.19	1257.55	1207.72	1232.2	1018.87	1422.82	1406.71	1403.06
AT1G13990	plant/protein [Source:NCBI gene (formerly Entrezgene);Acc:837959]	AT1G13990	protein_coding	357.614	283.982	282.478	380.305	452.375	554.243	471.908	309.257	282.553	374.973	352.575
AT1G14000	VH1-interacting kinase [Source:NCBI gene (formerly Entrezgene);Acc:837960]	VIK	protein_coding	1165.31	1110.9	1149.01	872.531	1057.44	1241.5	1127.34	950.545	1154.9	1234.94	1241.77
AT1G14010	emp24/gp25L/p24 family/GOLD family protein [Source:NCBI gene (formerly Entrezgene);Acc:837961]	AT1G14010	protein_coding	193.847	183.881	187.984	220.417	266.494	317.766	275.732	182.198	195.684	169.524	145.786
AT1G14020	O-fucosyltransferase family protein [Source:NCBI gene (formerly Entrezgene);Acc:837963]	AT1G14020	protein_coding	385.466	360.146	361.894	292.366	415.388	390.609	363.423	347.614	415.143	341.293	341.202
AT1G14030	Rubisco methyltransferase family protein [Source:NCBI gene (formerly Entrezgene);Acc:837964]	LSMT-L	protein_coding	396.606	362.322	369.936	395.151	484.62	535.24	486.372	341.621	386.796	358.133	362.915
AT1G14040	EXS (ERD1/XPR1/SYG1) family protein [Source:NCBI gene (formerly Entrezgene);Acc:837965]	AT1G14040	protein_coding	282.972	352.53	287.504	235.264	282.616	297.707	268.499	215.761	279.81	270.564	342.236
AT1G14060	GCK domain-containing protein [Source:NCBI gene (formerly Entrezgene);Acc:837966]	AT1G14060	protein_coding	347.588	335.121	372.951	201.002	291.151	232.254	276.636	396.76	379.481	340.17	329.829
AT1G14071	ath-MIR830 [Source:miRBase;Acc:MI0005386]	ath-MIR830	miRNA	6.68438	20.673	21.1105	13.7047	6.63863	19.0026	18.9848	14.384	13.7162	13.4721	11.3734
AT1G14080	fucosyltransferase 6 [Source:NCBI gene (formerly Entrezgene);Acc:837968]	FUT6	protein_coding	108.064	107.717	130.684	65.0972	203.901	161.522	95.828	83.9069	135.333	110.022	84.7835
AT1G14100	fucosyltransferase 8 [Source:NCBI gene (formerly Entrezgene);Acc:5007694]	FUT8	protein_coding	0	1.08805	0	4.56822	0.948376	5.2785	2.71211	0	2.74324	1.12267	0
AT1G14120	2-oxoglutarate (2OG) and Fe(II)-dependent oxygenase superfamily protein [Source:NCBI gene (formerly Entrezgene);Acc:837971]	AT1G14120	protein_coding	665.096	603.87	583.051	347.185	850.693	948.019	896.806	668.858	621.8	679.218	647.25
AT1G14130	2-oxoglutarate (2OG) and Fe(II)-dependent oxygenase superfamily protein [Source:NCBI gene (formerly Entrezgene);Acc:837972]	AT1G14130	protein_coding	278.516	251.341	214.12	163.314	245.629	211.14	230.53	222.953	227.689	251.479	208.857
AT1G14140	Mitochondrial substrate carrier family protein [Source:NCBI gene (formerly Entrezgene);Acc:837973]	UCP3	protein_coding	284.086	323.152	289.515	413.424	258.907	239.644	280.252	335.628	291.697	328.943	326.727
AT1G14150	PsbQ-like 2 [Source:NCBI gene (formerly Entrezgene);Acc:837974]	PnsL2	protein_coding	1208.76	1096.76	1110.81	857.684	1117.19	1153.88	961.896	1187.88	1023.23	1185.54	1080.47
AT1G14160	Uncharacterized protein family (UPF0497) [Source:NCBI gene (formerly Entrezgene);Acc:837975]	AT1G14160	protein_coding	47.9047	67.4594	52.2735	84.5122	93.8892	82.3446	75.0352	29.9667	63.0944	68.4831	74.4441
AT1G14170	RNA-binding KH domain-containing protein [Source:NCBI gene (formerly Entrezgene);Acc:837976]	AT1G14170	protein_coding	219.47	189.321	217.136	212.422	244.681	263.925	205.217	133.052	197.513	240.252	198.518
AT1G14180	RING/U-box superfamily protein [Source:NCBI gene (formerly Entrezgene);Acc:837977]	AT1G14180	protein_coding	141.486	173.001	127.668	148.467	154.585	159.411	177.191	133.052	133.504	125.739	147.854
AT1G14185	Glucose-methanol-choline (GMC) oxidoreductase family protein [Source:NCBI gene (formerly Entrezgene);Acc:837978]	AT1G14185	protein_coding	116.977	162.12	157.826	91.3645	97.6827	111.904	119.333	130.655	164.594	209.94	140.617
AT1G14190	Glucose-methanol-choline (GMC) oxidoreductase family protein [Source:NCBI gene (formerly Entrezgene);Acc:837979]	AT1G14190	protein_coding	83.5547	90.3085	77.405	63.9551	90.0957	91.8459	79.5553	49.1455	78.6394	65.1151	75.478
AT1G14200	RING/U-box superfamily protein [Source:NCBI gene (formerly Entrezgene);Acc:837980]	AT1G14200	protein_coding	96.9235	112.07	120.631	1126.07	213.385	195.305	149.166	130.655	83.2115	149.316	84.7835
AT1G14205	Ribosomal L18p/L5e family protein [Source:NCBI gene (formerly Entrezgene);Acc:837981]	AT1G14205	protein_coding	36.7641	35.9058	59.3103	57.1028	47.4188	32.7267	47.914	49.1455	36.5765	49.3976	41.3578
AT1G14210	Ribonuclease T2 family protein [Source:NCBI gene (formerly Entrezgene);Acc:837982]	AT1G14210	protein_coding	448.967	516.826	447.341	645.262	550.058	580.635	669.892	473.475	522.129	532.147	434.257
AT1G14220	Ribonuclease T2 family protein [Source:NCBI gene (formerly Entrezgene);Acc:837983]	AT1G14220	protein_coding	61.2735	25.0253	60.3156	52.5346	20.8643	19.0026	17.1767	35.9601	36.5765	39.2936	55.8331
AT1G14230	GDA1/CD39 nucleoside phosphatase family protein [Source:NCBI gene (formerly Entrezgene);Acc:837984]	AT1G14230	protein_coding	388.808	411.285	413.162	332.338	355.641	385.331	379.696	430.322	410.571	387.322	388.764
AT1G14240	GDA1/CD39 nucleoside phosphatase family protein [Source:NCBI gene (formerly Entrezgene);Acc:837985]	AT1G14240	protein_coding	169.338	159.944	113.594	151.893	144.153	152.021	144.646	91.0989	143.563	131.353	127.175
AT1G14250	GDA1/CD39 nucleoside phosphatase family protein [Source:NCBI gene (formerly Entrezgene);Acc:837986]	AT1G14250	protein_coding	353.158	589.725	386.02	116.49	2692.44	2491.45	2153.42	509.435	659.291	765.663	713.422
AT1G14260	RING/FYVE/PHD zinc finger superfamily protein [Source:NCBI gene (formerly Entrezgene);Acc:837987]	AT1G14260	protein_coding	31.1938	31.5536	42.2209	12.5626	34.1415	47.5065	40.6817	28.7681	25.6035	14.5948	38.256
AT1G14270	CAAX amino terminal protease family protein [Source:NCBI gene (formerly Entrezgene);Acc:837988]	AT1G14270	protein_coding	942.497	1021.68	988.17	1336.21	1066.92	1124.32	1067.67	1153.12	974.763	1023.88	980.18
AT1G14280	phytochrome kinase substrate 2 [Source:NCBI gene (formerly Entrezgene);Acc:837989]	PKS2	protein_coding	629.446	835.626	1026.37	1027.85	829.829	883.621	958.28	930.168	880.579	1132.78	1054.62
AT1G14290	sphingoid base hydroxylase 2 [Source:NCBI gene (formerly Entrezgene);Acc:837990]	SBH2	protein_coding	524.724	582.109	636.329	979.884	495.052	513.07	605.705	611.322	527.616	566.95	601.756
AT1G14300	ARM repeat superfamily protein [Source:NCBI gene (formerly Entrezgene);Acc:837991]	AT1G14300	protein_coding	490.188	424.341	387.025	301.503	277.874	281.872	322.742	426.726	398.684	355.888	409.442
AT1G14310	Haloacid dehalogenase-like hydrolase (HAD) superfamily protein [Source:NCBI gene (formerly Entrezgene);Acc:837992]	AT1G14310	protein_coding	196.075	195.85	207.084	284.372	214.333	262.869	238.666	240.933	179.225	221.167	206.789
AT1G14315	F-box and associated interaction domains-containing protein [Source:NCBI gene (formerly Entrezgene);Acc:6241224]	AT1G14315	protein_coding	0	1.08805	0	1.14206	0.948376	0	1.80808	1.19867	2.74324	0	2.06789
AT1G14320	Ribosomal protein L16p/L10e family protein [Source:NCBI gene (formerly Entrezgene);Acc:837993]	SAC52	protein_coding	11363.4	10864.2	11077	10180.3	8166.46	8116.22	7944.69	13281.3	10951	10776.5	10684.8
AT1G14330	Galactose oxidase/kelch repeat superfamily protein [Source:NCBI gene (formerly Entrezgene);Acc:837994]	AT1G14330	protein_coding	330.877	352.53	402.104	400.862	363.228	351.548	393.257	372.786	409.656	396.304	370.153
AT1G14340	RNA-binding (RRM/RBD/RNP motifs) family protein [Source:NCBI gene (formerly Entrezgene);Acc:837995]	AT1G14340	protein_coding	255.12	251.341	252.32	366.6	246.578	264.981	302.853	246.926	297.184	263.828	256.419
AT1G14345	NAD(P)-linked oxidoreductase superfamily protein [Source:NCBI gene (formerly Entrezgene);Acc:837996]	AT1G14345	protein_coding	2542.29	2343.67	2527.22	1162.61	2132.9	2220.14	2069.34	3236.41	2442.39	2918.95	2807.16
AT1G14350	Duplicated homeodomain-like superfamily protein [Source:NCBI gene (formerly Entrezgene);Acc:837997]	FLP	protein_coding	219.47	195.85	232.215	243.258	294.945	251.257	281.156	238.535	234.089	273.932	232.638
AT1G14360	UDP-galactose transporter 3 [Source:NCBI gene (formerly Entrezgene);Acc:837998]	UTR3	protein_coding	454.538	352.53	408.135	461.391	981.569	1019.81	957.376	379.978	422.458	359.256	411.51
AT1G14370	protein kinase 2A [Source:NCBI gene (formerly Entrezgene);Acc:837999]	APK2A	protein_coding	139.258	174.089	176.926	270.667	163.121	230.143	206.121	101.887	134.419	141.457	129.243
AT1G14380	IQ-domain 28 [Source:NCBI gene (formerly Entrezgene);Acc:838000]	IQD28	protein_coding	484.617	463.511	488.556	608.716	515.916	589.081	607.514	441.11	523.044	482.75	555.229
AT1G14390	Leucine-rich repeat protein kinase family protein [Source:NCBI gene (formerly Entrezgene);Acc:838001]	AT1G14390	protein_coding	52.361	41.3461	40.2104	29.6935	64.4895	32.7267	50.6261	31.1654	55.7791	39.2936	39.2899
AT1G14400	ubiquitin carrier protein 1 [Source:NCBI gene (formerly Entrezgene);Acc:838002]	UBC1	protein_coding	1938.47	1984.61	2039.67	3182.91	1838.9	1906.59	1942.78	2463.27	1922.09	1956.82	1885.92
AT1G14410	ssDNA-binding transcriptional regulator [Source:NCBI gene (formerly Entrezgene);Acc:838003]	WHY1	protein_coding	430.028	485.272	452.367	384.873	347.105	370.551	366.135	444.707	422.458	352.52	446.665
AT1G14420	Pectate lyase family protein [Source:NCBI gene (formerly Entrezgene);Acc:838004]	AT59	protein_coding	1.11406	1.08805	1.00526	2.28411	0.948376	0	0	0	2.74324	2.24535	2.06789
AT1G14430	glyoxal oxidase-related protein [Source:NCBI gene (formerly Entrezgene);Acc:838005]	AT1G14430	protein_coding	71.3	100.101	87.4576	153.036	90.0957	86.5674	150.07	103.086	119.788	124.617	102.361
AT1G14440	homeobox protein 31 [Source:NCBI gene (formerly Entrezgene);Acc:838006]	HB31	protein_coding	292.999	382.995	364.909	654.398	507.381	488.789	430.322	212.165	275.238	186.364	206.789
AT1G14450	NADH dehydrogenase (ubiquinone)s [Source:NCBI gene (formerly Entrezgene);Acc:838007]	AT1G14450	protein_coding	6.68438	7.61638	6.03156	19.415	13.2773	5.2785	6.32827	11.9867	5.48647	4.49069	11.3734
AT1G14453		AT1G14453	protein_coding	5.57032	2.17611	1.00526	2.28411	0.948376	0	3.61615	2.39734	1.82882	0	4.13578
AT1G14455		AT1G14455	protein_coding	1.11406	0	2.01052	0	0.948376	0	0	1.19867	0	0	0
AT1G14460	AAA-type ATPase family protein [Source:NCBI gene (formerly Entrezgene);Acc:838008]	AT1G14460	protein_coding	493.53	505.945	522.735	330.054	588.941	559.521	575.872	424.329	438.003	447.947	479.751
AT1G14470	Pentatricopeptide repeat (PPR) superfamily protein [Source:NCBI gene (formerly Entrezgene);Acc:838009]	AT1G14470	protein_coding	33.4219	39.17	27.142	11.4206	27.5029	41.1723	31.6413	27.5694	27.4324	32.5575	36.1881
AT1G14480	Ankyrin repeat family protein [Source:NCBI gene (formerly Entrezgene);Acc:838010]	AT1G14480	protein_coding	163.767	97.9249	64.3366	74.2337	32.2448	39.0609	47.01	75.5162	108.815	89.8139	114.768
AT1G14490	Putative AT-hook DNA-binding family protein [Source:NCBI gene (formerly Entrezgene);Acc:838011]	AT1G14490	protein_coding	33.4219	26.1133	35.1841	22.8411	18.9675	16.8912	15.3686	27.5694	31.09	12.3494	29.9844
AT1G14500	Ankyrin repeat family protein [Source:NCBI gene (formerly Entrezgene);Acc:838012]	AT1G14500	protein_coding	1.11406	5.44027	3.01578	3.42617	0.948376	2.1114	0	1.19867	1.82882	0	1.03395
AT1G14510	alfin-like 7 [Source:NCBI gene (formerly Entrezgene);Acc:838013]	AL7	protein_coding	989.288	900.909	889.655	1336.21	715.075	905.791	857.028	1135.14	932.7	920.592	982.248
AT1G14520	myo-inositol oxygenase 1 [Source:NCBI gene (formerly Entrezgene);Acc:838014]	MIOX1	protein_coding	33.4219	22.8491	26.1368	123.342	56.9025	102.403	97.6361	44.3508	10.9729	35.9256	39.2899
AT1G14530	tobamovirus multiplication-like protein (DUF1084) [Source:NCBI gene (formerly Entrezgene);Acc:838015]	THH1	protein_coding	141.486	124.038	138.726	210.138	128.979	118.238	149.166	165.416	125.274	111.145	109.598
AT1G14540	Peroxidase superfamily protein [Source:NCBI gene (formerly Entrezgene);Acc:838016]	PER4	protein_coding	135.916	78.3399	87.4576	138.189	216.23	186.859	99.4442	89.9002	124.36	121.249	146.82
AT1G14550	Peroxidase superfamily protein [Source:NCBI gene (formerly Entrezgene);Acc:838017]	AT1G14550	protein_coding	11.1406	3.26416	10.0526	1.14206	14.2256	5.2785	2.71211	2.39734	0	4.49069	4.13578
AT1G14560	Mitochondrial substrate carrier family protein [Source:NCBI gene (formerly Entrezgene);Acc:838018]	AT1G14560	protein_coding	348.702	389.523	396.072	327.77	343.312	333.601	337.206	348.813	341.076	332.311	332.93
AT1G14570	UBX domain-containing protein [Source:NCBI gene (formerly Entrezgene);Acc:838019]	AT1G14570	protein_coding	1161.97	1221.89	1252.55	1394.45	1192.11	1170.77	1290.06	1159.11	1246.34	1243.92	1172.49
AT1G14580	C2H2-like zinc finger protein [Source:NCBI gene (formerly Entrezgene);Acc:838020]	AT1G14580	protein_coding	438.941	397.14	458.398	412.282	707.488	728.433	652.715	484.263	497.44	534.393	510.769
AT1G14590	Nucleotide-diphospho-sugar transferase family protein [Source:NCBI gene (formerly Entrezgene);Acc:838021]	AT1G14590	protein_coding	168.224	182.793	147.773	167.882	152.688	149.909	116.621	163.019	160.022	181.873	162.329
AT1G14600	Homeodomain-like superfamily protein [Source:NCBI gene (formerly Entrezgene);Acc:838022]	AT1G14600	protein_coding	57.9313	87.0444	88.4629	157.604	114.753	141.464	122.045	117.47	106.986	96.5499	79.6138
AT1G14610	valyl-tRNA synthetase / valine-tRNA ligase (VALRS) [Source:NCBI gene (formerly Entrezgene);Acc:838023]	TWN2	protein_coding	4176.62	4230.36	4177.86	2835.73	3054.72	2987.63	3022.2	3423.4	4241.04	4164	4284.67
AT1G14620	decoy [Source:NCBI gene (formerly Entrezgene);Acc:838024]	DECOY	protein_coding	551.461	546.203	551.888	568.744	406.853	389.553	388.736	578.958	461.778	405.285	542.821
AT1G14630	XRI1-like protein [Source:NCBI gene (formerly Entrezgene);Acc:838025]	AT1G14630	protein_coding	72.4141	113.158	102.536	82.228	84.4054	79.1775	88.5957	85.1056	79.5538	69.6058	70.3083
AT1G14640	SWAP (Suppressor-of-White-APricot)/surp domain-containing protein [Source:NCBI gene (formerly Entrezgene);Acc:838026]	AT1G14640	protein_coding	148.17	143.623	131.689	155.32	192.52	155.188	165.439	123.463	132.59	130.23	149.922
AT1G14642		AT1G14642	protein_coding	13.3688	32.6416	17.0894	38.8299	18.0191	24.2811	22.601	16.7814	17.3738	8.98139	19.645
AT1G14650	SWAP (Suppressor-of-White-APricot)/surp domain-containing protein / ubiquitin family protein [Source:NCBI gene (formerly Entrezgene);Acc:838027]	AT1G14650	protein_coding	1763.56	1789.85	1781.32	1765.62	1642.59	1639.5	1555.85	1720.09	1810.54	1756.98	1931.41
AT1G14660	Na+/H+ exchanger 8 [Source:NCBI gene (formerly Entrezgene);Acc:838028]	NHX8	protein_coding	148.17	141.447	157.826	218.133	150.792	192.137	207.929	142.642	160.022	107.777	138.549
AT1G14670	Endomembrane protein 70 protein family [Source:NCBI gene (formerly Entrezgene);Acc:838029]	AT1G14670	protein_coding	2335.08	2363.25	2519.18	2215.59	2463.88	2340.49	2354.12	2275.08	2492.69	2468.76	2566.25
AT1G14680	early endosome antigen [Source:NCBI gene (formerly Entrezgene);Acc:838030]	AT1G14680	protein_coding	25.6235	18.4969	11.0579	33.1196	18.0191	24.2811	15.3686	29.9667	21.9459	12.3494	13.4413
AT1G14685	basic pentacysteine 2 [Source:NCBI gene (formerly Entrezgene);Acc:838031]	BPC2	protein_coding	943.611	899.821	886.639	1432.14	894.318	846.672	864.26	1179.49	847.66	861.091	935.721
AT1G14686	ENTH/ANTH/VHS superfamily protein [Source:NCBI gene (formerly Entrezgene);Acc:838032]	AT1G14686	protein_coding	1.11406	3.26416	3.01578	0	3.7935	1.0557	3.61615	2.39734	3.65765	1.12267	3.10184
AT1G14687	homeobox protein 32 [Source:NCBI gene (formerly Entrezgene);Acc:838033]	HB32	protein_coding	45.6766	62.0191	49.2577	62.8131	25.6061	30.6153	33.4494	74.3175	38.4053	60.6244	57.901
AT1G14690	microtubule-associated protein 65-7 [Source:NCBI gene (formerly Entrezgene);Acc:838034]	MAP65-7	protein_coding	1034.96	1045.62	1062.56	911.361	965.446	915.292	975.457	1022.47	1136.61	1067.66	1073.24
AT1G14700	purple acid phosphatase 3 [Source:NCBI gene (formerly Entrezgene);Acc:838035]	PAP3	protein_coding	805.468	830.185	1002.24	694.37	852.59	900.512	838.043	1027.26	940.93	949.782	923.313
AT1G14710	hydroxyproline-rich glycoprotein family protein [Source:NCBI gene (formerly Entrezgene);Acc:838036]	AT1G14710	protein_coding	1850.46	1785.5	1856.71	1948.35	1641.64	1614.17	1671.57	1756.05	1752.01	1756.98	1642.94
AT1G14720	xyloglucan endotransglucosylase/hydrolase 28 [Source:NCBI gene (formerly Entrezgene);Acc:838037]	XTH28	protein_coding	741.966	760.55	840.397	985.595	896.215	1019.81	1108.35	788.725	801.025	850.987	854.039
AT1G14730	Cytochrome b561/ferric reductase transmembrane protein family [Source:NCBI gene (formerly Entrezgene);Acc:838038]	AT1G14730	protein_coding	289.656	265.485	248.299	303.787	212.436	211.14	244.994	237.337	223.116	225.657	219.196
AT1G14740	class I heat shock protein, putative (DUF1423) [Source:NCBI gene (formerly Entrezgene);Acc:838039]	TTA1	protein_coding	2208.07	2062.95	2188.45	3522.1	1371.35	1575.1	1567.6	2183.98	1991.59	2142.06	2251.93
AT1G14750	Cyclin family protein [Source:NCBI gene (formerly Entrezgene);Acc:838040]	SDS	protein_coding	31.1938	20.673	24.1262	61.671	31.2964	32.7267	31.6413	23.9734	23.7747	22.4535	23.7807
AT1G14760	KNOX meinox protein [Source:NCBI gene (formerly Entrezgene);Acc:838041]	KNATM	protein_coding	20.0531	8.70444	10.0526	29.6935	18.9675	13.7241	36.1615	13.1854	15.545	6.73604	18.611
AT1G14770	RING/FYVE/PHD zinc finger superfamily protein [Source:NCBI gene (formerly Entrezgene);Acc:838042]	AT1G14770	protein_coding	171.566	122.95	153.805	131.336	153.637	105.57	145.55	165.416	128.018	141.457	139.583
AT1G14780	MAC/Perforin domain-containing protein [Source:NCBI gene (formerly Entrezgene);Acc:838043]	AT1G14780	protein_coding	139.258	95.7488	109.573	98.2168	118.547	112.96	75.9392	86.3042	109.729	150.438	149.922
AT1G14790	RNA-dependent RNA polymerase 1 [Source:NCBI gene (formerly Entrezgene);Acc:838044]	RDR1	protein_coding	178.25	150.152	155.815	164.456	217.178	250.201	260.363	135.45	195.684	177.382	205.755
AT1G14810	semialdehyde dehydrogenase family protein [Source:NCBI gene (formerly Entrezgene);Acc:838046]	AT1G14810	protein_coding	1851.57	1752.86	1752.17	1486.96	1413.08	1286.9	1389.51	1477.96	1742.87	1735.65	1645.01
AT1G14820	Sec14p-like phosphatidylinositol transfer family protein [Source:NCBI gene (formerly Entrezgene);Acc:838047]	AT1G14820	protein_coding	270.717	227.403	216.131	279.804	325.293	304.042	316.413	300.866	237.747	246.988	273.996
AT1G14830	DYNAMIN-like 1C [Source:NCBI gene (formerly Entrezgene);Acc:838048]	DL1C	protein_coding	2073.27	1935.65	1995.44	1774.76	2001.07	1960.44	1933.74	1527.11	2022.68	2081.44	1996.55
AT1G14840	microtubule-associated proteins 70-4 [Source:NCBI gene (formerly Entrezgene);Acc:838049]	MAP70-4	protein_coding	821.065	777.959	771.034	540.193	786.203	832.948	778.377	799.513	771.764	840.883	873.684
AT1G14850	nucleoporin 155 [Source:NCBI gene (formerly Entrezgene);Acc:838050]	NUP155	protein_coding	1394.81	1369.86	1377.21	863.395	1134.26	957.52	1156.26	1056.03	1402.71	1276.48	1374.11
AT1G14860	nudix hydrolase homolog 18 [Source:NCBI gene (formerly Entrezgene);Acc:838051]	NUDT18	protein_coding	187.163	163.208	212.11	356.322	241.836	199.527	217.873	242.131	180.139	226.78	228.502
AT1G14870	PLANT CADMIUM RESISTANCE 2 [Source:NCBI gene (formerly Entrezgene);Acc:838052]	PCR2	protein_coding	1001.54	945.519	966.055	2007.73	1430.15	1361.85	1253.9	1168.7	1048.83	1169.83	1183.87
AT1G14880	PLANT CADMIUM RESISTANCE 1 [Source:NCBI gene (formerly Entrezgene);Acc:838053]	PCR1	protein_coding	0	2.17611	0	1.14206	0	0	0.904038	0	0	0	0
AT1G14890	Plant invertase/pectin methylesterase inhibitor superfamily protein [Source:NCBI gene (formerly Entrezgene);Acc:838054]	AT1G14890	protein_coding	678.464	486.36	647.387	1259.69	367.97	565.855	557.791	710.811	523.958	758.927	737.203
AT1G14900	high mobility group A [Source:NCBI gene (formerly Entrezgene);Acc:838055]	HMGA	protein_coding	1393.69	1413.38	1451.6	1587.46	1148.48	1102.15	1156.26	1428.81	1384.42	1245.05	1280.02
AT1G14910	ENTH/ANTH/VHS superfamily protein [Source:NCBI gene (formerly Entrezgene);Acc:838056]	AT1G14910	protein_coding	705.202	828.009	818.281	1224.28	899.06	904.735	932.967	692.831	789.137	783.626	886.091
AT1G14920	GRAS family transcription factor family protein [Source:NCBI gene (formerly Entrezgene);Acc:838057]	GAI	protein_coding	762.019	904.173	976.107	1373.89	734.043	789.664	784.705	739.579	868.691	836.392	899.533
AT1G14930	Polyketide cyclase/dehydrase and lipid transport superfamily protein [Source:NCBI gene (formerly Entrezgene);Acc:838058]	AT1G14930	protein_coding	1.11406	0	0	0	0.948376	5.2785	0.904038	2.39734	0	3.36802	0
AT1G14960	Polyketide cyclase/dehydrase and lipid transport superfamily protein [Source:NCBI gene (formerly Entrezgene);Acc:838061]	AT1G14960	protein_coding	231.725	233.932	273.431	131.336	97.6827	137.241	60.5705	159.423	156.364	148.193	165.431
AT1G14970	O-fucosyltransferase family protein [Source:NCBI gene (formerly Entrezgene);Acc:838062]	AT1G14970	protein_coding	172.68	159.944	188.989	384.873	242.784	260.758	261.267	188.191	158.193	171.769	164.397
AT1G14980	chaperonin 10 [Source:NCBI gene (formerly Entrezgene);Acc:838063]	CPN10	protein_coding	2337.3	2387.19	2399.55	1835.28	1776.31	1597.27	1577.55	2878.01	2168.07	2034.28	2109.25
AT1G14990	transmembrane protein [Source:NCBI gene (formerly Entrezgene);Acc:838064]	AT1G14990	protein_coding	103.608	138.183	128.673	159.888	125.186	118.238	150.07	125.86	142.648	120.126	150.956
AT1G15002	ncRNA [Source:NCBI gene (formerly Entrezgene);Acc:28717240]	AT1G15002	lncRNA	3.34219	0	0	1.14206	0	0	0	0	0	0	1.03395
AT1G15010	mediator of RNA polymerase II transcription subunit [Source:NCBI gene (formerly Entrezgene);Acc:838066]	AT1G15010	protein_coding	114.748	48.9624	32.1683	151.893	48.3672	47.5065	54.2423	45.5495	24.6891	58.379	41.3578
AT1G15020	quiescin-sulfhydryl oxidase 1 [Source:NCBI gene (formerly Entrezgene);Acc:838067]	QSOX1	protein_coding	305.253	350.354	439.299	539.051	330.983	323.044	388.736	395.561	412.4	381.709	374.288
AT1G15030		AT1G15030	protein_coding	658.411	651.745	691.619	582.449	514.968	526.794	531.574	686.838	679.408	659.009	710.321
AT1G15040	Class I glutamine amidotransferase-like superfamily protein [Source:NCBI gene (formerly Entrezgene);Acc:838069]	GAT1_2.1	protein_coding	91.3532	30.4655	44.2314	204.428	15.174	29.5596	25.3131	129.456	80.4682	186.364	112.7
AT1G15050	indole-3-acetic acid inducible 34 [Source:NCBI gene (formerly Entrezgene);Acc:838070]	IAA34	protein_coding	5.57032	3.26416	3.01578	2.28411	2.84513	5.2785	1.80808	1.19867	5.48647	1.12267	5.16973
AT1G15060	alpha/beta hydrolase family protein [Source:NCBI gene (formerly Entrezgene);Acc:838071]	AT1G15060	protein_coding	981.49	850.859	870.555	624.705	881.041	913.181	805.498	749.169	837.601	886.912	845.768
AT1G15080	lipid phosphate phosphatase 2 [Source:NCBI gene (formerly Entrezgene);Acc:838072]	LPP2	protein_coding	109.178	65.2833	64.3366	65.0972	94.8376	105.57	135.606	75.5162	75.8962	44.9069	43.4257
AT1G15085		AT1G15085	protein_coding	7.79844	29.3775	15.0789	5.71028	18.0191	24.2811	10.8485	5.99335	8.22971	14.5948	10.3395
AT1G15100	RING-H2 finger A2A [Source:NCBI gene (formerly Entrezgene);Acc:838073]	RHA2A	protein_coding	557.032	591.902	543.846	479.664	487.465	453.951	418.57	587.348	600.769	602.876	638.978
AT1G15110	phosphatidyl serine synthase family protein [Source:NCBI gene (formerly Entrezgene);Acc:838074]	PSS1	protein_coding	369.869	381.907	317.662	536.766	399.266	378.996	408.625	302.065	368.508	350.274	372.22
AT1G15120	Ubiquinol-cytochrome C reductase hinge protein [Source:NCBI gene (formerly Entrezgene);Acc:838075]	AT1G15120	protein_coding	1368.07	1579.85	1623.49	2144.78	1506.02	1255.23	1490.76	1795.61	1504.21	1447.13	1394.79
AT1G15125	S-adenosyl-L-methionine-dependent methyltransferases superfamily protein [Source:NCBI gene (formerly Entrezgene);Acc:838076]	AT1G15125	protein_coding	103.608	75.0758	148.778	1499.52	49.3155	121.406	193.464	227.747	113.387	162.788	134.413
AT1G15130	Endosomal targeting BRO1-like domain-containing protein [Source:NCBI gene (formerly Entrezgene);Acc:838077]	AT1G15130	protein_coding	1493.96	1535.24	1482.76	1867.26	1498.43	1595.16	1488.95	1131.54	1384.42	1634.61	1510.59
AT1G15140	FAD/NAD(P)-binding oxidoreductase [Source:NCBI gene (formerly Entrezgene);Acc:838079]	AT1G15140	protein_coding	1311.25	1340.48	1344.03	1048.41	1565.77	1561.38	1547.71	1473.17	1228.97	1387.62	1324.48
AT1G15150	MATE efflux family protein [Source:NCBI gene (formerly Entrezgene);Acc:838080]	AT1G15150	protein_coding	14.4828	11.9686	18.0947	5.71028	55.9542	82.3446	48.8181	20.3774	18.2882	23.5761	20.6789
AT1G15160	MATE efflux family protein [Source:NCBI gene (formerly Entrezgene);Acc:838081]	AT1G15160	protein_coding	84.6688	70.7235	67.3524	92.5066	99.5794	100.292	99.4442	116.271	86.8691	68.4831	75.478
AT1G15165	RING/FYVE/PHD zinc finger superfamily protein [Source:NCBI gene (formerly Entrezgene);Acc:838082]	AT1G15165	protein_coding	165.995	154.504	152.799	135.905	123.289	142.52	129.277	172.608	123.446	145.948	166.465
AT1G15170	MATE efflux family protein [Source:NCBI gene (formerly Entrezgene);Acc:838083]	AT1G15170	protein_coding	194.961	236.108	194.015	288.94	288.306	269.204	306.469	212.165	226.774	273.932	196.45
AT1G15175	ncRNA [Source:NCBI gene (formerly Entrezgene);Acc:5007696]	AT1G15175	lncRNA	95.8094	89.2205	136.715	215.849	54.0574	90.7902	108.485	133.052	94.1844	79.7098	94.089
AT1G15180	MATE efflux family protein [Source:NCBI gene (formerly Entrezgene);Acc:838084]	AT1G15180	protein_coding	1246.64	1216.44	1291.76	1584.03	927.511	995.525	1071.29	1438.4	1210.68	1342.72	1275.89
AT1G15190	Fasciclin-like arabinogalactan family protein [Source:NCBI gene (formerly Entrezgene);Acc:838085]	AT1G15190	protein_coding	14.4828	27.2014	18.0947	19.415	18.0191	20.0583	22.601	15.5827	12.8018	14.5948	22.7468
AT1G15200	protein-protein interaction regulator family protein [Source:NCBI gene (formerly Entrezgene);Acc:838086]	AT1G15200	protein_coding	1667.75	1632.08	1594.34	1958.63	1248.06	1150.71	1197.85	1922.67	1559.99	1478.56	1495.09
AT1G15210	pleiotropic drug resistance 7 [Source:NCBI gene (formerly Entrezgene);Acc:838087]	ABCG35	protein_coding	2069.93	1559.18	1624.5	835.985	1721.3	1297.46	1230.4	830.678	1652.34	1450.49	1540.58
AT1G15215	SAWADEE HOMEODOMAIN protein [Source:NCBI gene (formerly Entrezgene);Acc:838088]	SHH1	protein_coding	121.433	114.246	106.558	278.662	145.101	156.244	180.808	136.648	143.563	116.758	136.481
AT1G15220	cytochrome c biosis protein family [Source:NCBI gene (formerly Entrezgene);Acc:838089]	CCMH	protein_coding	159.311	141.447	126.663	154.178	117.599	125.628	128.373	129.456	135.333	104.409	151.99
AT1G15230		AT1G15230	protein_coding	544.777	442.838	443.32	705.791	355.641	321.989	368.848	650.878	502.926	437.843	480.785
AT1G15240	phox (PX) domain-containing protein [Source:NCBI gene (formerly Entrezgene);Acc:838091]	AT1G15240	protein_coding	1075.07	1059.76	1030.39	1172.89	1087.79	1164.44	1060.44	1054.83	1173.19	1096.85	1098.05
AT1G15250	Zinc-binding ribosomal protein family protein [Source:NCBI gene (formerly Entrezgene);Acc:838092]	AT1G15250	protein_coding	373.211	380.819	435.277	311.781	282.616	222.753	220.585	493.852	389.539	408.653	327.761
AT1G15260	LOW protein: ATP-dependent RNA helicase-like protein [Source:NCBI gene (formerly Entrezgene);Acc:838093]	AT1G15260	protein_coding	424.458	517.914	493.583	485.374	573.767	493.012	529.766	702.421	628.201	569.196	630.707
AT1G15270	Translation machinery associated TMA7 [Source:NCBI gene (formerly Entrezgene);Acc:838094]	AT1G15270	protein_coding	1618.73	1776.79	1837.61	1989.46	1442.48	1500.15	1615.52	2314.63	1650.51	1605.42	1560.22
AT1G15280	CASC3/Barentsz eIF4AIII binding protein [Source:NCBI gene (formerly Entrezgene);Acc:838095]	AT1G15280	protein_coding	1608.71	1629.91	1536.04	1488.1	1382.73	1451.59	1366.91	1533.1	1736.47	1646.96	1687.4
AT1G15290	Tetratricopeptide repeat (TPR)-like superfamily protein [Source:NCBI gene (formerly Entrezgene);Acc:838097]	AT1G15290	protein_coding	11483.8	11245	10676.9	3256	5678.87	6157.9	6141.13	10544.7	12099.5	12471.8	12611
AT1G15310	signal recognition particle 54 kDa subunit [Source:NCBI gene (formerly Entrezgene);Acc:838100]	ATHSRP54A	protein_coding	145.942	133.831	141.742	119.916	183.985	198.472	164.535	87.5029	131.675	115.635	108.564
AT1G15320	seed dormancy control protein [Source:NCBI gene (formerly Entrezgene);Acc:838101]	AT1G15320	protein_coding	1.11406	1.08805	2.01052	2.28411	0	4.2228	0	1.19867	0	0	0
AT1G15330	Cystathionine beta-synthase (CBS) protein [Source:NCBI gene (formerly Entrezgene);Acc:838102]	AT1G15330	protein_coding	44.5625	25.0253	39.2051	50.2505	0	5.2785	3.61615	41.9534	22.8603	26.9442	22.7468
AT1G15340	methyl-CPG-binding domain 10 [Source:NCBI gene (formerly Entrezgene);Acc:838103]	MBD10	protein_coding	3319.91	3191.26	3130.38	2967.06	2859.35	2955.96	2911.91	3150.1	3077.91	3359.04	3459.58
AT1G15350	DUF4050 family protein [Source:NCBI gene (formerly Entrezgene);Acc:838104]	AT1G15350	protein_coding	404.405	451.543	450.356	684.092	389.782	324.1	403.201	600.534	521.215	552.355	494.226
AT1G15360	Integrase-type DNA-binding superfamily protein [Source:NCBI gene (formerly Entrezgene);Acc:838105]	SHN1	protein_coding	0	2.17611	0	0	0	0	0	2.39734	0	1.12267	0
AT1G15370	SNARE-like superfamily protein [Source:NCBI gene (formerly Entrezgene);Acc:838106]	AT1G15370	protein_coding	540.321	535.323	568.977	756.041	542.471	528.906	531.574	690.434	566.935	632.065	594.519
AT1G15380	Lactoylglutathione lyase / glyoxalase I family protein [Source:NCBI gene (formerly Entrezgene);Acc:838107]	GLYI4	protein_coding	669.552	604.958	603.156	1644.56	300.635	357.882	479.14	753.963	676.665	1095.73	781.663
AT1G15385	cotton fiber protein [Source:NCBI gene (formerly Entrezgene);Acc:838108]	AT1G15385	protein_coding	8.9125	13.0567	22.1157	9.13645	11.3805	5.2785	8.13634	9.58936	8.22971	12.3494	4.13578
AT1G15390	peptide deformylase 1A [Source:NCBI gene (formerly Entrezgene);Acc:838109]	PDF1A	protein_coding	663.982	646.304	673.524	638.409	487.465	580.635	506.261	718.003	639.174	584.913	601.756
AT1G15400		AT1G15400	protein_coding	663.982	723.556	659.45	1110.08	574.716	616.529	546.943	908.592	726.957	766.786	774.425
AT1G15410	aspartate-glutamate racemase family [Source:NCBI gene (formerly Entrezgene);Acc:838111]	AT1G15410	protein_coding	242.866	255.693	266.394	467.101	412.543	438.116	441.171	296.071	270.666	266.074	264.69
AT1G15415	late embryosis abundant-like protein [Source:NCBI gene (formerly Entrezgene);Acc:838112]	AT1G15415	protein_coding	0	1.08805	0	0	0.948376	0	0	0	0	1.12267	0
AT1G15420	WD repeat protein [Source:NCBI gene (formerly Entrezgene);Acc:838113]	AT1G15420	protein_coding	494.644	465.687	478.504	323.202	386.937	357.882	355.287	568.169	486.467	426.616	470.445
AT1G15430		AT1G15430	protein_coding	284.086	195.85	194.015	251.252	237.094	211.14	259.459	226.549	196.599	233.516	260.554
AT1G15440	periodic tryptophan protein 2 [Source:NCBI gene (formerly Entrezgene);Acc:838115]	PWP2	protein_coding	843.346	752.934	727.808	431.697	634.463	616.529	617.458	642.487	822.056	764.541	783.731
AT1G15460	HCO3- transporter family [Source:NCBI gene (formerly Entrezgene);Acc:838116]	BOR4	protein_coding	61.2735	103.365	67.3524	53.6766	40.7801	57.0078	57.8584	57.5362	65.8376	67.3604	92.0212
AT1G15470	Transducin/WD40 repeat-like superfamily protein [Source:NCBI gene (formerly Entrezgene);Acc:838117]	AT1G15470	protein_coding	307.481	304.655	289.515	246.684	257.958	280.816	254.035	261.31	296.269	319.962	288.471
AT1G15480	Tetratricopeptide repeat (TPR)-like superfamily protein [Source:NCBI gene (formerly Entrezgene);Acc:838118]	AT1G15480	protein_coding	297.455	274.19	274.436	309.497	250.371	259.702	270.307	238.535	292.612	250.356	260.554
AT1G15490	alpha/beta-Hydrolases superfamily protein [Source:NCBI gene (formerly Entrezgene);Acc:838119]	AT1G15490	protein_coding	261.805	262.221	288.51	330.054	401.163	304.042	377.888	330.833	288.04	261.583	288.471
AT1G15500	TLC ATP/ADP transporter [Source:NCBI gene (formerly Entrezgene);Acc:838120]	ATNTT2	protein_coding	5553.6	5077.95	5065.5	5192.93	4542.72	4550.07	4453.29	6091.64	5713.24	5479.77	5551.25
AT1G15510	Tetratricopeptide repeat (TPR)-like superfamily protein [Source:NCBI gene (formerly Entrezgene);Acc:838121]	ECB2	protein_coding	395.492	402.58	364.909	103.927	196.314	215.363	226.01	306.859	356.621	469.278	384.628
AT1G15520	pleiotropic drug resistance 12 [Source:NCBI gene (formerly Entrezgene);Acc:838122]	ABCG40	protein_coding	75.7563	71.8116	51.2682	89.0804	129.927	115.071	129.277	76.7149	72.2385	81.9552	68.2404
AT1G15530	Concanavalin A-like lectin protein kinase family protein [Source:NCBI gene (formerly Entrezgene);Acc:838123]	AT1G15530	protein_coding	286.314	261.133	268.404	569.886	238.991	301.93	320.933	302.065	304.499	376.096	313.286
AT1G15540	2-oxoglutarate-dependent dioxygenase-like protein [Source:NCBI gene (formerly Entrezgene);Acc:838124]	AT1G15540	protein_coding	1.11406	1.08805	0	0	0	0	0	0	0	1.12267	1.03395
AT1G15550	gibberellin 3-oxidase 1 [Source:NCBI gene (formerly Entrezgene);Acc:838125]	GA3OX1	protein_coding	149.284	176.265	162.852	154.178	117.599	133.018	115.717	185.794	226.774	251.479	154.058
AT1G15570	CYCLIN A2;3 [Source:NCBI gene (formerly Entrezgene);Acc:838127]	CYCA2;3	protein_coding	470.135	439.574	410.146	704.649	496	430.726	492.701	397.958	428.859	264.951	376.356
AT1G15580	indole-3-acetic acid inducible 5 [Source:NCBI gene (formerly Entrezgene);Acc:838128]	IAA5	protein_coding	6.68438	6.52833	9.04734	2.28411	10.4321	9.5013	5.42423	8.39069	15.545	11.2267	17.5771
AT1G15620	transmembrane protein [Source:NCBI gene (formerly Entrezgene);Acc:838132]	AT1G15620	protein_coding	1.11406	1.08805	0	1.14206	0	1.0557	0	1.19867	2.74324	3.36802	5.16973
AT1G15625	E3 ubiquitin-protein ligase [Source:NCBI gene (formerly Entrezgene);Acc:28717242]	AT1G15625	protein_coding	7.79844	5.44027	14.0736	2.28411	18.9675	10.557	6.32827	13.1854	13.7162	7.85872	8.27156
AT1G15630	transmembrane protein [Source:NCBI gene (formerly Entrezgene);Acc:838133]	AT1G15630	protein_coding	2.22813	3.26416	3.01578	1.14206	7.587	0	3.61615	8.39069	2.74324	6.73604	7.23762
AT1G15640	transmembrane protein [Source:NCBI gene (formerly Entrezgene);Acc:838134]	AT1G15640	protein_coding	11.1406	25.0253	26.1368	6.85234	17.0708	8.4456	9.04038	14.384	14.6306	4.49069	16.5431
AT1G15660	centromere protein C [Source:NCBI gene (formerly Entrezgene);Acc:838135]	CENP-C	protein_coding	466.792	474.392	493.583	443.118	426.769	421.224	401.393	352.409	463.607	349.151	445.631
AT1G15670	Galactose oxidase/kelch repeat superfamily protein [Source:NCBI gene (formerly Entrezgene);Acc:838136]	AT1G15670	protein_coding	617.191	504.857	615.219	1253.98	430.563	518.349	629.21	751.566	663.863	828.533	632.775
AT1G15690	Inorganic H pyrophosphatase family protein [Source:NCBI gene (formerly Entrezgene);Acc:838138]	AVP1	protein_coding	19500.6	17460	18436.5	15658.7	18040.9	17833.9	18327.6	16487.7	18046.8	20577.5	19789.7
AT1G15710	prephenate dehydrogenase family protein [Source:NCBI gene (formerly Entrezgene);Acc:838140]	AT1G15710	protein_coding	321.964	319.888	314.646	245.542	330.035	356.827	320.933	336.826	324.616	323.33	333.964
AT1G15730	Cobalamin biosynthesis CobW-like protein [Source:NCBI gene (formerly Entrezgene);Acc:838142]	AT1G15730	protein_coding	939.155	954.224	1038.43	1062.11	755.855	794.942	754.872	986.505	1043.34	1105.83	1128.03
AT1G15740	Leucine-rich repeat family protein [Source:NCBI gene (formerly Entrezgene);Acc:838143]	AT1G15740	protein_coding	2012	1884.51	1989.41	2976.2	1111.5	1348.13	1583.87	2166	2070.23	2274.54	2207.47
AT1G15750	Transducin family protein / WD-40 repeat family protein [Source:NCBI gene (formerly Entrezgene);Acc:838144]	TPL	protein_coding	4712.49	4729.77	4888.58	4409.48	3754.62	3571.43	3922.62	4080.27	4952.45	5288.92	4768.56
AT1G15760	Sterile alpha motif (SAM) domain-containing protein [Source:NCBI gene (formerly Entrezgene);Acc:838145]	AT1G15760	protein_coding	52.361	57.6669	55.2893	25.1252	91.9924	67.5648	44.2979	67.1255	75.8962	61.747	59.9688
AT1G15770	mediator of RNA polymerase II transcription subunit [Source:NCBI gene (formerly Entrezgene);Acc:838146]	AT1G15770	protein_coding	2.22813	0	1.00526	0	0.948376	0	1.80808	0	0	1.12267	0
AT1G15772	mediator of RNA polymerase II transcription subunit [Source:NCBI gene (formerly Entrezgene);Acc:6241070]	AT1G15772	protein_coding	1.11406	5.44027	2.01052	1.14206	4.74188	2.1114	3.61615	3.59601	3.65765	4.49069	2.06789
AT1G15780	mediator of RNA polymerase II transcription subunit 15a-like protein [Source:NCBI gene (formerly Entrezgene);Acc:838147]	NRB4	protein_coding	1222.13	1279.55	1227.42	791.445	1363.76	1316.46	1328.03	893.009	1221.65	1305.67	1276.92
AT1G15790	mediator of RNA polymerase II transcription subunit 15a-like protein [Source:NCBI gene (formerly Entrezgene);Acc:838148]	AT1G15790	protein_coding	46.7907	33.7297	48.2525	35.4037	36.0383	40.1166	49.7221	45.5495	42.9774	58.379	40.3239
AT1G15800		AT1G15800	protein_coding	135.916	122.95	135.71	336.907	93.8892	128.795	139.222	101.887	115.216	117.881	114.768
AT1G15810	S15/NS1, RNA-binding protein [Source:NCBI gene (formerly Entrezgene);Acc:838150]	AT1G15810	protein_coding	344.245	355.794	386.02	358.606	365.125	297.707	328.166	278.091	340.161	322.207	342.236
AT1G15820	light harvesting complex photosystem II subunit 6 [Source:NCBI gene (formerly Entrezgene);Acc:838151]	LHCB6	protein_coding	35679	34528.3	36730.2	61199.4	42736.6	46591.2	46384.4	38628.3	30390.5	32908.9	34130.5
AT1G15830		AT1G15830	protein_coding	572.628	553.82	682.571	1084.95	428.666	480.344	487.276	729.99	586.138	610.734	665.861
AT1G15840		AT1G15840	protein_coding	21.1672	23.9372	19.0999	30.8355	0.948376	7.3899	8.13634	15.5827	6.40088	17.9628	8.27156
AT1G15860	defective in cullin neddylation protein (DUF298) [Source:NCBI gene (formerly Entrezgene);Acc:838156]	AT1G15860	protein_coding	601.594	635.424	587.072	568.744	547.213	564.8	554.175	674.851	557.791	628.697	658.623
AT1G15870	Mitochondrial glycoprotein family protein [Source:NCBI gene (formerly Entrezgene);Acc:838157]	AT1G15870	protein_coding	49.0188	57.6669	63.3314	29.6935	33.1931	13.7241	26.2171	61.1322	67.6665	41.5389	57.901
AT1G15880	golgi snare 11 [Source:NCBI gene (formerly Entrezgene);Acc:838158]	GOS11	protein_coding	616.077	599.518	652.414	856.542	442.891	487.734	476.428	726.394	668.435	671.359	658.623
AT1G15885		AT1G15885	protein_coding	60.1594	99.0129	70.3682	118.774	65.4379	72.8433	65.9948	85.1056	70.4097	72.9738	79.6138
AT1G15890	Disease resistance protein (CC-NBS-LRR class) family [Source:NCBI gene (formerly Entrezgene);Acc:838159]	AT1G15890	protein_coding	60.1594	69.6355	57.2998	91.3645	32.2448	70.7319	65.9948	28.7681	58.5224	60.6244	48.5954
AT1G15900	transmembrane protein [Source:NCBI gene (formerly Entrezgene);Acc:838160]	AT1G15900	protein_coding	11.1406	8.70444	11.0579	45.6822	8.53538	14.7798	4.52019	8.39069	15.545	5.61337	23.7807
AT1G15910	XH/XS domain-containing protein [Source:NCBI gene (formerly Entrezgene);Acc:838161]	FDM1	protein_coding	735.282	759.462	704.687	945.623	587.993	614.418	571.352	684.44	664.777	667.991	748.577
AT1G15920	Polynucleotidyl transferase, ribonuclease H-like superfamily protein [Source:NCBI gene (formerly Entrezgene);Acc:838162]	AT1G15920	protein_coding	359.842	312.272	353.851	503.647	286.409	343.103	307.373	379.978	338.332	321.085	356.711
AT1G15930	Ribosomal protein L7Ae/L30e/S12e/Gadd45 family protein [Source:NCBI gene (formerly Entrezgene);Acc:838163]	AT1G15930	protein_coding	4626.7	4413.15	4325.63	5261.45	3056.61	3085.81	3069.21	5283.74	4433.98	4128.07	4103.73
AT1G15940	Tudor/PWWP/MBT superfamily protein [Source:NCBI gene (formerly Entrezgene);Acc:838164]	AT1G15940	protein_coding	960.322	950.96	919.813	809.718	808.964	748.492	851.604	816.294	917.155	853.232	877.82
AT1G15950	cinnamoyl coa reductase 1 [Source:NCBI gene (formerly Entrezgene);Acc:838165]	CCR1	protein_coding	568.172	535.323	497.604	222.701	525.4	567.967	499.933	352.409	491.039	575.932	507.667
AT1G15960	NRAMP metal ion transporter 6 [Source:NCBI gene (formerly Entrezgene);Acc:838166]	NRAMP6	protein_coding	225.041	205.642	252.32	367.742	196.314	234.365	203.409	323.641	211.229	223.412	280.199
AT1G15970	DNA glycosylase superfamily protein [Source:NCBI gene (formerly Entrezgene);Acc:838167]	AT1G15970	protein_coding	272.945	312.272	289.515	309.497	348.054	376.885	389.64	339.224	339.247	313.226	301.912
AT1G15980	NDH-dependent cyclic electron flow 1 [Source:NCBI gene (formerly Entrezgene);Acc:838168]	PnsB1	protein_coding	4397.21	4296.73	4547.8	2840.29	4507.63	4806.6	4393.62	3753.04	4014.27	4724.21	4714.79
AT1G15990	cyclic nucleotide gated channel 7 [Source:NCBI gene (formerly Entrezgene);Acc:838169]	CNGC7	protein_coding	6.68438	0	1.00526	0	0	0	1.80808	3.59601	0.914412	0	1.03395
AT1G16000	GAG1At protein [Source:NCBI gene (formerly Entrezgene);Acc:838170]	AT1G16000	protein_coding	254.006	231.756	277.452	311.781	290.203	210.084	232.338	316.449	248.72	214.431	202.653
AT1G16010	magnesium transporter 2 [Source:NCBI gene (formerly Entrezgene);Acc:838171]	MGT2	protein_coding	862.285	829.097	717.755	600.722	745.423	797.054	737.695	872.632	812.912	815.061	857.141
AT1G16020	vacuolar fusion protein (DUF1712) [Source:NCBI gene (formerly Entrezgene);Acc:838172]	AT1G16020	protein_coding	406.633	366.674	393.057	307.213	520.658	481.399	423.994	424.329	405.999	412.021	438.393
AT1G16030	heat shock protein 70B [Source:NCBI gene (formerly Entrezgene);Acc:838174]	Hsp70b	protein_coding	137.03	139.271	142.747	194.15	141.308	123.517	150.07	149.834	160.936	179.628	142.684
AT1G16040	phosphatidylinositol-glycan biosynthesis class F-like protein [Source:NCBI gene (formerly Entrezgene);Acc:838175]	AT1G16040	protein_coding	216.128	203.466	220.152	256.963	226.662	211.14	239.57	256.515	205.743	198.713	207.823
AT1G16060	ARIA-interacting double AP2 domain protein [Source:NCBI gene (formerly Entrezgene);Acc:838176]	ADAP	protein_coding	49.0188	64.1952	65.3419	19.415	75.87	48.5622	56.0504	41.9534	56.6935	44.9069	47.5615
AT1G16070	tubby like protein 8 [Source:NCBI gene (formerly Entrezgene);Acc:838177]	TLP8	protein_coding	69.0719	59.843	48.2525	47.9664	70.1798	71.7876	63.2827	37.1588	60.3512	33.6802	51.6973
AT1G16080	nuclear protein [Source:NCBI gene (formerly Entrezgene);Acc:838178]	AT1G16080	protein_coding	3812.32	3728.76	3946.65	3026.45	3854.2	3813.19	3529.36	3707.49	3535.12	3966.41	3645.69
AT1G16090	wall associated kinase-like 7 [Source:NCBI gene (formerly Entrezgene);Acc:838179]	WAKL7	protein_coding	103.608	92.4846	104.547	65.0972	72.0765	73.899	68.7069	116.271	75.8962	111.145	77.5459
AT1G16110	wall associated kinase-like 6 [Source:NCBI gene (formerly Entrezgene);Acc:838180]	WAKL6	protein_coding	225.041	182.793	148.778	400.862	135.618	175.246	234.146	240.933	179.225	217.799	216.095
AT1G16120	wall associated kinase-like 1 [Source:NCBI gene (formerly Entrezgene);Acc:838181]	WAKL1	protein_coding	18.9391	21.7611	18.0947	14.8467	26.5545	15.8355	18.9848	17.98	16.4594	23.5761	24.8147
AT1G16130	wall associated kinase-like 2 [Source:NCBI gene (formerly Entrezgene);Acc:838182]	WAKL2	protein_coding	133.688	97.9249	84.4418	182.729	39.8318	60.1749	73.2271	124.662	63.0944	134.721	141.651
AT1G16150	wall associated kinase-like 4 [Source:NCBI gene (formerly Entrezgene);Acc:838184]	WAKL4	protein_coding	62.3875	36.9938	34.1788	49.1084	44.5737	60.1749	43.3938	51.5428	50.2926	74.0965	81.6817
AT1G16160	wall associated kinase-like 5 [Source:NCBI gene (formerly Entrezgene);Acc:838185]	WAKL5	protein_coding	15.5969	20.673	11.0579	17.1308	36.0383	21.114	10.8485	14.384	23.7747	20.2081	22.7468
AT1G16170	ephrin-A3 protein [Source:NCBI gene (formerly Entrezgene);Acc:838186]	AT1G16170	protein_coding	428.914	451.543	463.425	483.09	302.532	323.044	340.822	503.441	348.391	382.832	414.612
AT1G16180	Serinc-domain containing serine and sphingolipid biosynthesis protein [Source:NCBI gene (formerly Entrezgene);Acc:838187]	AT1G16180	protein_coding	2665.95	2529.73	2514.15	3427.31	2547.34	2707.87	2788.96	2029.35	2442.39	2604.6	2607.61
AT1G16190	Rad23 UV excision repair protein family [Source:NCBI gene (formerly Entrezgene);Acc:838188]	RAD23A	protein_coding	497.986	522.266	511.677	528.772	560.49	478.232	483.66	450.7	574.251	492.854	486.988
AT1G16210	coiled-coil protein [Source:NCBI gene (formerly Entrezgene);Acc:838189]	AT1G16210	protein_coding	974.805	921.582	943.939	1199.16	845.951	992.358	889.573	1040.45	901.61	1096.85	988.452
AT1G16220	Protein phosphatase 2C family protein [Source:NCBI gene (formerly Entrezgene);Acc:838190]	AT1G16220	protein_coding	169.338	154.504	126.663	178.161	173.553	168.912	169.055	123.463	119.788	69.6058	114.768
AT1G16225	Target SNARE coiled-coil domain protein [Source:NCBI gene (formerly Entrezgene);Acc:838191]	AT1G16225	protein_coding	3.34219	6.52833	0	0	0.948376	2.1114	3.61615	3.59601	3.65765	3.36802	10.3395
AT1G16230	Target SNARE coiled-coil domain protein [Source:NCBI gene (formerly Entrezgene);Acc:838192]	AT1G16230	protein_coding	2.22813	3.26416	1.00526	1.14206	2.84513	0	0.904038	0	0	0	0
AT1G16240	syntaxin of plants 51 [Source:NCBI gene (formerly Entrezgene);Acc:838193]	SYP51	protein_coding	979.261	1006.45	992.191	1797.6	831.725	908.958	868.781	1198.67	918.984	1099.1	1112.53
AT1G16250	Galactose oxidase/kelch repeat superfamily protein [Source:NCBI gene (formerly Entrezgene);Acc:838194]	AT1G16250	protein_coding	285.2	289.422	263.378	360.89	256.061	273.426	239.57	306.859	290.783	269.442	272.962
AT1G16260	Wall-associated kinase family protein [Source:NCBI gene (formerly Entrezgene);Acc:838195]	AT1G16260	protein_coding	525.838	555.996	515.698	346.043	415.388	512.015	470.1	686.838	544.075	682.586	633.809
AT1G16270	kinase superfamily with octicosapeptide/Phox/Bem1p domain-containing protein [Source:NCBI gene (formerly Entrezgene);Acc:838196]	AT1G16270	protein_coding	807.696	809.512	825.318	528.772	984.414	857.229	880.533	545.395	896.124	855.477	825.089
AT1G16280	RNA helicase 36 [Source:NCBI gene (formerly Entrezgene);Acc:838197]	RH36	protein_coding	203.874	189.321	165.868	164.456	232.352	182.636	237.762	152.231	177.396	187.486	174.737
AT1G16290	transglycosylase [Source:NCBI gene (formerly Entrezgene);Acc:838198]	AT1G16290	protein_coding	0	0	2.01052	0	0	0	0.904038	1.19867	0	2.24535	0
AT1G16300	glyceraldehyde-3-phosphate dehydrogenase of plastid 2 [Source:NCBI gene (formerly Entrezgene);Acc:838199]	GAPCP-2	protein_coding	330.877	332.945	318.667	267.241	393.576	290.318	301.045	287.681	316.386	303.122	290.539
AT1G16310	Cation efflux family protein [Source:NCBI gene (formerly Entrezgene);Acc:838200]	AT1G16310	protein_coding	99.1516	113.158	86.4523	43.3981	160.275	141.464	137.414	89.9002	100.585	98.7953	118.904
AT1G16320	plant/protein (DUF2358) [Source:NCBI gene (formerly Entrezgene);Acc:838201]	AT1G16320	protein_coding	1395.92	1218.62	1328.95	637.267	1145.64	1178.16	1003.48	1824.38	1534.38	1714.32	1586.07
AT1G16330	cyclin b3;1 [Source:NCBI gene (formerly Entrezgene);Acc:838202]	CYCB3;1	protein_coding	60.1594	89.2205	84.4418	121.058	127.082	120.35	123.853	50.3441	74.9818	41.5389	67.2065
AT1G16340	Aldolase superfamily protein [Source:NCBI gene (formerly Entrezgene);Acc:838203]	ATKDSA2	protein_coding	225.041	283.982	254.331	350.611	282.616	296.652	305.565	237.337	223.116	234.639	218.163
AT1G16350	Aldolase-type TIM barrel family protein [Source:NCBI gene (formerly Entrezgene);Acc:838204]	AT1G16350	protein_coding	2016.45	1858.4	2032.64	1677.68	1237.63	1258.39	1271.98	1841.16	1964.16	1909.67	1899.36
AT1G16360	LEM3 (ligand-effect modulator 3) family protein / CDC50 family protein [Source:NCBI gene (formerly Entrezgene);Acc:838205]	AT1G16360	protein_coding	6.68438	9.79249	7.03682	5.71028	7.587	7.3899	10.8485	5.99335	1.82882	5.61337	7.23762
AT1G16370	organic cation/carnitine transporter 6 [Source:NCBI gene (formerly Entrezgene);Acc:838207]	OCT6	protein_coding	262.919	137.095	129.679	61.671	144.153	155.188	132.894	137.847	145.391	163.91	172.669
AT1G16390	organic cation/carnitine transporter 3 [Source:NCBI gene (formerly Entrezgene);Acc:838209]	OCT3	protein_coding	238.41	227.403	345.809	389.441	218.126	281.872	328.166	455.495	348.391	525.411	370.153
AT1G16400	cytochrome P450, family 79, subfamily F, polypeptide 2 [Source:NCBI gene (formerly Entrezgene);Acc:838210]	CYP79F2	protein_coding	646.157	760.55	750.929	277.52	1025.19	1027.2	992.634	542.997	695.867	632.065	624.503
AT1G16410	cytochrome p450 79f1 [Source:NCBI gene (formerly Entrezgene);Acc:838211]	CYP79F1	protein_coding	2115.61	2498.17	2344.27	317.492	6139.78	5750.4	6127.57	1860.34	2841.99	2513.67	2330.51
AT1G16420	metacaspase 8 [Source:NCBI gene (formerly Entrezgene);Acc:838212]	MC8	protein_coding	8.9125	4.35222	12.0631	7.99439	7.587	8.4456	6.32827	14.384	6.40088	11.2267	11.3734
AT1G16430	Surfeit locus protein 5 subunit 22 of Mediator complex [Source:NCBI gene (formerly Entrezgene);Acc:838213]	AT1G16430	protein_coding	85.7829	58.7549	84.4418	66.2393	63.5412	76.0104	79.5553	95.8936	67.6665	76.3418	79.6138
AT1G16440	root hair specific 3 [Source:NCBI gene (formerly Entrezgene);Acc:838214]	RSH3	protein_coding	28.9656	40.258	46.2419	25.1252	29.3996	25.3368	12.6565	32.3641	51.2071	32.5575	32.0523
AT1G16445	S-adenosyl-L-methionine-dependent methyltransferases superfamily protein [Source:NCBI gene (formerly Entrezgene);Acc:838215]	AT1G16445	protein_coding	102.494	104.453	78.4103	133.621	36.0383	62.2863	82.2675	91.0989	89.6124	77.4645	70.3083
AT1G16460	rhodanese homologue 2 [Source:NCBI gene (formerly Entrezgene);Acc:838216]	RDH2	protein_coding	967.007	937.903	854.471	987.879	813.706	903.679	922.119	992.499	877.835	1065.42	997.758
AT1G16470	proteasome subunit PAB1 [Source:NCBI gene (formerly Entrezgene);Acc:838217]	PAB1	protein_coding	967.007	978.161	947.96	1009.58	1028.99	1047.25	933.871	879.824	881.493	897.016	902.635
AT1G16480	Tetratricopeptide repeat (TPR)-like superfamily protein [Source:NCBI gene (formerly Entrezgene);Acc:838218]	AT1G16480	protein_coding	71.3	57.6669	63.3314	50.2505	55.0058	57.0078	51.5302	70.7215	73.1529	72.9738	46.5276
AT1G16500	filamentous hemagglutinin transporter [Source:NCBI gene (formerly Entrezgene);Acc:838220]	AT1G16500	protein_coding	103.608	73.9877	76.3997	211.28	89.1473	66.5091	87.6917	106.682	73.1529	96.5499	70.3083
AT1G16510	SAUR-like auxin-responsive protein family [Source:NCBI gene (formerly Entrezgene);Acc:838221]	AT1G16510	protein_coding	41.2203	32.6416	43.2262	74.2337	18.0191	36.9495	29.8333	87.5029	19.2026	48.275	58.9349
AT1G16515	transmembrane protein [Source:NCBI gene (formerly Entrezgene);Acc:28717243]	AT1G16515	protein_coding	23.3953	17.4089	12.0631	9.13645	15.174	16.8912	16.2727	21.5761	11.8874	19.0855	7.23762
AT1G16520	interactor of constitutive active ROPs protein [Source:NCBI gene (formerly Entrezgene);Acc:838222]	AT1G16520	protein_coding	360.956	389.523	353.851	400.862	284.513	332.546	346.247	316.449	405.084	280.668	312.252
AT1G16530	ASYMMETRIC LEAVES 2-like 9 [Source:NCBI gene (formerly Entrezgene);Acc:838223]	ASL9	protein_coding	44.5625	34.8177	29.1525	11.4206	77.7668	59.1192	86.7876	46.7481	29.2612	35.9256	26.8826
AT1G16540	molybdenum cofactor sulfurase (LOS5) (ABA3) [Source:NCBI gene (formerly Entrezgene);Acc:838224]	ABA3	protein_coding	248.436	226.315	228.194	276.378	330.035	332.546	282.964	200.178	245.062	254.847	227.468
AT1G16560	Per1-like family protein [Source:NCBI gene (formerly Entrezgene);Acc:838226]	AT1G16560	protein_coding	700.746	725.732	730.824	911.361	681.882	670.37	690.685	725.195	779.079	691.567	617.266
AT1G16570	UDP-Glycosyltransferase superfamily protein [Source:NCBI gene (formerly Entrezgene);Acc:838227]	AT1G16570	protein_coding	292.999	315.536	283.483	489.942	364.176	323.044	364.327	281.687	267.008	308.735	266.758
AT1G16590	DNA-binding HORMA family protein [Source:NCBI gene (formerly Entrezgene);Acc:838228]	REV7	protein_coding	45.6766	58.7549	36.1894	106.211	53.109	58.0635	78.6513	59.9335	55.7791	41.5389	40.3239
AT1G16610	arginine/serine-rich 45 [Source:NCBI gene (formerly Entrezgene);Acc:838230]	SR45	protein_coding	1384.78	1402.5	1267.63	1524.65	1126.67	1194	1127.34	1348.5	1276.52	1320.26	1280.02
AT1G16630	transmembrane protein [Source:NCBI gene (formerly Entrezgene);Acc:838232]	AT1G16630	protein_coding	152.627	186.057	177.931	208.996	281.668	229.087	260.363	109.079	194.77	150.438	133.379
AT1G16635	ncRNA [Source:NCBI gene (formerly Entrezgene);Acc:10723047]	AT1G16635	ncRNA	0	0	0	0	0	0	0	2.39734	0	0	0
AT1G16640	AP2/B3-like transcriptional factor family protein [Source:NCBI gene (formerly Entrezgene);Acc:838233]	AT1G16640	protein_coding	30.0797	22.8491	21.1105	19.415	14.2256	22.1697	20.7929	14.384	10.0585	20.2081	17.5771
AT1G16650	S-adenosyl-L-methionine-dependent methyltransferases superfamily protein [Source:NCBI gene (formerly Entrezgene);Acc:838234]	AT1G16650	protein_coding	150.399	159.944	146.768	236.406	221.92	169.968	171.767	216.959	154.536	181.873	178.873
AT1G16670	Protein kinase superfamily protein [Source:NCBI gene (formerly Entrezgene);Acc:838236]	AT1G16670	protein_coding	289.656	253.517	210.099	214.707	197.262	254.424	249.514	208.569	288.954	289.65	328.795
AT1G16680	Chaperone DnaJ-domain superfamily protein [Source:NCBI gene (formerly Entrezgene);Acc:838237]	AT1G16680	protein_coding	652.841	619.103	622.256	563.034	629.721	630.253	639.155	594.54	559.62	571.441	535.584
AT1G16690	Enhancer of polycomb-like transcription factor protein [Source:NCBI gene (formerly Entrezgene);Acc:838238]	AT1G16690	protein_coding	169.338	190.41	140.736	194.15	176.398	137.241	160.015	200.178	158.193	139.212	162.329
AT1G16700	Alpha-helical ferredoxin [Source:NCBI gene (formerly Entrezgene);Acc:838239]	AT1G16700	protein_coding	1118.52	1020.6	1109.81	1321.36	1110.55	1123.27	1158.07	1196.27	1086.32	1072.15	1169.39
AT1G16705	p300/CBP acetyltransferase-related protein-like protein [Source:NCBI gene (formerly Entrezgene);Acc:838241]	AT1G16705	protein_coding	2.22813	1.08805	3.01578	3.42617	2.84513	3.1671	0.904038	2.39734	1.82882	3.36802	4.13578
AT1G16710	histone acetyltransferase of the CBP family 12 [Source:NCBI gene (formerly Entrezgene);Acc:838242]	HAC12	protein_coding	928.015	999.922	960.023	749.189	1178.83	1209.83	1116.49	842.665	1029.63	1028.37	1026.71
AT1G16720	high chlorophyll fluorescence phenotype 173 [Source:NCBI gene (formerly Entrezgene);Acc:838243]	HCF173	protein_coding	6492.76	6144.24	6425.62	3669.43	4651.78	4801.33	4611.5	6726.94	5880.58	7413.01	6813.7
AT1G16730		UP6	protein_coding	329.763	257.869	218.141	107.353	272.184	263.925	219.681	323.641	243.234	315.471	253.317
AT1G16740	Ribosomal protein L20 [Source:NCBI gene (formerly Entrezgene);Acc:838245]	AT1G16740	protein_coding	420.002	401.492	373.957	424.845	403.06	412.779	351.671	406.349	396.855	389.568	328.795
AT1G16750	GPI-anchored adhesin-like protein, putative (Protein of unknown function, DUF547) [Source:NCBI gene (formerly Entrezgene);Acc:838246]	AT1G16750	protein_coding	211.672	293.775	257.346	277.52	300.635	267.092	290.196	234.939	218.544	259.338	259.52
AT1G16760	kinase with adenine nucleotide alpha hydrolases-like domain-containing protein [Source:NCBI gene (formerly Entrezgene);Acc:838247]	AT1G16760	protein_coding	3.34219	2.17611	7.03682	1.14206	1.89675	0	2.71211	7.19202	1.82882	7.85872	2.06789
AT1G16770		AT1G16770	protein_coding	4.45625	14.1447	6.03156	7.99439	3.7935	6.3342	8.13634	13.1854	10.9729	15.7174	13.4413
AT1G16780	Inorganic H pyrophosphatase family protein [Source:NCBI gene (formerly Entrezgene);Acc:838249]	VHP2;2	protein_coding	355.386	406.932	378.983	438.55	422.027	509.903	456.539	276.893	329.188	371.605	367.051
AT1G16800	P-loop containing nucleoside triphosphate hydrolases superfamily protein [Source:NCBI gene (formerly Entrezgene);Acc:838251]	AT1G16800	protein_coding	364.299	368.85	362.899	195.292	349.951	306.153	314.605	269.701	378.566	389.568	405.307
AT1G16810	7-dehydrocholesterol reductase-like protein [Source:NCBI gene (formerly Entrezgene);Acc:838252]	AT1G16810	protein_coding	787.643	796.456	835.371	1144.34	813.706	877.287	810.922	1020.07	768.106	800.466	837.496
AT1G16820	vacuolar ATP synthase catalytic subunit-related / V-ATPase-related / vacuolar proton pump-like protein [Source:NCBI gene (formerly Entrezgene);Acc:838253]	AT1G16820	protein_coding	18.9391	16.3208	21.1105	14.8467	11.3805	26.3925	7.2323	10.788	11.8874	13.4721	9.30551
AT1G16825	Reticulon family protein [Source:NCBI gene (formerly Entrezgene);Acc:7922362]	AT1G16825	protein_coding	113.634	118.598	101.531	142.757	75.87	110.849	68.7069	92.2976	95.0988	103.286	77.5459
AT1G16830	Pentatricopeptide repeat (PPR) superfamily protein [Source:NCBI gene (formerly Entrezgene);Acc:838254]	AT1G16830	protein_coding	55.7032	52.2266	45.2367	31.9776	50.2639	43.2837	40.6817	40.7548	42.9774	24.6988	61.0028
AT1G16840		AT1G16840	protein_coding	579.313	528.794	548.872	975.316	591.786	590.136	675.316	628.103	568.764	560.214	596.587
AT1G16850	transmembrane protein [Source:NCBI gene (formerly Entrezgene);Acc:838256]	AT1G16850	protein_coding	18.9391	21.7611	20.1052	6.85234	37.935	21.114	24.409	17.98	4.57206	17.9628	7.23762
AT1G16860	Ubiquitin-specific protease family C19-related protein [Source:NCBI gene (formerly Entrezgene);Acc:838257]	AT1G16860	protein_coding	951.41	1015.15	991.186	797.155	1026.14	1046.2	900.422	777.937	918.069	870.072	997.758
AT1G16870	mitochondrial 28S ribosomal protein S29-like protein [Source:NCBI gene (formerly Entrezgene);Acc:838258]	AT1G16870	protein_coding	767.589	802.984	807.224	634.983	634.463	642.921	620.17	718.003	747.074	733.106	750.645
AT1G16880	uridylyltransferase-like protein [Source:NCBI gene (formerly Entrezgene);Acc:838259]	ACR11	protein_coding	7684.81	7756.74	8311.49	4479.14	6548.53	6772.32	6214.36	7990.33	7817.31	8560.39	7896.24
AT1G16890	ubiquitin-conjugating enzyme 36 [Source:NCBI gene (formerly Entrezgene);Acc:838260]	UBC36	protein_coding	464.564	408.02	432.262	738.91	408.75	407.5	414.953	691.632	487.381	463.664	459.072
AT1G16900	Alg9-like mannosyltransferase family [Source:NCBI gene (formerly Entrezgene);Acc:838261]	EBS3	protein_coding	357.614	436.31	389.036	352.895	477.981	433.893	437.554	275.694	391.368	416.512	334.998
AT1G16905	Curculin-like (mannose-binding) lectin family protein [Source:NCBI gene (formerly Entrezgene);Acc:5007699]	AT1G16905	protein_coding	25.6235	28.2894	39.2051	7.99439	20.8643	24.2811	9.94442	4.79468	40.2341	14.5948	24.8147
AT1G16910	LIGHT-DEPENDENT SHORT HYPOCOTYLS-like protein (DUF640) [Source:NCBI gene (formerly Entrezgene);Acc:838262]	LSH8	protein_coding	3.34219	2.17611	1.00526	9.13645	2.84513	0	6.32827	1.19867	2.74324	8.98139	1.03395
AT1G16916	transmembrane protein [Source:NCBI gene (formerly Entrezgene);Acc:6241479]	AT1G16916	protein_coding	133.688	131.655	122.642	222.701	113.805	148.854	122.045	196.582	158.193	130.23	108.564
AT1G16920	RAB GTPase homolog A1B [Source:NCBI gene (formerly Entrezgene);Acc:838263]	RABA1b	protein_coding	672.894	743.141	729.819	962.753	681.882	590.136	660.852	861.844	749.818	645.537	674.133
AT1G16930	F-box/RNI-like/FBD-like domains-containing protein [Source:NCBI gene (formerly Entrezgene);Acc:838264]	AT1G16930	protein_coding	125.889	149.063	146.768	162.172	135.618	155.188	141.934	167.814	178.31	151.561	127.175
AT1G16960	Ubiquitin domain-containing protein [Source:NCBI gene (formerly Entrezgene);Acc:838267]	AT1G16960	protein_coding	114.748	165.384	148.778	198.718	227.61	275.538	255.843	157.026	115.216	108.899	108.564
AT1G16970	ATP-dependent DNA helicase 2 subunit Ku70-like protein [Source:NCBI gene (formerly Entrezgene);Acc:838268]	KU70	protein_coding	404.405	445.014	438.293	381.447	390.731	447.617	414.049	394.362	446.233	382.832	450.8
AT1G17010	2-oxoglutarate (2OG) and Fe(II)-dependent oxygenase superfamily protein [Source:NCBI gene (formerly Entrezgene);Acc:838271]	AT1G17010	protein_coding	0	0	0	0	0	0	0.904038	0	0	0	0
AT1G17020	senescence-related 1 [Source:NCBI gene (formerly Entrezgene);Acc:838272]	SRG1	protein_coding	46.7907	83.7802	64.3366	70.8075	78.7152	65.4534	90.4038	64.7282	61.2656	66.2377	50.6633
AT1G17030		AT1G17030	protein_coding	17.825	26.1133	32.1683	6.85234	35.0899	33.7824	46.1059	5.99335	21.0315	31.4349	29.9844
AT1G17040	SH2 domain protein A [Source:NCBI gene (formerly Entrezgene);Acc:838274]	SHA	protein_coding	161.539	168.648	147.773	179.303	150.792	179.469	180.808	173.807	146.306	166.156	164.397
AT1G17050	solanesyl diphosphate synthase 2 [Source:NCBI gene (formerly Entrezgene);Acc:838275]	SPS2	protein_coding	2735.02	2456.83	2535.27	615.568	1632.15	1662.73	1493.47	2897.18	2468.91	2858.33	2650
AT1G17060	cytochrome p450 72c1 [Source:NCBI gene (formerly Entrezgene);Acc:838276]	CYP72C1	protein_coding	45.6766	69.6355	82.4313	52.5346	56.9025	62.2863	61.4746	16.7814	40.2341	44.9069	44.4597
AT1G17065		AT1G17065	protein_coding	6.68438	4.35222	2.01052	1.14206	6.63863	7.3899	2.71211	2.39734	6.40088	1.12267	2.06789
AT1G17070	GC-rich sequence DNA-binding factor-like protein with Tuftelin interacting domain-containing protein [Source:NCBI gene (formerly Entrezgene);Acc:838277]	STIPL1	protein_coding	277.402	260.045	278.457	251.252	263.648	230.143	223.297	194.185	317.301	254.847	292.607
AT1G17080	Ribosomal protein L18ae family [Source:NCBI gene (formerly Entrezgene);Acc:838278]	AT1G17080	protein_coding	582.655	595.166	553.898	705.791	487.465	513.07	499.933	580.156	537.674	573.686	546.957
AT1G17090	transmembrane protein [Source:NCBI gene (formerly Entrezgene);Acc:838279]	AT1G17090	protein_coding	41.2203	34.8177	38.1999	50.2505	59.7477	33.7824	46.1059	64.7282	42.9774	35.9256	47.5615
AT1G17100	SOUL heme-binding family protein [Source:NCBI gene (formerly Entrezgene);Acc:838280]	HBP1	protein_coding	1903.93	1650.58	1647.62	672.671	1211.08	1294.29	1081.23	2388.95	1836.14	2193.7	1894.19
AT1G17110	ubiquitin-specific protease 15 [Source:NCBI gene (formerly Entrezgene);Acc:838281]	UBP15	protein_coding	1208.76	1284.99	1191.23	1174.03	1145.64	1183.44	1231.3	1072.81	1216.17	1294.44	1404.1
AT1G17120	cationic amino acid transporter 8 [Source:NCBI gene (formerly Entrezgene);Acc:838282]	CAT8	protein_coding	565.944	583.197	588.077	710.359	639.205	656.646	654.524	492.653	580.651	581.545	607.96
AT1G17130	coiled-coil protein (DUF572) [Source:NCBI gene (formerly Entrezgene);Acc:838283]	AT1G17130	protein_coding	470.135	488.536	467.446	424.845	487.465	459.23	433.034	547.792	502.012	493.976	508.701
AT1G17140	interactor of constitutive active rops 1 [Source:NCBI gene (formerly Entrezgene);Acc:838284]	ICR1	protein_coding	561.488	480.92	498.609	1064.4	711.282	638.699	753.064	566.971	574.251	479.382	531.448
AT1G17145	RING/U-box superfamily protein [Source:NCBI gene (formerly Entrezgene);Acc:838285]	AT1G17145	protein_coding	349.816	329.68	331.736	784.593	338.57	467.675	454.731	403.952	323.702	324.453	320.523
AT1G17147	VQ motif-containing protein [Source:NCBI gene (formerly Entrezgene);Acc:6240987]	AT1G17147	protein_coding	75.7563	66.3713	75.3945	375.737	85.3538	108.737	167.247	110.278	67.6665	69.6058	77.5459
AT1G17160	pfkB-like carbohydrate kinase family protein [Source:NCBI gene (formerly Entrezgene);Acc:838287]	AT1G17160	protein_coding	388.808	343.825	326.709	464.817	319.603	328.323	354.383	284.085	367.594	332.311	333.964
AT1G17170	glutathione S-transferase TAU 24 [Source:NCBI gene (formerly Entrezgene);Acc:838288]	GSTU24	protein_coding	405.519	339.473	447.341	384.873	1166.5	886.788	709.67	396.76	448.062	363.746	421.85
AT1G17180	glutathione S-transferase TAU 25 [Source:NCBI gene (formerly Entrezgene);Acc:838289]	GSTU25	protein_coding	458.994	409.108	501.625	508.215	1162.71	774.884	687.973	352.409	450.805	354.765	357.745
AT1G17190	glutathione S-transferase tau 26 [Source:NCBI gene (formerly Entrezgene);Acc:838290]	GSTU26	protein_coding	972.577	394.964	469.456	327.77	331.931	282.928	271.211	315.25	439.832	367.114	576.942
AT1G17200	Uncharacterized protein family (UPF0497) [Source:NCBI gene (formerly Entrezgene);Acc:838291]	AT1G17200	protein_coding	1065.04	969.456	1014.31	1777.04	1071.66	1065.2	1185.19	1167.5	1005.85	1085.63	990.52
AT1G17210	IAP-like protein 1 [Source:NCBI gene (formerly Entrezgene);Acc:838292]	ILP1	protein_coding	2684.89	2577.6	2471.93	2148.21	1863.56	2014.28	1939.16	2205.55	2681.97	2810.05	2700.67
AT1G17220	Translation initiation factor 2, small GTP-binding protein [Source:NCBI gene (formerly Entrezgene);Acc:838293]	FUG1	protein_coding	11349	10615.1	10918.1	3868.14	10114.4	10250.9	9559.3	10978.6	10990.3	12993.8	12297.7
AT1G17235	ROTUNDIFOLIA like 11 [Source:NCBI gene (formerly Entrezgene);Acc:5007700]	RTFL11	protein_coding	11.1406	7.61638	4.02104	1.14206	3.7935	10.557	5.42423	5.99335	10.0585	8.98139	7.23762
AT1G17240	receptor like protein 2 [Source:NCBI gene (formerly Entrezgene);Acc:838295]	RLP2	protein_coding	11.1406	16.3208	27.142	35.4037	22.761	29.5596	25.3131	21.5761	12.8018	20.2081	17.5771
AT1G17255	ncRNA [Source:NCBI gene (formerly Entrezgene);Acc:6240227]	AT1G17255	lncRNA	13.3688	19.585	26.1368	12.5626	11.3805	12.6684	18.9848	17.98	20.1171	24.6988	17.5771
AT1G17260	autoinhibited H[+]-ATPase [Source:NCBI gene (formerly Entrezgene);Acc:838297]	AHA10	protein_coding	46.7907	39.17	42.2209	50.2505	56.9025	54.8964	47.914	49.1455	44.8062	43.7843	39.2899
AT1G17270	O-fucosyltransferase family protein [Source:NCBI gene (formerly Entrezgene);Acc:838298]	AT1G17270	protein_coding	142.6	122.95	151.794	113.064	120.444	125.628	144.646	141.443	132.59	124.617	120.972
AT1G17280	ubiquitin-conjugating enzyme 34 [Source:NCBI gene (formerly Entrezgene);Acc:838300]	UBC34	protein_coding	748.65	802.984	783.097	918.213	741.63	781.218	740.407	792.321	711.412	815.061	727.898
AT1G17285	transmembrane protein [Source:NCBI gene (formerly Entrezgene);Acc:2745753]	AT1G17285	protein_coding	47.9047	42.4341	46.2419	50.2505	38.8834	14.7798	21.6969	38.3574	46.635	44.9069	28.9505
AT1G17290	alanine aminotransferas [Source:NCBI gene (formerly Entrezgene);Acc:838301]	AlaAT1	protein_coding	2488.82	2620.03	2532.25	3136.09	3021.52	3359.24	3383.81	2562.76	2403.99	2810.05	2724.45
AT1G17300		AT1G17300	protein_coding	52.361	38.0819	56.2945	38.8299	42.6769	32.7267	28.0252	56.3375	66.7521	42.6616	33.0863
AT1G17310	MADS-box transcription factor family protein [Source:NCBI gene (formerly Entrezgene);Acc:838303]	AT1G17310	protein_coding	5.57032	5.44027	8.04208	2.28411	2.84513	4.2228	0	0	7.31529	8.98139	1.03395
AT1G17330	Metal-dependent phosphohydrolase [Source:NCBI gene (formerly Entrezgene);Acc:838304]	AT1G17330	protein_coding	197.189	212.171	208.089	327.77	301.583	263.925	238.666	251.721	194.77	218.921	258.486
AT1G17340	Phosphoinositide phosphatase family protein [Source:NCBI gene (formerly Entrezgene);Acc:838305]	AT1G17340	protein_coding	1107.38	958.576	908.755	853.116	693.263	788.608	755.776	769.546	904.353	985.707	961.569
AT1G17345	SAUR-like auxin-responsive protein family [Source:NCBI gene (formerly Entrezgene);Acc:838306]	AT1G17345	protein_coding	6.68438	13.0567	16.0842	29.6935	3.7935	6.3342	5.42423	13.1854	13.7162	14.5948	9.30551
AT1G17350	NADH:ubiquinone oxidoreductase intermediate-associated protein 30 [Source:NCBI gene (formerly Entrezgene);Acc:838307]	AT1G17350	protein_coding	198.303	194.762	232.215	347.185	198.21	248.09	204.313	210.966	193.855	163.91	164.397
AT1G17360	LOW protein: protein phosphatase 1 regulatory subunit-like protein [Source:NCBI gene (formerly Entrezgene);Acc:838308]	AT1G17360	protein_coding	1476.13	1563.53	1436.52	611	1516.45	1641.61	1527.82	1220.25	1481.35	1474.07	1542.65
AT1G17370	oligouridylate binding protein 1B [Source:NCBI gene (formerly Entrezgene);Acc:838309]	UBP1B	protein_coding	2787.39	2723.4	2569.44	1783.89	2049.44	2055.45	1866.84	2579.54	2612.47	2905.48	2714.11
AT1G17380	jasmonate-zim-domain protein 5 [Source:NCBI gene (formerly Entrezgene);Acc:838310]	JAZ5	protein_coding	806.582	466.775	248.299	46.8243	177.346	152.021	127.469	279.29	315.472	300.877	334.998
AT1G17400		AT1G17400	protein_coding	0	8.70444	5.0263	11.4206	12.3289	11.6127	8.13634	8.39069	8.22971	12.3494	4.13578
AT1G17410	Nucleoside diphosphate kinase family protein [Source:NCBI gene (formerly Entrezgene);Acc:838313]	AT1G17410	protein_coding	189.391	140.359	150.789	205.57	120.444	125.628	141.03	225.35	145.391	162.788	189.212
AT1G17420	lipoxygenase 3 [Source:NCBI gene (formerly Entrezgene);Acc:838314]	LOX3	protein_coding	3215.19	2437.24	1208.32	311.781	321.499	401.166	471.004	1329.32	1376.19	2003.97	2425.64
AT1G17430	alpha/beta-Hydrolases superfamily protein [Source:NCBI gene (formerly Entrezgene);Acc:838315]	AT1G17430	protein_coding	179.364	167.56	135.71	156.462	109.063	110.849	161.823	147.436	171.909	135.844	160.262
AT1G17440	Transcription initiation factor TFIID subunit A [Source:NCBI gene (formerly Entrezgene);Acc:838316]	EER4	protein_coding	945.84	934.639	864.523	729.774	849.745	820.279	810.018	824.685	929.042	982.339	1016.37
AT1G17450	B-block binding subunit of TFIIIC [Source:NCBI gene (formerly Entrezgene);Acc:838317]	AT1G17450	protein_coding	501.328	582.109	509.667	433.981	664.811	654.534	623.786	348.813	482.809	437.843	539.72
AT1G17455	ELF4-like 4 [Source:NCBI gene (formerly Entrezgene);Acc:838318]	ELF4-L4	protein_coding	61.2735	57.6669	57.2998	139.331	93.8892	90.7902	79.5553	79.1122	73.1529	66.2377	59.9688
AT1G17460	TRF-like 3 [Source:NCBI gene (formerly Entrezgene);Acc:838319]	TRFL3	protein_coding	57.9313	81.6041	72.3787	84.5122	128.979	126.684	151.878	63.5295	64.0088	47.1523	58.9349
AT1G17470	developmentally regulated G-protein 1 [Source:NCBI gene (formerly Entrezgene);Acc:838320]	DRG1	protein_coding	1477.25	1491.72	1498.84	1478.96	1194	1246.78	1284.64	1649.37	1620.34	1677.27	1512.66
AT1G17480	IQ-domain 7 [Source:NCBI gene (formerly Entrezgene);Acc:838321]	IQD7	protein_coding	65.7297	58.7549	58.3051	78.8019	63.5412	79.1775	87.6917	47.9468	55.7791	58.379	33.0863
AT1G17490	epidermal patterning factor-like protein [Source:NCBI gene (formerly Entrezgene);Acc:838322]	AT1G17490	protein_coding	130.345	156.68	156.821	147.325	147.947	162.578	154.591	206.171	137.162	141.457	131.311
AT1G17500	ATPase E1-E2 type family protein / haloacid dehalogenase-like hydrolase family protein [Source:NCBI gene (formerly Entrezgene);Acc:838324]	AT1G17500	protein_coding	876.768	831.274	774.05	597.295	962.601	936.406	938.391	552.587	770.849	795.976	881.956
AT1G17510		AT1G17510	protein_coding	134.802	129.478	140.736	186.155	169.759	156.244	159.111	145.039	117.045	124.617	138.549
AT1G17520	Homeodomain-like/winged-helix DNA-binding family protein [Source:NCBI gene (formerly Entrezgene);Acc:838326]	AT1G17520	protein_coding	349.816	269.837	340.783	460.249	269.339	274.482	270.307	377.581	344.733	352.52	360.847
AT1G17530	translocase of inner mitochondrial membrane 23 [Source:NCBI gene (formerly Entrezgene);Acc:838327]	TIM23-1	protein_coding	461.222	452.631	444.325	614.426	300.635	337.824	320.933	571.766	441.661	440.088	391.865
AT1G17540	kinase with adenine nucleotide alpha hydrolases-like domain-containing protein [Source:NCBI gene (formerly Entrezgene);Acc:838328]	AT1G17540	protein_coding	0	1.08805	0	2.28411	0	2.1114	0.904038	2.39734	2.74324	1.12267	0
AT1G17550	homology to ABI2 [Source:NCBI gene (formerly Entrezgene);Acc:838330]	HAB2	protein_coding	1493.96	1350.28	1198.27	750.331	1142.79	1052.53	997.154	1156.72	1314.01	1152.99	1332.76
AT1G17560	Ribosomal protein L14p/L23e family protein [Source:NCBI gene (formerly Entrezgene);Acc:838332]	HLL	protein_coding	134.802	154.504	131.689	140.473	157.43	128.795	166.343	95.8936	149.964	124.617	122.006
AT1G17580	myosin 1 [Source:NCBI gene (formerly Entrezgene);Acc:838333]	MYA1	protein_coding	1403.72	1398.15	1440.54	1159.19	1110.55	1190.83	1299.1	1003.29	1329.55	1388.75	1333.79
AT1G17590	nuclear factor Y, subunit A8 [Source:NCBI gene (formerly Entrezgene);Acc:838335]	NF-YA8	protein_coding	81.3266	102.277	83.4366	131.336	111.908	116.127	99.4442	106.682	98.7565	68.4831	81.6817
AT1G17600	Disease resistance protein (TIR-NBS-LRR class) family [Source:NCBI gene (formerly Entrezgene);Acc:838336]	AT1G17600	protein_coding	52.361	41.3461	39.2051	26.2673	24.6578	29.5596	20.7929	34.7614	34.7476	24.6988	45.4936
AT1G17610	Disease resistance protein (TIR-NBS class) [Source:NCBI gene (formerly Entrezgene);Acc:838337]	AT1G17610	protein_coding	1.11406	0	0	0	0	2.1114	0.904038	0	2.74324	0	0
AT1G17620	Late embryosis abundant (LEA) hydroxyproline-rich glycoprotein family [Source:NCBI gene (formerly Entrezgene);Acc:838339]	AT1G17620	protein_coding	1671.09	1221.89	1035.42	805.15	967.343	876.231	921.215	1021.27	1017.74	1260.76	1311.04
AT1G17630	Pentatricopeptide repeat (PPR-like) superfamily protein [Source:NCBI gene (formerly Entrezgene);Acc:838340]	AT1G17630	protein_coding	46.7907	50.0505	42.2209	20.557	55.9542	20.0583	52.4342	51.5428	52.1215	52.7657	40.3239
AT1G17640	RNA-binding (RRM/RBD/RNP motifs) family protein [Source:NCBI gene (formerly Entrezgene);Acc:838341]	AT1G17640	protein_coding	138.144	129.478	157.826	178.161	86.3022	110.849	119.333	129.456	120.702	144.825	149.922
AT1G17650	glyoxylate reductase 2 [Source:NCBI gene (formerly Entrezgene);Acc:838342]	GLYR2	protein_coding	545.891	587.549	496.598	1082.67	512.123	539.463	584.009	642.487	541.332	507.448	496.294
AT1G17665	CA-responsive protein [Source:NCBI gene (formerly Entrezgene);Acc:838343]	AT1G17665	protein_coding	8.9125	11.9686	9.04734	17.1308	31.2964	10.557	14.4646	21.5761	8.22971	14.5948	13.4413
AT1G17680	tetratricopeptide repeat (TPR)-containing protein [Source:NCBI gene (formerly Entrezgene);Acc:838344]	AT1G17680	protein_coding	620.533	652.833	572.998	656.682	568.077	591.192	575.872	517.825	590.71	673.604	697.913
AT1G17690	U3 small nucleolar RNA-associated protein [Source:NCBI gene (formerly Entrezgene);Acc:838345]	NOF1	protein_coding	661.753	696.355	636.329	478.522	616.444	539.463	591.241	533.408	668.435	621.961	642.08
AT1G17700	prenylated RAB acceptor 1.F1 [Source:NCBI gene (formerly Entrezgene);Acc:838346]	PRA1.F1	protein_coding	47.9047	44.6102	51.2682	79.9439	25.6061	57.0078	57.8584	39.5561	37.4909	66.2377	56.867
AT1G17710	Pyridoxal phosphate phosphatase-related protein [Source:NCBI gene (formerly Entrezgene);Acc:838347]	PEPC1	protein_coding	10.0266	10.8805	16.0842	14.8467	0.948376	26.3925	13.5606	19.1787	11.8874	22.4535	34.1202
AT1G17720	Protein phosphatase 2A, regulatory subunit PR55 [Source:NCBI gene (formerly Entrezgene);Acc:838348]	ATB BETA	protein_coding	1577.51	1563.53	1628.52	1401.3	1570.51	1611	1625.46	1553.48	1554.5	1689.62	1659.48
AT1G17730	vacuolar protein sorting 46.1 [Source:NCBI gene (formerly Entrezgene);Acc:838349]	VPS46.1	protein_coding	524.724	519.002	585.061	612.142	502.639	476.121	513.494	564.573	459.949	547.865	543.855
AT1G17744		AT1G17744	protein_coding	0	1.08805	0	1.14206	0	0	3.61615	0	0	0	0
AT1G17745	D-3-phosphoglycerate dehydrogenase [Source:NCBI gene (formerly Entrezgene);Acc:838352]	PGDH	protein_coding	697.404	734.437	633.314	472.811	1030.88	935.35	832.619	469.879	656.548	574.809	586.247
AT1G17750	PEP1 receptor 2 [Source:NCBI gene (formerly Entrezgene);Acc:838353]	PEPR2	protein_coding	262.919	153.416	96.5049	50.2505	119.495	78.1218	89.4998	93.4962	146.306	92.0592	145.786
AT1G17760	Tetratricopeptide repeat (TPR)-like superfamily protein [Source:NCBI gene (formerly Entrezgene);Acc:838354]	CSTF77	protein_coding	616.077	608.222	654.424	437.408	642.999	528.906	554.175	541.799	661.12	592.772	621.401
AT1G17780	transmembrane protein [Source:NCBI gene (formerly Entrezgene);Acc:838356]	AT1G17780	protein_coding	199.417	221.963	234.226	420.277	220.023	267.092	273.924	258.913	261.522	285.159	272.962
AT1G17790	DNA-binding bromodomain-containing protein [Source:NCBI gene (formerly Entrezgene);Acc:838357]	AT1G17790	protein_coding	180.478	195.85	182.957	202.144	217.178	195.305	244.994	196.582	184.711	216.676	210.925
AT1G17810	beta-tonoplast intrinsic protein [Source:NCBI gene (formerly Entrezgene);Acc:838359]	BETA-TIP	protein_coding	4.45625	0	0	4.56822	0.948376	0	0	0	0	1.12267	0
AT1G17830		AT1G17830	protein_coding	88.011	91.3966	68.3577	54.8187	81.5603	117.183	78.6513	88.7016	64.9232	76.3418	83.7496
AT1G17840	white-brown complex-like protein [Source:NCBI gene (formerly Entrezgene);Acc:838363]	ABCG11	protein_coding	1194.28	1175.1	1188.22	1195.73	1688.11	1923.49	1801.75	888.214	1181.42	1359.56	1181.8
AT1G17850	Rhodanese/Cell cycle control phosphatase superfamily protein [Source:NCBI gene (formerly Entrezgene);Acc:838364]	AT1G17850	protein_coding	323.078	293.775	284.489	283.23	301.583	337.824	322.742	320.045	291.697	304.245	333.964
AT1G17870	ethylene-dependent gravitropism-deficient and yellow-green-like 3 [Source:NCBI gene (formerly Entrezgene);Acc:838366]	EGY3	protein_coding	573.742	558.172	499.614	63.9551	173.553	147.798	119.333	232.542	341.076	422.125	482.853
AT1G17880	basic transcription factor 3 [Source:NCBI gene (formerly Entrezgene);Acc:838367]	BTF3	protein_coding	3551.63	3689.59	3818.98	3238.87	2623.21	2336.26	2573.8	4456.65	3531.46	3564.49	3753.22
AT1G17890	NAD(P)-binding Rossmann-fold superfamily protein [Source:NCBI gene (formerly Entrezgene);Acc:838368]	GER2	protein_coding	567.058	680.034	629.293	582.449	742.578	676.704	591.241	584.951	625.458	621.961	527.312
AT1G17920	homeodomain GLABROUS 12 [Source:NCBI gene (formerly Entrezgene);Acc:838371]	HDG12	protein_coding	73.5282	77.2519	69.3629	98.2168	97.6827	81.2889	104.868	70.7215	86.8691	70.7284	73.4101
AT1G17930	Aminotransferase-like, plant mobile domain family protein [Source:NCBI gene (formerly Entrezgene);Acc:838372]	AT1G17930	protein_coding	201.645	248.076	186.978	250.11	185.882	180.525	208.833	196.582	195.684	182.996	227.468
AT1G17940	Endosomal targeting BRO1-like domain-containing protein [Source:NCBI gene (formerly Entrezgene);Acc:838373]	AT1G17940	protein_coding	206.102	268.749	201.052	232.979	255.113	231.198	228.722	232.542	212.144	158.297	208.857
AT1G17950	myb domain protein 52 [Source:NCBI gene (formerly Entrezgene);Acc:838374]	MYB52	protein_coding	34.536	38.0819	39.2051	37.6879	29.3996	32.7267	62.3786	35.9601	33.8332	39.2936	35.1542
AT1G17960	Threonyl-tRNA synthetase [Source:NCBI gene (formerly Entrezgene);Acc:838375]	AT1G17960	protein_coding	36.7641	44.6102	38.1999	100.501	46.4704	52.785	28.0252	51.5428	51.2071	55.011	56.867
AT1G17970	RING/U-box superfamily protein [Source:NCBI gene (formerly Entrezgene);Acc:838377]	AT1G17970	protein_coding	301.911	336.209	463.425	559.608	350.899	472.954	461.059	474.673	406.913	426.616	442.529
AT1G17980	poly(A) polymerase 1 [Source:NCBI gene (formerly Entrezgene);Acc:838378]	PAPS1	protein_coding	674.008	672.418	626.277	850.832	744.475	825.558	800.978	547.792	704.097	621.961	717.558
AT1G17990	FMN-linked oxidoreductases superfamily protein [Source:NCBI gene (formerly Entrezgene);Acc:838379]	AT1G17990	protein_coding	2.22813	3.26416	7.03682	15.9888	7.587	3.1671	9.04038	5.99335	1.82882	5.61337	7.23762
AT1G18000	Major facilitator superfamily protein [Source:NCBI gene (formerly Entrezgene);Acc:838380]	AT1G18000	protein_coding	1.11406	5.44027	0	2.28411	6.63863	2.1114	3.61615	3.59601	1.82882	8.98139	5.16973
AT1G18010	Major facilitator superfamily protein [Source:NCBI gene (formerly Entrezgene);Acc:838381]	AT1G18010	protein_coding	2.22813	5.44027	5.0263	1.14206	3.7935	2.1114	1.80808	8.39069	2.74324	7.85872	6.20367
AT1G18020	FMN-linked oxidoreductases superfamily protein [Source:NCBI gene (formerly Entrezgene);Acc:838382]	AT1G18020	protein_coding	4.45625	3.26416	3.01578	14.8467	3.7935	1.0557	4.52019	4.79468	1.82882	2.24535	5.16973
AT1G18030	Protein phosphatase 2C family protein [Source:NCBI gene (formerly Entrezgene);Acc:838383]	AT1G18030	protein_coding	181.592	190.41	168.884	355.179	157.43	173.135	237.762	225.35	178.31	159.42	172.669
AT1G18040	cyclin-dependent kinase D1;3 [Source:NCBI gene (formerly Entrezgene);Acc:838384]	CDKD1;3	protein_coding	211.672	187.145	195.02	182.729	215.281	185.803	223.297	155.827	187.454	174.014	190.246
AT1G18050	SWAP/surp RNA-binding domain protein [Source:NCBI gene (formerly Entrezgene);Acc:838385]	AT1G18050	protein_coding	1.11406	1.08805	2.01052	2.28411	0	0	0	2.39734	0	0	1.03395
AT1G18060	microbial collagenase [Source:NCBI gene (formerly Entrezgene);Acc:838386]	AT1G18060	protein_coding	2626.96	2635.27	2611.66	2394.89	2692.44	2683.59	2543.06	3749.44	2663.68	2841.49	2848.52
AT1G18070	Translation elongation factor EF1A/initiation factor IF2gamma family protein [Source:NCBI gene (formerly Entrezgene);Acc:838387]	AT1G18070	protein_coding	3466.96	3211.94	3227.89	2270.41	2961.78	2856.73	2871.22	3147.71	3312.91	3298.42	3343.78
AT1G18075	ath-MIR159b [Source:miRBase;Acc:MI0000218]	ath-MIR159b	miRNA	41.2203	19.585	38.1999	42.2561	48.3672	41.1723	40.6817	37.1588	39.3197	29.1895	33.0863
AT1G18080	Transducin/WD40 repeat-like superfamily protein [Source:NCBI gene (formerly Entrezgene);Acc:838388]	ATARCA	protein_coding	9623.28	9467.16	9136.81	9379.71	7614.51	6961.29	6936.68	9681.66	9568.41	8686.13	9079.08
AT1G18090	5'-3' exonuclease family protein [Source:NCBI gene (formerly Entrezgene);Acc:838389]	AT1G18090	protein_coding	122.547	121.862	112.589	36.5458	115.702	103.459	126.565	83.9069	109.729	88.6912	109.598
AT1G18100	PEBP (phosphatidylethanolamine-binding protein) family protein [Source:NCBI gene (formerly Entrezgene);Acc:838390]	E12A11	protein_coding	10.0266	15.2328	12.0631	7.99439	4.74188	4.2228	7.2323	3.59601	4.57206	7.85872	7.23762
AT1G18140	laccase 1 [Source:NCBI gene (formerly Entrezgene);Acc:838393]	LAC1	protein_coding	86.8969	162.12	121.636	73.0916	248.474	205.862	184.424	56.3375	106.072	99.918	98.2248
AT1G18150	Protein kinase superfamily protein [Source:NCBI gene (formerly Entrezgene);Acc:838394]	ATMPK8	protein_coding	718.571	854.123	766.008	615.568	1263.24	1273.17	1118.3	729.99	803.768	798.221	741.339
AT1G18160	Protein kinase superfamily protein [Source:NCBI gene (formerly Entrezgene);Acc:838395]	AT1G18160	protein_coding	1156.4	1259.97	1311.86	1393.31	1123.83	1270.01	1206.89	1132.74	1356.07	1342.72	1249.01
AT1G18170	FKBP-like peptidyl-prolyl cis-trans isomerase family protein [Source:NCBI gene (formerly Entrezgene);Acc:838396]	AT1G18170	protein_coding	696.289	613.663	678.55	725.206	711.282	722.099	760.296	678.447	660.205	626.452	601.756
AT1G18180	3-oxo-5-alpha-steroid 4-dehydrogenase (DUF1295) [Source:NCBI gene (formerly Entrezgene);Acc:838397]	AT1G18180	protein_coding	55.7032	55.4908	57.2998	71.9495	78.7152	63.342	48.8181	53.9401	75.8962	58.379	48.5954
AT1G18190	golgin Putative 2 [Source:NCBI gene (formerly Entrezgene);Acc:838398]	GC2	protein_coding	412.203	431.958	450.356	462.533	556.696	536.296	426.706	372.786	454.463	433.352	431.155
AT1G18197	GCK domain protein [Source:NCBI gene (formerly Entrezgene);Acc:28717248]	AT1G18197	protein_coding	2.22813	0	4.02104	0	0.948376	5.2785	5.42423	2.39734	0	4.49069	5.16973
AT1G18200	Rab GTPase-like A1I protein [Source:NCBI gene (formerly Entrezgene);Acc:838399]	RABA6b	protein_coding	67.9578	40.258	21.1105	125.626	45.522	34.8381	34.3534	51.5428	40.2341	60.6244	57.901
AT1G18210	Calcium-binding EF-hand family protein [Source:NCBI gene (formerly Entrezgene);Acc:838401]	AT1G18210	protein_coding	1287.86	1018.42	858.492	1504.09	830.777	775.94	843.467	782.731	808.34	862.213	943.992
AT1G18250	Pathosis-related thaumatin superfamily protein [Source:NCBI gene (formerly Entrezgene);Acc:838405]	ATLP-1	protein_coding	426.686	485.272	464.43	650.972	553.851	540.519	634.635	372.786	440.746	324.453	405.307
AT1G18260	HCP-like superfamily protein [Source:NCBI gene (formerly Entrezgene);Acc:838406]	EBS5	protein_coding	1171.99	1164.22	1067.59	1616.01	1328.67	1380.86	1271.08	882.221	1082.66	1126.04	1099.08
AT1G18265	zein-binding protein (Protein of unknown function, DUF593) [Source:NCBI gene (formerly Entrezgene);Acc:2745754]	AT1G18265	protein_coding	24.5094	15.2328	26.1368	19.415	113.805	93.9573	83.1715	22.7747	27.4324	19.0855	23.7807
AT1G18270	ketose-bisphosphate aldolase class-II family protein [Source:NCBI gene (formerly Entrezgene);Acc:838407]	AT1G18270	protein_coding	2348.45	1969.38	2091.95	2457.71	1292.64	1251	1341.59	2296.65	2227.51	3579.08	2898.15
AT1G18280	Bifunctional inhibitor/lipid-transfer protein/seed storage 2S albumin superfamily protein [Source:NCBI gene (formerly Entrezgene);Acc:838408]	AT1G18280	protein_coding	2.22813	2.17611	7.03682	9.13645	0.948376	0	3.61615	11.9867	2.74324	12.3494	12.4073
AT1G18290	DUF4228 domain protein [Source:NCBI gene (formerly Entrezgene);Acc:838409]	AT1G18290	protein_coding	16.7109	11.9686	21.1105	13.7047	13.2773	16.8912	8.13634	25.1721	21.0315	17.9628	20.6789
AT1G18300	nudix hydrolase homolog 4 [Source:NCBI gene (formerly Entrezgene);Acc:838410]	NUDT4	protein_coding	240.638	157.768	184.968	227.269	275.977	298.763	317.317	216.959	154.536	172.892	138.549
AT1G18320			nontranslating_CDS	53.475	42.4341	59.3103	36.5458	65.4379	40.1166	50.6261	63.5295	58.5224	48.275	39.2899
AT1G18330	Homeodomain-like superfamily protein [Source:NCBI gene (formerly Entrezgene);Acc:838413]	EPR1	protein_coding	240.638	189.321	263.378	2052.28	987.259	1122.21	1087.56	433.918	245.977	336.802	280.199
AT1G18335	Acyl-CoA N-acyltransferases (NAT) superfamily protein [Source:NCBI gene (formerly Entrezgene);Acc:838414]	AT1G18335	protein_coding	176.022	162.12	168.884	210.138	206.746	242.811	172.671	206.171	175.567	160.542	158.194
AT1G18340	basal transcription factor complex subunit-like protein [Source:NCBI gene (formerly Entrezgene);Acc:838415]	AT1G18340	protein_coding	237.295	248.076	236.236	259.247	227.61	247.034	221.489	226.549	209.4	266.074	262.622
AT1G18350	MAP kinase kinase 7 [Source:NCBI gene (formerly Entrezgene);Acc:838416]	MKK7	protein_coding	1.11406	0	0	2.28411	0	2.1114	2.71211	1.19867	0	0	0
AT1G18360	alpha/beta-Hydrolases superfamily protein [Source:NCBI gene (formerly Entrezgene);Acc:838417]	AT1G18360	protein_coding	190.505	203.466	208.089	294.651	652.482	620.752	512.59	236.138	203.914	213.308	176.805
AT1G18370	ATP binding microtubule motor family protein [Source:NCBI gene (formerly Entrezgene);Acc:838418]	HIK	protein_coding	389.922	439.574	379.988	493.368	535.832	387.442	528.862	222.953	326.445	261.583	339.134
AT1G18382	ncRNA [Source:NCBI gene (formerly Entrezgene);Acc:6240917]	AT1G18382	lncRNA	1.11406	1.08805	0	4.56822	0	0	1.80808	0	0.914412	0	0
AT1G18390	Serine/Threonine kinase family catalytic domain protein [Source:NCBI gene (formerly Entrezgene);Acc:838420]	AT1G18390	protein_coding	218.356	176.265	173.91	383.731	268.39	281.872	296.524	230.145	206.657	224.535	245.045
AT1G18400	BR enhanced expression 1 [Source:NCBI gene (formerly Entrezgene);Acc:838421]	BEE1	protein_coding	35.65	31.5536	37.1946	111.922	47.4188	67.5648	84.0755	73.1189	46.635	66.2377	61.0028
AT1G18410	P-loop containing nucleoside triphosphate hydrolases superfamily protein [Source:NCBI gene (formerly Entrezgene);Acc:838422]	AT1G18410	protein_coding	10.0266	7.61638	13.0684	10.2785	15.174	9.5013	15.3686	7.19202	17.3738	12.3494	9.30551
AT1G18415	ncRNA [Source:NCBI gene (formerly Entrezgene);Acc:5007702]	AT1G18415	lncRNA	0	6.52833	0	1.14206	0	2.1114	0.904038	0	1.82882	1.12267	0
AT1G18440	Peptidyl-tRNA hydrolase family protein [Source:NCBI gene (formerly Entrezgene);Acc:838424]	AT1G18440	protein_coding	295.227	232.844	316.657	275.236	261.752	301.93	301.045	296.071	260.607	293.018	324.659
AT1G18450	actin-related protein 4 [Source:NCBI gene (formerly Entrezgene);Acc:838425]	ARP4	protein_coding	1276.72	1248	1278.69	1379.6	839.312	951.186	923.927	1199.87	1110.1	1220.35	1284.16
AT1G18460	alpha/beta-Hydrolases superfamily protein [Source:NCBI gene (formerly Entrezgene);Acc:838426]	AT1G18460	protein_coding	2371.84	2024.87	1946.18	1139.77	1166.5	1160.21	1254.8	2083.29	2228.42	2840.36	2666.55
AT1G18470	Transmembrane Fragile-X-F-associated protein [Source:NCBI gene (formerly Entrezgene);Acc:838427]	AT1G18470	protein_coding	719.685	656.097	619.24	1299.66	752.062	893.122	864.26	610.123	599.854	700.548	633.809
AT1G18480	Calcineurin-like metallo-phosphoesterase superfamily protein [Source:NCBI gene (formerly Entrezgene);Acc:838428]	SLP2	protein_coding	394.378	402.58	388.03	299.219	398.318	314.599	368.848	389.568	366.679	394.058	324.659
AT1G18485	Pentatricopeptide repeat (PPR) superfamily protein [Source:NCBI gene (formerly Entrezgene);Acc:838429]	AT1G18485	protein_coding	287.428	302.479	299.567	294.651	293.048	321.989	320.029	305.661	309.986	373.85	332.93
AT1G18490	2-aminoethanethiol dioxygenase, putative (DUF1637) [Source:NCBI gene (formerly Entrezgene);Acc:838430]	AT1G18490	protein_coding	287.428	279.63	296.552	366.6	259.855	286.095	295.62	315.25	264.265	304.245	288.471
AT1G18500	methylthioalkylmalate synthase-like 4 [Source:NCBI gene (formerly Entrezgene);Acc:838431]	MAML-4	protein_coding	2166.85	2091.24	2120.09	2053.42	1763.98	1752.46	1803.56	1640.98	2101.32	2212.79	2182.66
AT1G18540	Ribosomal protein L6 family protein [Source:NCBI gene (formerly Entrezgene);Acc:838435]	AT1G18540	protein_coding	6117.32	5893.99	5877.75	4868.59	4455.47	3956.76	4088.06	6851.6	5869.61	5402.31	5519.2
AT1G18550	ATP binding microtubule motor family protein [Source:NCBI gene (formerly Entrezgene);Acc:838436]	AT1G18550	protein_coding	155.969	167.56	127.668	129.052	201.056	169.968	180.808	87.5029	129.846	131.353	133.379
AT1G18560	BED zinc finger and hAT dimerization domain-containing protein [Source:NCBI gene (formerly Entrezgene);Acc:838437]	AT1G18560	protein_coding	123.661	85.9563	117.615	93.6486	111.908	121.406	124.757	98.2909	103.329	105.531	109.598
AT1G18570	myb domain protein 51 [Source:NCBI gene (formerly Entrezgene);Acc:838438]	MYB51	protein_coding	151.513	182.793	167.878	621.279	187.778	247.034	320.029	177.403	136.247	179.628	224.366
AT1G18580	galacturonosyltransferase 11 [Source:NCBI gene (formerly Entrezgene);Acc:838439]	GAUT11	protein_coding	364.299	368.85	414.167	288.94	422.976	386.386	388.736	364.396	403.256	369.36	338.1
AT1G18590	sulfotransferase 17 [Source:NCBI gene (formerly Entrezgene);Acc:838440]	SOT17	protein_coding	999.315	991.218	780.082	135.905	1349.54	1253.12	1187	714.407	847.66	901.507	862.311
AT1G18600	RHOMBOID-like protein 12 [Source:NCBI gene (formerly Entrezgene);Acc:838441]	RBL12	protein_coding	246.208	244.812	251.315	301.503	339.518	351.548	322.742	232.542	282.553	275.055	230.57
AT1G18610	Galactose oxidase/kelch repeat superfamily protein [Source:NCBI gene (formerly Entrezgene);Acc:838442]	AT1G18610	protein_coding	336.447	346.001	293.536	206.712	256.061	238.588	269.403	286.482	315.472	361.501	354.643
AT1G18620	LONGIFOLIA protein [Source:NCBI gene (formerly Entrezgene);Acc:838443]	TRM3	protein_coding	1413.75	1552.65	1726.03	2062.55	2158.5	2420.72	2426.44	1602.62	1450.26	1606.55	1559.19
AT1G18630	glycine-rich RNA-binding protein 6 [Source:NCBI gene (formerly Entrezgene);Acc:838444]	GR-RBP6	protein_coding	172.68	167.56	159.836	163.314	127.082	137.241	139.222	196.582	159.108	166.156	171.635
AT1G18640	3-phosphoserine phosphatase [Source:NCBI gene (formerly Entrezgene);Acc:838445]	PSP	protein_coding	529.18	471.128	435.277	806.292	532.987	581.691	599.377	501.044	453.548	434.475	478.717
AT1G18650	plasmodesmata callose-binding protein 3 [Source:NCBI gene (formerly Entrezgene);Acc:838446]	PDCB3	protein_coding	560.374	535.323	614.214	832.559	725.507	673.537	720.518	677.248	548.647	574.809	554.195
AT1G18660	zinc finger (C3HC4-type RING finger) family protein [Source:NCBI gene (formerly Entrezgene);Acc:838447]	AT1G18660	protein_coding	1586.43	1599.44	1565.19	1084.95	1375.14	1434.7	1366	2020.96	1641.37	1957.94	1809.4
AT1G18670	Protein kinase superfamily protein [Source:NCBI gene (formerly Entrezgene);Acc:838448]	IBS1	protein_coding	461.222	443.926	432.262	421.419	608.857	529.962	618.362	442.309	411.485	438.965	455.97
AT1G18680	HNH endonuclease domain-containing protein [Source:NCBI gene (formerly Entrezgene);Acc:838449]	AT1G18680	protein_coding	153.741	139.271	137.721	169.024	80.6119	112.96	99.4442	172.608	126.189	125.739	140.617
AT1G18690	Galactosyl transferase GMA12/MNN10 family protein [Source:NCBI gene (formerly Entrezgene);Acc:838450]	XXT4	protein_coding	155.969	162.12	178.936	258.105	219.075	196.36	214.257	182.198	149.049	167.278	136.481
AT1G18700	DNAJ heat shock N-terminal domain-containing protein [Source:NCBI gene (formerly Entrezgene);Acc:838451]	AT1G18700	protein_coding	834.433	772.519	820.292	848.548	707.488	795.998	751.256	792.321	774.507	904.875	823.021
AT1G18710	myb domain protein 47 [Source:NCBI gene (formerly Entrezgene);Acc:838453]	MYB47	protein_coding	880.11	853.035	542.84	35.4037	304.429	261.814	235.954	870.234	834.858	636.556	865.412
AT1G18720	ER membrane protein, putative (DUF962) [Source:NCBI gene (formerly Entrezgene);Acc:838454]	AT1G18720	protein_coding	1265.58	1115.26	1199.27	1195.73	1301.17	1293.23	1274.69	1336.52	1214.34	1314.65	1321.38
AT1G18730	NDH dependent flow 6 [Source:NCBI gene (formerly Entrezgene);Acc:838455]	PnsB4	protein_coding	581.541	594.078	606.172	537.908	764.391	862.507	749.448	616.116	598.94	636.556	575.908
AT1G18740	ROH1, putative (DUF793) [Source:NCBI gene (formerly Entrezgene);Acc:838456]	AT1G18740	protein_coding	917.988	705.059	562.945	678.381	840.261	792.831	821.771	552.587	551.39	519.798	620.367
AT1G18745	ncRNA [Source:NCBI gene (formerly Entrezgene);Acc:10723033]	AT1G18745	ncRNA	5.57032	10.8805	9.04734	5.71028	5.69025	5.2785	0.904038	15.5827	7.31529	3.36802	3.10184
AT1G18750	AGAMOUS-like 65 [Source:NCBI gene (formerly Entrezgene);Acc:838457]	AGL65	protein_coding	131.459	137.095	157.826	109.637	104.321	100.292	102.156	155.827	120.702	148.193	137.515
AT1G18773	acyl thioesterase-like protein [Source:NCBI gene (formerly Entrezgene);Acc:6240661]	AT1G18773	protein_coding	189.391	175.177	184.968	221.559	84.4054	84.456	74.1311	228.946	157.279	184.118	163.363
AT1G18800	NAP1-related protein 2 [Source:NCBI gene (formerly Entrezgene);Acc:838462]	NRP2	protein_coding	994.858	873.708	840.397	476.237	631.618	605.972	532.478	997.293	871.434	883.544	855.073
AT1G18810	phytochrome kinase substrate-like protein [Source:NCBI gene (formerly Entrezgene);Acc:838463]	AT1G18810	protein_coding	326.42	315.536	269.41	79.9439	438.15	466.62	376.08	339.224	363.936	406.408	413.578
AT1G18830	Transducin/WD40 repeat-like superfamily protein [Source:NCBI gene (formerly Entrezgene);Acc:838464]	AT1G18830	protein_coding	30.0797	27.2014	11.0579	6.85234	4.74188	10.557	10.8485	26.3707	29.2612	23.5761	18.611
AT1G18835	mini zinc finger [Source:NCBI gene (formerly Entrezgene);Acc:5007704]	MIF3	protein_coding	6.68438	21.7611	14.0736	6.85234	13.2773	10.557	17.1767	19.1787	13.7162	12.3494	11.3734
AT1G18840	IQ-domain 30 [Source:NCBI gene (formerly Entrezgene);Acc:838465]	IQD30	protein_coding	584.883	626.719	649.398	684.092	792.842	778.051	768.432	558.58	567.85	624.207	620.367
AT1G18850		AT1G18850	protein_coding	434.485	369.938	352.846	252.394	279.771	300.875	308.277	345.217	438.918	374.973	390.831
AT1G18860	WRKY DNA-binding protein 61 [Source:NCBI gene (formerly Entrezgene);Acc:838467]	WRKY61	protein_coding	61.2735	40.258	66.3471	54.8187	91.9924	65.4534	46.1059	58.7348	70.4097	70.7284	58.9349
AT1G18870	isochorismate synthase 2 [Source:NCBI gene (formerly Entrezgene);Acc:838468]	ICS2	protein_coding	329.763	258.957	181.952	146.183	496	475.065	350.767	165.416	186.54	242.498	249.181
AT1G18880	Major facilitator superfamily protein [Source:NCBI gene (formerly Entrezgene);Acc:838469]	NRT1.9	protein_coding	407.747	514.65	442.314	228.411	547.213	550.02	632.827	288.879	583.395	535.515	496.294
AT1G18890	calcium-dependent protein kinase 1 [Source:NCBI gene (formerly Entrezgene);Acc:838470]	CDPK1	protein_coding	544.777	498.329	465.435	749.189	319.603	354.715	369.752	504.64	421.544	486.118	551.093
AT1G18900	Pentatricopeptide repeat (PPR) superfamily protein [Source:NCBI gene (formerly Entrezgene);Acc:838471]	AT1G18900	protein_coding	775.388	694.179	561.94	384.873	482.723	521.516	399.585	575.362	643.746	731.983	667.929
AT1G18910	zinc ion binding protein [Source:NCBI gene (formerly Entrezgene);Acc:838472]	AT1G18910	protein_coding	409.975	381.907	423.214	229.553	380.299	325.156	312.797	351.21	519.386	483.872	452.868
AT1G18940	Nodulin-like / Major Facilitator Superfamily protein [Source:NCBI gene (formerly Entrezgene);Acc:838475]	AT1G18940	protein_coding	28.9656	28.2894	33.1736	34.2617	32.2448	19.0026	25.3131	21.5761	35.6621	26.9442	22.7468
AT1G18950	DDT domain superfamily [Source:NCBI gene (formerly Entrezgene);Acc:838476]	AT1G18950	protein_coding	932.471	965.104	861.508	970.748	860.177	849.839	1053.2	759.957	897.038	923.96	884.023
AT1G18960	myb-like HTH transcriptional regulator family protein [Source:NCBI gene (formerly Entrezgene);Acc:838477]	AT1G18960	protein_coding	2.22813	4.35222	1.00526	2.28411	2.84513	4.2228	6.32827	2.39734	6.40088	1.12267	4.13578
AT1G18970	germin-like protein 4 [Source:NCBI gene (formerly Entrezgene);Acc:838478]	GLP4	protein_coding	25.6235	39.17	45.2367	68.5234	77.7668	90.7902	94.02	25.1721	33.8332	38.1709	34.1202
AT1G18980	RmlC-like cupins superfamily protein [Source:NCBI gene (formerly Entrezgene);Acc:838479]	AT1G18980	protein_coding	1.11406	0	0	4.56822	0.948376	7.3899	0	5.99335	0.914412	4.49069	6.20367
AT1G18990	myosin-binding protein, putative (Protein of unknown function, DUF593) [Source:NCBI gene (formerly Entrezgene);Acc:838480]	AT1G18990	protein_coding	14.4828	10.8805	11.0579	14.8467	13.2773	15.8355	18.9848	2.39734	8.22971	5.61337	20.6789
AT1G19000	Homeodomain-like superfamily protein [Source:NCBI gene (formerly Entrezgene);Acc:838481]	AT1G19000	protein_coding	6332.33	6180.15	6457.79	4352.38	5113.64	5345.01	5186.47	7097.32	6689.84	7023.45	7288.28
AT1G19010		AT1G19010	protein_coding	225.041	190.41	203.062	221.559	158.379	167.856	193.464	202.575	180.139	198.713	171.635
AT1G19020	CDP-diacylglycerol-glycerol-3-phosphate 3-phosphatidyltransferase [Source:NCBI gene (formerly Entrezgene);Acc:838483]	AT1G19020	protein_coding	377.667	220.875	205.073	942.196	167.862	161.522	158.207	189.39	170.995	206.572	276.063
AT1G19025	DNA repair metallo-beta-lactamase family protein [Source:NCBI gene (formerly Entrezgene);Acc:838484]	AT1G19025	protein_coding	59.0453	51.1386	42.2209	63.9551	58.7993	63.342	50.6261	59.9335	50.2926	57.2564	44.4597
AT1G19040	NAC (No Apical Meristem) domain transcriptional regulator superfamily protein [Source:NCBI gene (formerly Entrezgene);Acc:838486]	AT1G19040	protein_coding	10.0266	0	0	0	0.948376	0	0	0	1.82882	1.12267	1.03395
AT1G19050	response regulator 7 [Source:NCBI gene (formerly Entrezgene);Acc:838487]	ARR7	protein_coding	202.759	207.818	204.068	134.763	173.553	248.09	257.651	350.012	270.666	357.01	298.81
AT1G19070	F-box family protein [Source:NCBI gene (formerly Entrezgene);Acc:838489]	AT1G19070	protein_coding	0	3.26416	2.01052	0	1.89675	4.2228	0.904038	9.58936	1.82882	4.49069	3.10184
AT1G19080	GINS complex protein [Source:NCBI gene (formerly Entrezgene);Acc:838490]	TTN10	protein_coding	164.881	161.032	173.91	197.576	120.444	120.35	144.646	179.8	178.31	167.278	141.651
AT1G19100	Histidine kinase-, DNA gyrase B-, and HSP90-like ATPase family protein [Source:NCBI gene (formerly Entrezgene);Acc:838492]	DMS11	protein_coding	457.88	371.027	321.683	328.912	404.956	402.222	359.807	288.879	347.476	304.245	339.134
AT1G19110	inter-alpha-trypsin inhibitor heavy chain-like protein [Source:NCBI gene (formerly Entrezgene);Acc:838494]	AT1G19110	protein_coding	1498.41	1646.23	1548.1	1451.55	1331.52	1374.52	1396.74	1476.76	1678.86	1642.47	1776.32
AT1G19115		AT1G19115	protein_coding	3.34219	3.26416	3.01578	4.56822	2.84513	0	4.52019	9.58936	15.545	7.85872	6.20367
AT1G19120	Small nuclear ribonucleoprotein family protein [Source:NCBI gene (formerly Entrezgene);Acc:838495]	LSM1A	protein_coding	93.5813	118.598	105.552	145.041	105.27	115.071	94.924	158.224	107.901	108.899	98.2248
AT1G19130	RmlC-like jelly roll fold protein [Source:NCBI gene (formerly Entrezgene);Acc:838496]	AT1G19130	protein_coding	141.486	188.233	148.778	299.219	143.205	175.246	194.368	198.979	160.022	154.929	157.16
AT1G19140	ubiquinone biosynthesis COQ9-like protein [Source:NCBI gene (formerly Entrezgene);Acc:838497]	AT1G19140	protein_coding	891.25	960.752	827.329	583.591	652.482	595.415	576.776	993.697	971.105	1025	962.603
AT1G19150	PSI type II chlorophyll a/b-binding protein (Lhca2*1) [Source:NCBI gene (formerly Entrezgene);Acc:838498]	Lhca6	protein_coding	3718.74	3606.9	3672.21	2552.5	3773.59	3795.24	3529.36	3799.78	3145.58	3462.33	3440.97
AT1G19160	F-box family protein [Source:NCBI gene (formerly Entrezgene);Acc:838499]	AT1G19160	protein_coding	2.22813	4.35222	11.0579	5.71028	2.84513	8.4456	3.61615	3.59601	4.57206	15.7174	3.10184
AT1G19170	Pectin lyase-like superfamily protein [Source:NCBI gene (formerly Entrezgene);Acc:838500]	AT1G19170	protein_coding	355.386	354.706	338.773	365.458	293.048	338.88	337.206	284.085	314.558	349.151	362.915
AT1G19180	jasmonate-zim-domain protein 1 [Source:NCBI gene (formerly Entrezgene);Acc:838501]	JAZ1	protein_coding	2042.08	920.494	638.34	534.482	1096.32	1056.76	912.174	680.844	629.115	706.162	935.721
AT1G19190	alpha/beta-Hydrolases superfamily protein [Source:NCBI gene (formerly Entrezgene);Acc:838502]	AT1G19190	protein_coding	57.9313	51.1386	36.1894	11.4206	66.3863	67.5648	66.8988	39.5561	41.1485	21.3308	43.4257
AT1G19200	cyclin-dependent kinase, putative (DUF581) [Source:NCBI gene (formerly Entrezgene);Acc:838503]	AT1G19200	protein_coding	25.6235	22.8491	26.1368	14.8467	22.761	10.557	22.601	25.1721	20.1171	29.1895	23.7807
AT1G19210	Integrase-type DNA-binding superfamily protein [Source:NCBI gene (formerly Entrezgene);Acc:838504]	AT1G19210	protein_coding	33.4219	9.79249	11.0579	0	7.587	13.7241	4.52019	4.79468	15.545	3.36802	9.30551
AT1G19220	auxin response factor 19 [Source:NCBI gene (formerly Entrezgene);Acc:838505]	ARF19	protein_coding	618.305	601.694	594.108	439.692	451.427	425.447	522.534	661.666	733.358	761.173	704.117
AT1G19230	Riboflavin synthase-like superfamily protein [Source:NCBI gene (formerly Entrezgene);Acc:838506]	AT1G19230	protein_coding	124.775	163.208	165.868	130.194	164.069	136.185	131.086	86.3042	169.166	142.58	147.854
AT1G19240	transmembrane protein [Source:NCBI gene (formerly Entrezgene);Acc:838507]	AT1G19240	protein_coding	157.083	156.68	135.71	158.746	104.321	111.904	108.485	151.032	151.792	140.334	140.617
AT1G19250	flavin-dependent monooxygenase 1 [Source:NCBI gene (formerly Entrezgene);Acc:838508]	FMO1	protein_coding	3.34219	4.35222	0	1.14206	1.89675	6.3342	0.904038	1.19867	6.40088	3.36802	3.10184
AT1G19270	DA1 [Source:NCBI gene (formerly Entrezgene);Acc:838510]	DA1	protein_coding	251.778	301.391	338.773	430.555	349.002	336.768	418.57	294.873	283.468	249.234	276.063
AT1G19290	Pentatricopeptide repeat (PPR) superfamily protein [Source:NCBI gene (formerly Entrezgene);Acc:838511]	AT1G19290	protein_coding	209.444	254.605	230.204	156.462	229.507	172.079	194.368	183.396	231.346	198.713	226.434
[truncated: 22,009 more rows]

## Sheet: Dataset_S2B
Gene.stable.ID	Gene.description	Gene.name	Gene.type	er_XVE-ER_uninduced_vs_WT_ Fold.Change	er_XVE-ER_3h_vs_er XVE-ER_uninduced_ Fold.Change	er_XVE-ER_uninduced_vs_WT_ padj	er_XVE-ER_uninduced_vs_WT_ padj
AT1G01010	NAC domain containing protein 1 [Source:NCBI gene (formerly Entrezgene);Acc:839580]	NAC001	protein_coding	-1.11377	1.12286	0.829978	0.513737
AT1G01020	ARV1 family protein [Source:NCBI gene (formerly Entrezgene);Acc:839569]	ARV1	protein_coding	-1.03208	-1.13552	0.981814	0.595086
AT1G01030	AP2/B3-like transcriptional factor family protein [Source:NCBI gene (formerly Entrezgene);Acc:839321]	NGA3	protein_coding	1.15423	1.19485	0.901589	0.593284
AT1G01040	dicer-like 1 [Source:NCBI gene (formerly Entrezgene);Acc:839574]	DCL1	protein_coding	-1.06519	1.1251	0.936947	0.53128
AT1G01046	ath-MIR838 [Source:miRBase;Acc:MI0005394]	ath-MIR838	miRNA	1.70874	-1.58811
AT1G01050	pyrophosphorylase 1 [Source:NCBI gene (formerly Entrezgene);Acc:839579]	PPa1	protein_coding	-1.07378	-1.18059	0.916716	0.300129
AT1G01060	Homeodomain-like superfamily protein [Source:NCBI gene (formerly Entrezgene);Acc:839341]	LHY	protein_coding	-1.48893	-5.14544	0.786958	6.64446e-05
AT1G01070	nodulin MtN21 /EamA-like transporter family protein [Source:NCBI gene (formerly Entrezgene);Acc:839550]	UMAMIT28	protein_coding	1.30693	1.04165	0.664551	0.910408
AT1G01080	RNA-binding (RRM/RBD/RNP motifs) family protein [Source:NCBI gene (formerly Entrezgene);Acc:839463]	AT1G01080	protein_coding	1.08699	1.04132	0.823019	0.793637
AT1G01090	pyruvate dehydrogenase E1 alpha [Source:NCBI gene (formerly Entrezgene);Acc:839429]	PDH-E1 ALPHA	protein_coding	-1.0303	-1.22598	0.943544	0.00605487
[truncated: 23,998 more rows]

## Sheet: Dataset_S2C
Expression of known PXY signalling targets in response to ER induction
[truncated: 12 more rows]
